# Supplementary material for: AI-driven molecular generation of not-patented pharmaceutical compounds using world open patent data
Source: J Cheminform. 2023 Dec 13;15:120. doi: 10.1186/s13321-023-00791-z (PMC10716930; doi:10.1186/s13321-023-00791-z)
Supplement: Supplementary file 2 — Additional file 2. Substructures that are not appropriate to be learned for RNN. [file 13321_2023_791_MOESM2_ESM.zip]

Archive with 8 entries (8 files):
- 2PO3_01.mol
- COCdblC_01.mol
- NNN_01.mol
- NplusC_01.mol
- R6_101.mol
- SMe3_01.mol
- S_CdblC_S_01.mol
- triClMe_01.mol
