# Supplementary material for: AI-driven molecular generation of not-patented pharmaceutical compounds using world open patent data
Source: J Cheminform. 2023 Dec 13;15:120. doi: 10.1186/s13321-023-00791-z (PMC10716930; doi:10.1186/s13321-023-00791-z)
Supplement: Supplementary file 2 — Additional file 2. Substructures that are not appropriate to be learned for RNN. [file 13321_2023_791_MOESM2_ESM.zip › 2PO3_01.mol]

  ACCLDraw10282108562D

  8  6  0  0  0  0  0  0  0  0999 V2000
   14.0625   -8.2813    0.0000 P   0  0  3  0  0  0  0  0  0  0  0  0
   17.7587   -6.3226    0.0000 O   0  0  0  0  0  0  0  0  0  0  0  0
   14.0938  -13.8235    0.0000 O   0  0  0  0  0  0  0  0  0  0  0  0
   10.2726   -5.8851    0.0000 O   0  0  0  0  0  0  0  0  0  0  0  0
    3.2570   -9.8070    0.0000 O   0  0  0  0  0  0  0  0  0  0  0  0
    7.0781  -17.7454    0.0000 O   0  0  0  0  0  0  0  0  0  0  0  0
   10.7431  -10.2445    0.0000 O   0  0  0  0  0  0  0  0  0  0  0  0
    7.0469  -12.2031    0.0000 P   0  0  3  0  0  0  0  0  0  0  0  0
  1  2  2  0  0  0  0
  1  3  1  0  0  0  0
  1  4  1  0  0  0  0
  8  5  1  0  0  0  0
  8  6  1  0  0  0  0
  8  7  2  0  0  0  0
M  END
