# Supplementary material for: AI-driven molecular generation of not-patented pharmaceutical compounds using world open patent data
Source: J Cheminform. 2023 Dec 13;15:120. doi: 10.1186/s13321-023-00791-z (PMC10716930; doi:10.1186/s13321-023-00791-z)
Supplement: Supplementary file 2 — Additional file 2. Substructures that are not appropriate to be learned for RNN. [file 13321_2023_791_MOESM2_ESM.zip › COCdblC_01.mol]

  ACCLDraw10282109022D

  4  3  0  0  0  0  0  0  0  0999 V2000
    8.7813  -15.8750    0.0000 C   0  0  0  0  0  0  0  0  0  0  0  0
   12.7274  -13.6351    0.0000 C   0  0  0  0  0  0  0  0  0  0  0  0
   12.3524   -9.9366    0.0000 C   0  0  0  0  0  0  0  0  0  0  0  0
    9.0938   -7.8529    0.0000 O   0  0  0  0  0  0  0  0  0  0  0  0
  1  2  2  0  0  2  0
  2  3  1  0  0  2  0
  3  4  2  0  0  0  0
M  SUB  1   1   1
M  END
