# Supplementary material for: AI-driven molecular generation of not-patented pharmaceutical compounds using world open patent data
Source: J Cheminform. 2023 Dec 13;15:120. doi: 10.1186/s13321-023-00791-z (PMC10716930; doi:10.1186/s13321-023-00791-z)
Supplement: Supplementary file 2 — Additional file 2. Substructures that are not appropriate to be learned for RNN. [file 13321_2023_791_MOESM2_ESM.zip › NNN_01.mol]

  ACCLDraw10282108532D

  3  2  0  0  0  0  0  0  0  0999 V2000
   10.1563  -12.0313    0.0000 N   0  0  0  0  0  0  0  0  0  0  0  0
   11.7274   -6.7913    0.0000 N   0  3  0  0  0  0  0  0  0  0  0  0
   11.6337   -3.1241    0.0000 N   0  5  0  0  0  0  0  0  0  0  0  0
  1  2  2  0  0  0  0
  2  3  2  0  0  0  0
M  CHG  2   2   1   3  -1
M  END
