# Supplementary material for: AI-driven molecular generation of not-patented pharmaceutical compounds using world open patent data
Source: J Cheminform. 2023 Dec 13;15:120. doi: 10.1186/s13321-023-00791-z (PMC10716930; doi:10.1186/s13321-023-00791-z)
Supplement: Supplementary file 2 — Additional file 2. Substructures that are not appropriate to be learned for RNN. [file 13321_2023_791_MOESM2_ESM.zip › NplusC_01.mol]

  ACCLDraw10282109102D

  2  1  0  0  0  0  0  0  0  0999 V2000
   14.5313   -8.6875    0.0000 N   0  3  0  0  0  0  0  0  0  0  0  0
   15.7587   -7.9788    0.0000 C   0  0  0  0  0  0  0  0  0  0  0  0
  1  2  3  0  0  0  0
M  CHG  1   1   1
M  END
