# Supplementary material for: AI-driven molecular generation of not-patented pharmaceutical compounds using world open patent data
Source: J Cheminform. 2023 Dec 13;15:120. doi: 10.1186/s13321-023-00791-z (PMC10716930; doi:10.1186/s13321-023-00791-z)
Supplement: Supplementary file 2 — Additional file 2. Substructures that are not appropriate to be learned for RNN. [file 13321_2023_791_MOESM2_ESM.zip › R6_101.mol]

  ACCLDraw10282109122D

  6  6  0  0  0  0  0  0  0  0999 V2000
    9.9288   -8.1976    0.0000 C   0  0  0  0  0  0  0  0  0  0  0  0
    9.9288   -9.6149    0.0000 S   0  0  0  0  0  0  0  0  0  0  0  0
   11.1563  -10.3236    0.0000 C   0  0  0  0  0  0  0  0  0  0  0  0
   12.3837   -9.6149    0.0000 C   0  0  0  0  0  0  0  0  0  0  0  0
   12.3837   -8.1976    0.0000 C   0  0  0  0  0  0  0  0  0  0  0  0
   11.1563   -7.4889    0.0000 N   0  0  0  0  0  0  0  0  0  0  0  0
  5  6  1  0  0  0  0
  4  5  2  0  0  0  0
  3  4  1  0  0  0  0
  2  3  1  0  0  0  0
  1  2  1  0  0  0  0
  1  6  2  0  0  0  0
M  END
