# Supplementary material for: AI-driven molecular generation of not-patented pharmaceutical compounds using world open patent data
Source: J Cheminform. 2023 Dec 13;15:120. doi: 10.1186/s13321-023-00791-z (PMC10716930; doi:10.1186/s13321-023-00791-z)
Supplement: Supplementary file 2 — Additional file 2. Substructures that are not appropriate to be learned for RNN. [file 13321_2023_791_MOESM2_ESM.zip › S_CdblC_S_01.mol]

  ACCLDraw10282109072D

  4  3  0  0  0  0  0  0  0  0999 V2000
    7.5313   -9.7813    0.0000 S   0  0  0  0  0  0  0  0  0  0  0  0
    8.7587   -9.0726    0.0000 C   0  0  0  0  0  0  0  0  0  0  0  0
    8.6024   -3.7803    0.0000 C   0  0  0  0  0  0  0  0  0  0  0  0
    9.9861   -9.7812    0.0000 S   0  0  0  0  0  0  0  0  0  0  0  0
  1  2  1  0  0  0  0
  2  3  2  0  0  2  0
  2  4  1  0  0  0  0
M  END
