# Supplementary material for: AI-driven molecular generation of not-patented pharmaceutical compounds using world open patent data
Source: J Cheminform. 2023 Dec 13;15:120. doi: 10.1186/s13321-023-00791-z (PMC10716930; doi:10.1186/s13321-023-00791-z)
Supplement: Supplementary file 3 — Additional file 3. SMILES dataset used for training the patent RNN. [file 13321_2023_791_MOESM3_ESM.zip]

Archive with 1 entries (1 files):
- smiles_for_training_RNN.txt
