# Supplementary material for: AI-driven molecular generation of not-patented pharmaceutical compounds using world open patent data
Source: J Cheminform. 2023 Dec 13;15:120. doi: 10.1186/s13321-023-00791-z (PMC10716930; doi:10.1186/s13321-023-00791-z)
Supplement: Supplementary file 3 — Additional file 3. SMILES dataset used for training the patent RNN. [file 13321_2023_791_MOESM3_ESM.zip › smiles_for_training_RNN.txt]

N#CCN1CCC2(CC1)NC(=O)c1c(Cl)cc(Nc3ccncn3)c(=O)n12
CC(C)C(CO)NC(=O)c1ccc2c(c1)CCC21OC2OC1N2CC(=O)N(Cc1ccccc1)C(C)C1CC1
CCOC(=O)c1cc(-c2csc(CS(=O)(=O)c3cccs3)n2)c(=O)[nH]c1C(F)(F)F
NC1CCOc2ccccc2O1
CC(C)c1nc(-c2ccccc2Cl)co1
Clc1ccc(NC2=NC[C@@]3(CN4CCC3CC4)O2)nc1Cl
CCCC1(CCC)CCSc2ccc(C#Cc3ncc(C(=O)O)cc3C)cc21
COc1cc2ncnc(N3CCC(CN4Cc5ccncc5N(c5ccnc(C#N)c5)C4=O)CC3)c2cc1OC
CCOC(=O)c1csc(-c2nc3c(C#N)c(C)c(-c4ccccc4)c(F)c3o2)n1
CC(C)N(C[C@H]1C[C@@H](n2ccc3c(N)ncnc32)[C@H](O)[C@@H]1O)[C@H]1C[C@@H](CCc2nc3cc(OC(F)(F)F)ccc3[nH]2)C1
CC(NC(=O)[C@H]1C[C@@H]1c1cn(C)c2ccccc12)c1cnc(OCC(F)(F)F)s1
COC(=O)c1ccc(CN2CC(C)C(c3nc4c(cnn4C4CCCC4)c(=O)[nH]3)C2)cc1
Nc1n[nH]c2cc(OCC3CN(C4CCC4)C3)cc(F)c12
CC(C(=O)OC(C)(C)C)C(CC1CCCC1)C(=O)N[C@@H](C)CNc1ccc(OC(F)(F)F)cc1
Cc1cccc(C#N)c1C
Cn1c(C(=O)O)c(OCc2ccccc2)c2cc(Cl)ccc2c1=O
COc1ccc(Oc2c[n+]([O-])c(Cl)cc2[N+](=O)[O-])cc1
C=C(C)Cn1c(=O)n(C)c(=O)c2c[nH]nc21
COC(=O)C1=C(C)NC(C)=C(C(=O)O)C1c1ccccc1OCc1cccc([N+](=O)[O-])c1
CC1(CN)CCN(c2ncc(Sc3cccc(NC(=O)c4c(O)nc5cnccn5c4=O)c3Cl)[nH]c2=O)CC1
CNC1CCN(C(=O)c2ccc(Nc3ncc4c(n3)-c3ccc(Cl)cc3C(c3c(F)cccc3Cl)=NC4)cc2)C1
CCOC(=O)Cc1ccc(N)c(O)c1
Cn1ccc2ncc(S(=O)(=O)c3ccc(Br)c4c(=O)n(O)c(=O)[nH]c34)nc21
CC(=O)[C@]1(N)Cc2c(O)c3c(c(O)c2[C@@H](O[C@H]2C[C@H](O)[C@H](O)CO2)C1)C(=O)c1ccccc1C3=O
COc1ccc(C(=O)/N=c2\scc(-c3ccc(OC(F)(F)F)cc3)n2CCCNC(=O)Nc2ccc(Cl)c(C)c2)c(OC)c1
CCCNCC(O)(C(=O)c1ccccc1)c1ccccc1
CC(=O)[C@@]1(O)[C@@H](C)C[C@H]2[C@@H]3C=C(F)C4=CC(=O)C=C[C@]4(C)[C@@]3(Cl)[C@@H](Cl)C[C@@]21C
Cc1ccc(C(C)(C)C)c(Oc2ncc(-c3cc(F)c(C(=O)NS(C)(=O)=O)cc3C)cc2Cl)c1
CC(=O)Nc1cc(-c2cnc(C)c(NS(=O)(=O)N3CCC(C)(C)CC3)c2)ccn1
Fc1ccc2nc3c(oc4ccccc43)c(Cl)c2c1
C[C@H](Oc1ncc(C(=O)Nc2nnc(-c3ccncc3)s2)cc1Cl)c1ccccn1
CCCN(CCC)C1CCc2cccc(-c3cc(SC)on3)c2C1
C[C@]12CC[C@H]3[C@@H](CCC4=CC(=O)CC[C@@]43C)[C@@H]1CC[C@@H]2OC(=O)c1cccc(Cl)c1
CCn1c(-c2ccc(N3CCCS3(=O)=O)cc2)c(C#N)c2ccc(OCCn3cccn3)cc21
N#Cc1ccc(C(=O)C(C2CCc3ccccc3N2)N2CCN(c3cccc4[nH]ccc34)CC2)cc1
CCN(CC)C[C@@H](O)[C@H]1OC(C)(C)N(C(=O)OCc2ccccc2)[C@H]1CC1CCCCC1
Cc1c(C(N)=O)sc2ccccc12
Cc1ccc(C(Oc2ccccc2)C(C)OC(=O)[C@H](C)NC(=O)OC(C)(C)C)cc1
CCC(CO)Nc1cc(C)nc(Oc2c(C)cc(Cl)cc2C)c1CO
CCN1CCN(C(=O)CCn2cnc(-c3ccccc3)c2)CC1
NC1=NC(c2cc(Br)ccc2Br)CCN1
O=S1(=O)CCN2N=C(Cl)C=C(c3ccc(C4CCOCC4)cc3)C2=N1
Cc1ccc(-c2c(C)c3c(c(C)c2[C@H](OC(C)(C)C)C(=O)O)CN(C(=O)c2cc(F)cc(C(N)=O)c2)C3)cc1
COc1ccc(Cn2c(=O)c3c(C)nccc3c3ccc(Cl)cc32)cc1
CCOC(=O)CC1(CC)CCc2cc(-c3ccc(NC(=O)Nc4ccc(C)cc4)cc3)ccc2C1=O
CCOC(=O)C[N+]1(C)N=C(c2ccc(-c3ccccc3-c3nnn(C(c4ccccc4)(c4ccccc4)c4ccccc4)n3)cc2)C(C(=O)OC)=C1C
COC(=O)C(C(=O)OC)C(CC(C)CCCCOS(=O)(=O)c1ccc(C)cc1)NC(=O)OC(C)(C)C
CS(=O)(=O)c1ccc(-n2nc(-c3ccc(Cl)cc3)cc2-c2ccncc2)cc1
CCc1c(C(=O)Nc2ccc(C)cc2)cccc1N1CCC(C(=O)c2ccc(F)cc2)CC1
NCc1c(-c2ncco2)n(-c2ccccc2)c2ncccc2c1=O
COC(=O)CN(Cc1ccccc1)CC(C)NC(=O)OC(C)(C)C
COc1cc(NS(=O)(=O)Cc2ccc(F)cc2)cc(-c2c(N)ncnc2N[C@@H](C)c2nn3ccc(C)c3c(=O)n2-c2ccccc2)c1
Cc1c(Nc2nccc3cc(CN4CCCC4)cnc23)cccc1-c1cccc(-c2nc3cc(CN4CCC(C)(C(=O)O)C4)cc(C#N)c3o2)c1C
COc1ccc2cc(C(=O)O)c(Nc3cc(C)ccc3F)nc2c1
CCOC(=O)c1cnc2ncc(C(=O)OC(C)(C)C)c(-c3ccc(Cl)cc3Cl)n12
CCc1cccc2c1N(C)Cc1cc(OCc3cn(CCN)nn3)c(OCc3cn(CCN)nn3)cc1-2
CCN(CC)CC#CCN(c1c(C)cccc1C(=O)NO)S(=O)(=O)c1ccc(OC)cc1
COc1n[nH]c2ncc(NC(=O)c3c(F)ccc(NS(=O)(=O)c4ccco4)c3F)cc12
Cc1c(C(=O)Nc2ccc(S(C)(=O)=O)cc2)cn(CCN2CCCC2)c1-c1ccc(F)cc1C(F)(F)F
CC[C@@H]1CCN[C@H](C(=O)N[C@H]([C@H](C)Cl)[C@H]2O[C@H](SC)[C@H](O)[C@@H](O)[C@H]2O)C1
C=CCOC(=O)N1C[C@@H](NC(=O)OC(C)(C)C)C[C@H]1CO
COc1cc(OC)c2nccc(Br)c2c1
COc1cc(-n2cccn2)ccc1-n1ccc(=O)c(-c2ccnn2-c2cccc(C(F)(F)F)c2)n1
CNC(C)c1c[nH]c(=O)c2ccccc12
NCCOC[C@@H]1OCCN(C(=O)O)C[C@H]1c1ccc(Cl)c(Cl)c1
COc1cccc(C2C(c3ccc(Cl)cc3)N=C(c3ccc(OC)cc3OC(C)C)N2C(=O)N2CCNC(=O)C2)c1
Cc1onc2c1c(=O)n(C1CCCCC(NC(=O)CC(O)c3ccccc3)C1)c1cccc(Cl)c21
CCc1c(O)cc(O)c(C(=O)c2ccc(OCCN3CCOCC3)c(OC)c2)c1CC(=O)N(CCOC)CCOC
CCCc1c(OCc2ccc(CSc3nnn[nH]3)cc2)ccc(C(C)=O)c1O
CCCCN(C(=O)c1ccc(Cl)cc1)C(CC)c1nn2cccc2c(=O)n1Cc1ccccc1
CCCS(=O)(=O)Nc1cc(F)cc(C(=O)c2cc3nccnc3cn2)c1Cl
Oc1cc(O)nc(SCc2ccc(F)cc2)n1
Cn1ccc(-c2cnn3c(N)c(Br)c([C@H]4CCC[C@@H](N)C4)nc23)c1
COc1ccc(C[C@@H](NC(=O)NC2(c3ccc(Br)cc3)CC2)c2nc3ccccc3[nH]2)cc1
CN1CCC(Cn2c3cc(Br)ccc3c3ccc(Br)cc32)CC1
Cc1nc(-c2cnccn2)sc1-c1ccc2cccc(CCN3CCC[C@H]3C)c2n1
COC(=O)c1ccccc1CCC(N)Cc1ccccc1
O=C(Nc1cccc(N2CCC2)n1)c1cnc2ccc(-c3ccccc3C(F)(F)F)nn12
NC1=NC(c2cccc(Br)c2)(c2ccc3c(c2)OC(F)(F)O3)C2=NCCCN12
COc1cc2c(cc1OC)CC(=O)N(CC1CCCCN(Cc3ccccc3)C1)C=C2
O=C(O)c1c2n(c3cc(N4CCNCC4)c(F)cc3c1=O)C(c1ccc(F)cc1)S2
Cc1ccc(-c2cccc(F)c2C(=O)C2NCC3CN(c4nc(C)cc(C)n4)C=C32)nc1
Cc1c(Nc2c(C#N)cncc2-c2ccncc2)ccc2[nH]ccc12
O=C1CCCc2ccc(Nc3nc(NC4CC4)c4occc4n3)cc2N1
Cc1ccc(Cc2nnc[nH]2)cc1
NCc1ccc(OCCCN2C(=O)c3ccccc3C2=O)nc1
CC(C)(C)[C@@H](C(=O)O)N1CCN(Cc2cccc([N+](=O)[O-])c2)C1=O
Nc1nc2c(CCN3CCN(c4cccc5sccc45)CC3)cccc2s1
O=C1Nc2cc(-c3cccc(F)c3)cnc2NC12CCNC2
COc1cc(CC(C)=O)c(C(=O)c2ccc(Cl)cc2)cc1Cl
NCCCCCCNc1nc2ccc(C(=O)NCC3CCCCC3)cc2[nH]1
N[C@@H](Cc1c[nH]c2ccccc12)C(=O)NCc1ccccc1
COCCOc1cc2ncc(C#N)c(Nc3ccc(Cl)cc3Cl)c2cc1OC
CC(C)(C)OC(=O)c1ccc(Cn2ccc3ccc(C#CCn4ccnc4)cc3c2=O)cc1
Cc1c(C(N)=O)[n+]([O-])c2ccccc2[n+]1[O-]
N#Cc1cc(F)cc(Oc2ccc3c(c2C(F)F)C(O)C(F)(F)S3(=O)=O)c1
Cc1ccnc(Nc2nc(-c3c[nH]nc3C(=O)c3ccccc3)cs2)n1
CC(C)[C@@H]1CC[C@@H](C)CC1(O)CO
COC(=O)C(=Cc1c(Cl)cccc1Cl)C(=O)CSc1ccccc1
CN(C)S(=O)(=O)n1cc(-c2ccccc2)nc1CNC(=O)O
CCOC(=O)CCC1=CN(Cc2ccc(Cl)cc2)C(Nc2ccc(OC(C)C)c(Cl)c2)=NC1O
Cn1c(CBr)nc2ccccc21
C[C@H]1CC[C@@H]2[C@H](C(c3ccc(F)cc3)c3cccc(F)c3)n3ncc(=O)c(O)c3C(=O)N12
CN(C)CC(C)(C)CN1C(=O)[C@H](CC(=O)O)O[C@@H](c2cccc3ccccc23)c2cc(Cl)ccc21
CC(C)c1nc2c(C(=O)NCC3CCN(CC4CCN(C(=O)c5cccs5)CC4)CC3)cccc2[nH]1
CC#CC[C@H](C)[C@@H](O)C=C[C@@H]1[C@H]2CC(=CCCCC(=O)N3CCOCC3)C[C@H]2C[C@H]1O
CC=Cc1nc(-c2c(C)nn3ccccc23)sc1C(=O)O
O=C(CBr)OC1CC(=O)N(Cc2ccc(Cl)nc2)C1=O
OC1(c2nccc3ccccc23)CCNCC1
CN1N=C2CCN(C(=O)[C@@H](COc3cccc(Cl)c3)NC(=O)C(C)(C)N)C[C@@]2(Cc2ccccc2)C1=O
COc1cc(C(=O)C(O)c2ccccc2)ccc1OCCO
CC(=O)O[C@H]1CC[C@H]2[C@H]3[C@H](CC[C@]12C)c1cc(C(C)=O)c(OCc2ccccc2)cc1C[C@H]3C
CCOC(=O)c1nn(-c2ccc(Br)cc2)c2c1CCc1[nH]ncc1-2
CCNC1CCC(CC(O)[SH]2C(C3CC3)=Nc3cncn32)CC1
Cc1c(NS(=O)(=O)c2ccc(F)cc2)c2cc(Cl)ccc2n1CC(=O)O
CCC[C@@H](N)C1CCCCC1
c1ccc(-c2nnc(N3CCN(c4ncccn4)CC3)cc2-c2ccncc2)cc1
N[C@@H](CC(=O)N1Cc2ccccc2CC1COCc1ccccc1)Cc1ccccc1F
COC(=O)Cn1c(=O)n(CCc2ccc(-c3ccc(C#N)cc3)cc2)c2ccccc21
O=C(O)C[C@H]1CC[C@H](Sc2nc(C3OCCO3)n(Cc3cc4c(cc3Cl)OCO4)c2C(=O)O)CC1
O=C(NCCCC[C@H](NC(=O)OCc1ccc([N+](=O)[O-])cc1)C(=O)O)OCC1c2ccccc2-c2ccccc21
COc1cc(C(C)NC[C@@H]2CC(C)(C(C)C)Oc3ccccc32)cc(OC)c1OC
CSc1ccccc1-c1cnc(Cn2c3c(c(O)c(C(=O)NCC(=O)O)c2=O)CSC3)cn1
Cc1nccc(Nc2nc(-c3nn(C)c4ccccc34)ncc2OCCCO)n1
CC(C)(C)OC(=O)N1CC(C(=O)O)CC(C(=O)O)C1
COC(=O)c1ccc(CC(/C=C/c2ccccc2OCc2ccc(C(C)(C)C)cc2Cl)CCc2ccc(-c3nnn[nH]3)cc2)cc1
Cc1cc2c(cc1C(=O)N1CCN(C)C(c3ccccc3)C1)[nH]c(=O)c1nnc(-c3ccc(O)c(Cl)c3)n12
CN(C(=O)CCCOc1ccc([N+](=O)[O-])c(C=C2NC(=O)NC2=O)c1)C1CCCCC1
O=C(O)c1ccc(COc2cccc([C@](O)(C(=O)OCC3CCN(Cc4ccccc4)CC3)c3ccccc3)c2)cc1
CCS(=O)(=O)c1ccc(Cl)cc1Cn1c(=O)[nH]c2c(Cl)c(CN3CCC[C@@H]3CN)c(OC(F)(F)F)cc2c1=O
CC(C)(C)OC(=O)Cc1cncc2ccccc12
Cc1nnc(Oc2ccc(/N=c3\[nH]c(=O)n(C)c(=O)n3Cc3ccc(Cl)cc3)cc2)o1
COc1cccnc1-c1c(C(N)=O)sc2cnc(Nc3cc(C)c(N4CCN(C)CC4)cc3OC(C)C)nc12
COC(=O)c1c(Sc2ccc(OC)cc2)nc(Sc2ccc(OC)cc2)n1Cc1cc2c(cc1Cl)OCO2
CCNC(=O)c1cc(C)c(C(=O)NCCC(C)N2CCC(N(Cc3cnccc3C)c3ccc(OC)cc3)CC2)c(C)c1
CN(C)C(=O)Oc1c(CNC(=O)c2cnc(N3CCOCC3)s2)c(=O)c2ccc(Cl)cc2n1-c1ccccc1
NC(=O)OCCC(NC(=O)Cn1nc(-c2ccc(Cl)cc2)n(C[C@H](O)C(F)(F)F)c1=O)c1ccccc1C(F)(F)F
CN1CCc2c(c3cccc(Sc4ccc5ccccc5c4)c3n2C)C1
Cc1cc(C)nc(N2CCC3(CC2)NCCN(Cc2nn(C)nc2-c2ccccc2)C3=O)n1
CCN1CC(C2CN(C(=O)O)C2)OC2(CC2)C1=O
O=C(Nc1cccc(C(F)(F)F)c1)Nc1ccccc1C(=O)NO
CC(=O)Nc1ccc(O)c([N+](=O)[O-])c1
CC(c1c[nH]c2cccnc12)N(C)C(=O)C=Cc1ccc(N)nc1
CCOC(=O)c1cc2c(cc1C(=O)OC)NC(=O)CS2
O=C(NCc1ccccn1)c1cn(CCC(F)Cn2cc(C(=O)NCc3cc(OC(F)(F)F)ccc3F)nn2)nn1
Cc1[nH]c(C(=O)NC2CCC(O)(c3cccc(C(=O)O)c3)CC2)c(Cl)c1Cl
CC1(C)c2cc(Cl)ccc2-n2c1cc1oc(=O)c(Sc3cccc(F)c3)c(O)c1c2=O
COC1CN(c2ccc(C#C[C@@]3(O)CN4CCC3CC4)c(Cc3ccccc3)c2)CC1O
CC(C)CC(=O)NC1CC(C)(C)c2ccc(C(=O)N(C)C3CCN(c4ccncc4)CC3)cc21
NC1OC2(CN3CCC2CC3)CN1c1cc(-c2ccccc2)ccn1
Cc1ccc(C)c2sc(Sc3ccc4c(c3)CC[C@H]3N(C)C(=O)CC[C@]43C)nc12
NC1CC(O)CC(O)C1
CCC1=C(Cc2ccccc2)N=C[N+]1(C(=O)n1ccnc1)C(C)C
CCS(=O)(=O)CCN1CCC[C@@H]1Cn1nc(Cc2ccc(Cl)cc2)c2ccccc2c1=O
c1ccc2c(c1)SCc1scnc1-2
CC(=O)N1CC(CO)N(c2cccc(-c3cc(-c4cnn(C)c4)c4c(N)ncnn34)c2)C(=O)C1(C)C
CC(C)(C)C1(CCC[C@H](CC(=O)O)C(=O)NCCc2ccccc2O)CCCCC1
O=C(Oc1ccc(Cl)cc1)N1CCc2c([nH]c3ccc(Cl)cc23)[C@@H]1c1ccc(OCCCNCCO)cc1
CC(C)(C)OC[C@H](N)CN1CCOCC1
N#C[C@@H]1C[C@@H]2C[C@@H]2N1C(=O)[C@@H](N)C1CC2CCC(C1)N2C(=O)Cc1ccncc1
COc1ccc(N2CCN(c3nccc(C(=O)N(C4CCC(O)CC4)C4CC4)n3)C(C)C2)c(F)c1
N=C(NC(N)=O)Nc1ccc(Cl)c(I)c1
COc1ccc(-n2nc(C(=O)C(C)C)nc2-c2ccc(OCCO)cc2)cn1
COC(=O)c1[nH]cc(C)c1Br
CC(=O)OC1C(Oc2ccc3ccc4cccc5ccc2c3c45)OC(C)CC1N(C)C
NC(=O)C(C(=O)NC12CCCC1OCC2=O)c1ccc(F)cc1
O=[N+]([O-])c1ccc(NS(=O)(=O)CCCCl)cc1
CC(C)(C)c1ccc(C(=O)N2CCC(=O)CC2)cc1
NC1=N[C@@H](CCc2ccc(NC(=O)c3ccc(N4CCOCC4)cc3)cc2)CO1
O=C(Cc1ccc2c(c1)NC(=O)CO2)Nc1nc2[nH]nnc2c(=O)[nH]1
OC(c1ccccn1)c1cc[nH]n1
C[C@H]1CN(C(=O)C2CC2)c2cc(Br)ccc2N1
O=C(Nc1ccc(N2CCC3(CC2)CC(C(=O)O)C3)nc1)c1nnc(Nc2cccc(F)c2)o1
CCN(CC)CCCOc1ccc2c(ccn2-c2ccc(F)cc2)c1
CN(C)c1cccnc1-c1nc(C(=O)NCc2ccc(Cl)c(Cl)c2)c(CO)c(=O)[nH]1
CNC(=O)c1c(-c2ccc(C)cc2)oc2cc(N(C)S(C)(=O)=O)c(-c3cc(-n4ncc5ccccc54)cnc3OC)cc12
O=C(Nc1ncc(-c2ccccc2)s1)[C@H]1CCNC1
CN(C)CCc1nc(CCN(C)C)nc(-c2ccccc2O)n1
CCC(C(N)=O)N1CCCCN1
Cn1c(=O)c(-c2ccc(F)cc2Cl)cc2c3cc(-c4cnc(N)s4)ccc3n(C)c21
Cc1ccc2c(c1)N(CCCBr)C(=O)CO2
N#CC1=C(N)OC2=C(CCc3ccccc32)C1c1cc(C(F)(F)F)cc(C(F)(F)F)c1
COC(=O)c1sc(C#CC(C)(C)C)cc1N1C(=O)[C@@H](Br)CCC1C1CCCCC1
COc1cnc(-c2ccc(CC(C(=O)O)c3[nH]c4ccc(OCc5cnc(C)cn5)c(C)c4c3SC(C)(C)C)cc2)nc1
O=C1C2C3CCCN3C3(C(=O)Nc4ccc(C(F)(F)F)cc43)C2C(=O)N1c1cc(Cl)cc(Cl)c1
CCc1ccc(C2(NCC(O)C(Cc3cc(F)cc(F)c3)NC(C)=O)CCCCC2)s1
C#Cc1cccc(Nc2ncnc3ccc(NC(=O)N4CCN(S(C)(=O)=O)CC4)cc23)c1
COCC(=O)Nc1nc2ccc(C(=O)Nc3c(C)cccc3Cl)cc2s1
CN(C)C(=O)c1ccc2c(c1)C(=C(Nc1ccccc1)c1ccccc1)C(=O)N2
Cc1noc(C)c1-c1ccc2nc(N3CCN(C(=O)CO)CC3)nc(NCc3cccc(Cl)c3)c2c1
CC(C)C(OC[C@@H]1CC[C@H]2[C@H](C[C@@H](O)[C@@H]2/C=C/[C@@H](O)COc2ccc(F)c(Cl)c2)OC1)C(=O)O
COc1ccc(CCNC(=O)C(=O)CNc2ccncc2)cc1
Clc1nc(NCc2ccco2)c2ccsc2n1
NCCCCN1CCC(c2noc3cc(F)ccc23)CC1
CC(=O)Nc1ncc(-c2cn(C)c3ncc(-c4cncc(-c5ccc(N6CCCC6=O)cc5)c4)cc23)cn1
CCCCCc1nocc1-c1cn2ccccc2n1
CC1=C(C(=O)O)[C@H](c2ccc(F)c(F)c2)N(C(=O)N[C@@H]2CCN(C3CCC(c4ccccc4C#N)CC3)C2)C(=O)N1
Cn1cc(-c2ccc3[nH]c(C4CCOCC4)nc3c2Oc2cccc(C#N)c2)ccc1=O
Cc1ccc(S(=O)(=O)N[C@@H]2C[C@@H](C=CCCCC(=O)O)N(S(=O)(=O)c3ccc(Cl)cc3)C2)cc1
CNC(=O)Nc1cc(Cl)c(OCC2CC2)cc1/C=C/C(=O)N1C2COCC1CN(Cc1ccc(F)cc1)C2
CNCCNc1c(-c2nc3ccccc3[nH]2)c(=O)[nH]c2cc(Cl)ccc12
COc1ccc([C@H](CC(=O)O)NC(=O)c2cc(O)n(-c3ccccc3Cl)n2)cn1
O=C([C@@H](Cc1ccc(Cl)cc1)NC1CCN(CCOC2CCCCO2)CC1)N1CCC(Cc2nc[nH]n2)(C2CCCCC2)CC1
COCCOc1cnc(C(=O)Nc2cncc([C@]3(C)CC(C)(C)SC(N)=N3)c2)cn1
COc1cc(C(=O)N2CCC(=O)Nc3cc(C)ccc32)ccc1[N+](=O)[O-]
CN1CCN[C@@H](CNC(=O)C(F)(F)F)C1
CC(=O)OCC(=O)N[C@H]1CCN(c2nc(OCc3ccc(F)cc3F)c(Cl)c(=O)n2C(C)C)C1
O=C1c2c(sc3ccccc23)CCN1c1cnccc1C1CC1
CC(=O)Nc1ccccc1C(C)Oc1ccc(C(=O)N2CCC(N3C(=O)OCc4ccccc43)CC2)cc1
CCCCC(N=C1CCCCCN1CCC)c1ccc(C2CCCCC2)cc1
NC(=O)c1ccc(-c2cnc(NCC3(c4ncccc4F)CCC3)nc2)c(F)c1
Clc1cc(Cl)nc(N2CC3CCC(C2)O3)n1
CN1CCN(c2nc(N)cc(N3CCOCC3)n2)CC1
Cc1cc(C(=O)c2ccc(=O)n(-c3c(F)cc(OCCCN[C@@H](Cc4ccccc4)C(=O)O)cc3F)c2N)ccc1F
Cc1cnc2ccc(O)nc2c1C(=O)O
N[C@]1(Cc2ccc3ccccc3c2)C[C@H]1c1ccc(F)cc1
CC1[C@@H](C)[C@H](NCc2ccccc2)CCN1C(=O)O
COC(=O)c1cc(C)cc2[nH]nc(CCN[C@@H]3CN4CCC3CC4)c12
COc1ccc(Cn2c(=O)c3cc(O)ccc3n(C3CCSCC3)c2=O)cc1OC
CN(Cc1ccccc1CN(CC(=O)Nc1ccc2c(c1)C[C@@]1(C2)C(=O)Nc2ncccc21)C(=O)C(F)(F)F)C(=O)O
CC(C)c1cc2ncsc2cc1SC1=C(O)CC(CCc2ccc(O)cc2)(C2CCCCC2)OC1=O
C=C1c2cc(F)ccc2C2CC12CCC(=O)O
OCCCc1cc(F)ccc1OC[C@]1(O)CCN(c2c(F)cc(Cl)cc2F)C[C@H]1O
CC(OC1CCC(N)CC1)C(=O)O
COC(=O)CC1CSC(c2cc3cc(CN4CCCC4)cc(NC4CCCC4)c3[nH]2)=N1
FC(F)(F)c1cc(C(F)(F)F)cc(C(F)(F)F)c1
Cc1cc(OCc2ncccc2F)c2nc(C)c(C(=O)O)n2c1
C=C1CC(=O)C=C2CC[C@@H]3[C@H](CC[C@]4(C)CCC[C@@H]34)[C@H]12
CCCCCCC[C@H](CCO[C@@H]1[C@@H](C)[C@@H](C)O[C@H](COC)[C@H]1O)OC
Cc1ccc(CC(=O)O)c(C)c1C(=O)O
CC(C)(C(=O)Nc1nncs1)[C@H]1c2ccccc2Oc2nc(-c3ccc(C(=O)N4CCC(F)(F)CC4)cc3)ccc21
CCOC(=O)COC[C@@H](C)COc1ncnc2oc(-c3ccccc3)c(Br)c12
CCCn1cnc2ccccc21
N#CN1CCC(C(N)=O)C1
COc1ccc(COCC[N+]23CCC(CC2)[C@@H](OC(=O)C2(c4ccccc4)CCCCCC2)C3)cc1
Cc1ccc2c(cnn2-c2cncc(C(C)(C)O)c2)c1
COc1ccc(C(CCN2CCC(c3cccc(NC(=O)C(C)C)c3)CC2)Oc2ccc(Cl)cc2)cc1
Cc1ccc(COc2nsc(NC(=O)NCCCCCCN(C)C)c2C(N)=O)cc1
Cc1ccc(Cc2cccc(C(CC(=O)O)NC(=O)Nc3c(O)c(C)cn(C)c3=O)c2)cc1
COCCCOc1c(Br)c(CBr)cc2c1CCO2
N#Cc1cc(Br)cc(C(F)(F)F)n1
O=C(c1cc2cc(Cl)ccc2o1)N1CCC(Cc2ccccc2)CC1
CN(CCC#N)C(=O)c1ccc(Nc2ncc3c(n2)-c2ccc(Cl)cc2NC(=O)C3)cc1
CC1(C)N=C(Oc2ncccn2)c2cc(C#N)ccc2O1
O=C1[C@H]2C3C=CC(C3)[C@H]2C(=O)N1CCCO
C[S+]([O-])c1nccc(-c2cccc(-c3cnc4ccc(N5CCC[C@@H]5c5cccc(F)c5)nn34)n2)n1
CCCSc1ccccc1Cn1c(=O)[nH]c2ccc(C(F)(F)F)cc2c1=O
CC(C)c1ncnc(C(C)C)c1-n1c(=O)nc(N2C[C@@](C)(C(C)(C)C)N(C(=O)O)C[C@@H]2C)c2cc(Cl)c(Cl)nc21
CCCc1ccc(CNC(=O)[C@H]2CN(c3nc(C)c(C(=O)C(=O)NC)s3)CCN2S(=O)(=O)c2ccc(OC(F)(F)F)cc2)cc1
COc1cc(C)ccc1-c1ccc2c(c1)ncn2-c1ccc(CC(=O)Nc2cc(C(C)(C)C)on2)cc1
CC(C)c1ccc2c(Nc3cc(C(=O)O)sc3Sc3ccc(O)cc3)ncnc2n1
CCN(CC)c1ccc(C(=O)C(=O)c2ccc(N(CC)CC)cc2)cc1
Cc1cccc(-c2cnc(C(=O)NC3CC4CC3CN4)s2)c1
COc1cc2c(cc1Nc1ncc(Cl)c(Nc3ccc(N4CCOCC4)c(OC)c3)n1)CCN(CC(=O)N(C)C)CC2
CC[C@H]1O[C@H](c2cccc(C(=O)O)c2)[C@@H](OC(C)=O)[C@@H](OC(C)=O)[C@@H]1C
Cn1nc2c(c1NCc1ccccc1)C(=O)NC(=O)C2
CCCCCCCCCCCCC(N)C(C1CCN(C)CC1)C1CCN(C)CC1
CCN1CCCN(C(=O)c2ccc(CNC(=O)Nc3c(F)cccc3Cl)c(Cl)c2)c2ccccc21
CCNC(=O)C1CN(c2nc3nc(C)ncc3s2)CCN1S(C)(=O)=O
CC(C)N(Cc1cccc(C(NC(=O)c2cc(C3CC3)on2)C2CCNCC2)c1)C1CCOCC1
Cc1cc(Cl)c(COc2ccc3nc(C)cc(-c4n[nH]cc4O)c3c2)c(Cn2cccc(C#N)c2=O)n1
COc1cccc(O)c1C(=O)NCC1(c2cccc(F)c2)CCN(S(=O)(=O)N(C)C2CC2)CC1
CC(NC(=O)Cc1ccc(C(F)(F)F)cc1)c1cccc(NC2=CC(=O)N(C3CCC(=O)NC3=O)C2=O)c1
COc1ccc(N2C[C@H](C)N[C@H](C)C2)cc1NS(=O)(=O)c1ccc(-c2cccs2)cc1C
O=C(O)c1cn(CCO)c2c(C(F)(F)F)cc(Cc3cccc(Cl)c3F)cc2c1=O
Nc1nnc(Cl)cc1-c1cnn(CC(CO)CO)c1
COc1cc(-c2ccc(OCc3cccc(C(=O)O)c3)cc2)nc2c(Cl)cccc12
COc1ccc(-c2nncc(-c3ccc(F)c(C(F)(F)F)c3)n2)cc1
COC(=O)N1CCN(C2CCc3c(NC(=O)Nc4ccc(C)nc4)cccc32)CC1
CN1CCc2ccc(C(=O)N3C[C@H](NC(=O)c4ccc(Cl)s4)C[C@@H]3OC(=O)O)cc2CC1
Nc1nc(C(=O)N2Cc3ccccc3C2)c2cc(C(N)CN(Cc3ccc(F)c(F)c3)C(=O)O)ccc2n1
Clc1ncc(Br)c(N[C@@H]2CC[C@@H]3C[C@@H]32)n1
CC(C)c1nc2[nH]ccc2c(-c2ccc(F)cc2)c1/C=C/C(O)CC(O)CC(=O)O
Nc1nc2cc(-c3ccc4ncc(-c5ccnc(N6CCOCC6)c5)n4c3)ccc2o1
CC(C)(C)OC(=O)CCP(c1ccccc1)c1ccccc1
CC1=CCC2C(=O)N(CCCCN3CCN(c4ccccn4)CC3)C(=O)C2C1
CCCCCCCCC12CCCCC(C3=CCCCCC3)=C1C(=O)NC2=O
O=C1NC(=O)C(=CC=Cc2ccc([N+](=O)[O-])o2)C(=O)N1
CC(C)(CC1Oc2cccc(OC(F)F)c2-c2ccc(CS(N)(=O)=O)cc21)C(=O)O
O=C(NC(CO)CO)C1CC=C(c2ccc(OCC3CCN(C(=O)O)CC3)c(F)c2)CC1
O=C(O)Cc1ccc2nc(-c3ccc(OCc4ccccc4)cc3)[nH]c2n1
CCNc1cc(F)cc2c1[nH]c1ncc(-c3cnc(OC4CCNC4)nc3)c(-n3ccc(C(F)(F)F)n3)c12
COC(=O)C1CC(NC(=O)c2cnccc2Nc2nc(-c3cc(Cl)ccc3F)ncc2OC)CN1
CC(C)NC(=O)c1cccc(Oc2ccnc3[nH]c(=O)[nH]c23)c1
Nc1ccccc1NC(=O)c1ccc(N2CCC(Oc3ccc(Oc4ccccc4)cc3)C2)cc1
O=C(O)[C@H]1CN(Cc2ccccc2)CCO1
O=S(=O)(Nc1oc(Cc2ccccc2)nc1-c1cccc(Cl)c1)c1ccccc1
Cc1ccc(S(=O)(=O)N2C[C@H](Cn3ncc4cc(-c5cn[nH]c5)ccc43)C[C@H]2C)cc1
CC(C)c1cc(C(=O)N2Cc3ccc(CN4CCN(C)CC4)cc3C2)c(O)cc1O
COc1ccc(-c2nc3ccc([N+](=O)[O-])cn3c2C)c2ccc(=O)[nH]c12
Fc1ccc2c(c1)OCC21CCNCC1
C[C@H](CC(=O)N1CCC(O)(Cn2cnc(/C=C/CN3CC[C@H](N)C3)cc2=O)CC1)c1ccccc1
Cn1nnc(C2=C[C@H]3CNC[C@H]3C2)n1
C[C@H](Nc1nc(Nc2cnn(C)c2)nc2[nH]ccc12)C1CC1
FC(F)(F)c1cccc(SC2CCOC(c3cncc(Br)c3)C2)c1
O=c1c(C2=NS(=O)(=O)c3ccccc3N2)c(O)c2cccnc2n1Cc1cccc(Cl)c1
CCS(=O)(=O)NCCCOc1ncnc(NS(=O)(=O)c2ccc(C(C)(C)C)cc2)c1-c1nccc(Oc2ccccc2OC)n1
CCCn1c(CCCCc2ccc(OC)cc2)nn(Cc2ccc(C)cc2)c1=O
COc1ccc2oc3c(Cl)cc(-c4csc(C(C)C)n4)nc3c2c1Br
NC(=O)[C@@H]1CC2CC2N1
Cc1ccc(NS(=O)(=O)CCC(C)C)c(OCc2ccc(C(=O)O)cc2)c1
CNc1cc(=O)n(O)c2ncncc12
COc1ccc(Oc2ccc(Br)cc2)nc1
CC(C)(C)OC(=O)N1CCCC(CCCn2c(COc3ccc(Cl)cc3)nc3cc(Cl)c(Cl)cc32)C1
CNC(C)c1ccc(C(=O)N2C[C@@H](c3ccc(F)cc3)C[C@H]2C(=O)N2CCC(c3ccc(F)cc3)C2)o1
O=C(O)N1C[C@@H]2c3cc(Br)ccc3OCC[C@H]2C1
CCSc1c(C(=O)N(C)c2ncc(C(F)(F)F)cc2N)sc2cc(C(F)(F)F)ccc12
CCn1nc(CCCOC(=O)c2c(F)cccc2OC)c2c1C(=O)NCC1(CCOCC1)C2
C#CCCC(=O)N(C(CC(=O)OC1CCCC1)c1ccccc1)[C@H](O)C(=O)NO
CCc1c(/C=C/[N+](=O)[O-])[nH]c2ccccc12
Fc1cccc(-c2nc3ccc(Br)cc3o2)c1
CN1CCCN(c2ccc(-n3cnc4cc(C#CC(C)(O)C5CC5)sc4c3=O)cc2)CC1
COc1ccc(-c2ccccc2Cl)cc1/C=C(/NC(=O)c1ccccc1)C(=O)O
C=CCCC(Cc1ccc(C(=O)OC)cc1)(C(=O)O)C(=O)O
CCC(c1cc(C)c2c(c1O)C(N)CC2)C1CCCCC1
COc1cc2c(cc1-c1c(C)noc1C)[nH]c1ccnc(-c3ccc4[nH]ccc4c3)c12
COC(=O)N(c1ccc2[nH]c(-c3ccccc3)nc2c1)[C@H](Cc1ccccc1)C(=O)O
O=C1Cc2cnc(Nc3ccc(C(=O)O)cc3)nc2-c2ccc(Cl)cc2N1
CC(=O)c1ccc(Cl)c(O)c1
CN(C(=O)/C=C/c1ccc([N+](=O)[O-])cc1)c1ccc(S(=O)(=O)NC2Cc3ccccc3C2)cc1
CC[C@H](OC(N)=O)C(=O)c1nc(C2CC2)no1
Fc1cc(Br)cc(F)c1O[C@@H]1CCOC1
CC(C)(CO)COc1ccc(Nc2nc(-c3ccc4cn[nH]c4c3)cn3ccnc23)cc1
NCCCC(CN)COCc1ccccc1
CCC(CC)Nc1nccc(-c2c(-c3ccc(F)cc3)nc3cc(CN(C)C)ccn23)n1
CC(C)OC(=O)C(C)(NS(=O)(=O)C(C)(C)C)c1ccccc1
Cc1cncc2c(NCCCN3CCCCC3)cc(-c3ccc(C(=O)O)cc3)nc12
COC(=O)c1cnn2cccc2c1NC1CCCCC1C
O=C(Cc1cccc(Br)c1)N(CCc1cccs1)Cc1cccc(-c2cccc(C(=O)N3CCC(CCCC4CCNCC4)CC3)c2)c1
COc1nc(S(C)(=O)=O)cnc1NS(=O)(=O)c1cc(Cl)cc(Cl)c1
CC1(Cc2ccnc(NC(=O)c3ccc(F)cc3)c2)NC(=O)N(c2ccc(SC(F)(F)F)cc2)C1=O
NCc1ccc(S(=O)(=O)c2ccc(N3CCOCC3)nc2)cn1
CC(C)(C)OC(=O)NC[C@@H]1CNC[C@@H]1F
Cc1c(Cl)ccc(S(=O)(=O)NC/C=C/C(=O)N(C)Cc2ccc(C3=NCCN3)cc2)c1Cl
CC1(c2cc(NC(=O)c3ncc(Cl)nc3Cl)ccc2F)N=C(N)OCC1(F)F
O=S(=O)(Nc1ccccc1Cl)c1ccc2[nH]c(-c3c(F)cccc3F)nc2c1
CC(C)N1CCN(c2ccc(-c3ccc(Cc4nc(-c5ccc(Cl)cc5Cl)cn4-c4ccc(N5CC(=O)NS5(=O)=O)cc4)cc3)cc2)CC1=O
Cc1nc(-c2cccc(C=CC(=O)NO)c2)n(C(C)c2ccccc2)c1-c1ccccc1
CN(C)CCn1ccc2cc(NS(=O)(=O)c3c(Cl)nc4sccn34)ccc21
O=C(CCNC(=O)[C@H](Cc1ccccc1)NC(=O)N1CCOCC1)N[C@@H](CC1CCCCC1)[C@@H](O)[C@@H](O)C1CC1
COC(=O)c1nc(O)c2c(C)nsc2c1O
Cn1nccc1-c1cc(NC(=O)Nc2ccc(F)cc2F)ccc1OCCN1CCCC1
C=CC1=CC=CS1(=O)=O
Cc1cc(C)cc(-c2[nH]c3sc(C(C)(C)C(=O)C4C5CCC4NC5)cc3c2CCN2CCC(CNC(=O)OC(C)C)CC2)c1
O=C(N[C@H]1CN2CCC1CC2)c1cc2cccc(F)c2cn1
COC(=O)C(N)(C(=O)[C@H](C)NC(=O)Cc1cc(F)cc(F)c1)c1cccc(C(F)(F)F)c1
Cc1cc(-c2cccc(C(=O)NC(CC(=O)O)c3ccc(-c4ccccc4)cc3)n2)ccc1F
Cc1nonc1Cc1c(C2CC2)nc2[nH]ncc2c1N1CCC(F)(F)C1
Cc1cccc(-c2ccc(CNC(=O)c3cnn(-c4ccccc4)c3C(F)(F)F)c3cnccc23)c1
Oc1nc(OCC2COc3ccccc32)nc2cnccc12
c1ccc(P(C2CC2)C2CC2)cc1
CN(C)C(=O)c1cnn(-c2ncc(Cl)cc2NS(=O)(=O)c2ccc(C(C)(C)C)cc2)c1
O=C(O)c1cc2cccc3c2n1CCCCOCc1[nH]ncc1-3
COc1ccc2c(c1)C(=O)N(c1cccc(C(=O)Nc3cnccc3N3CCNCC3)n1)CC2
CC1(C(=O)N(CCCC(=O)O)Cc2ccc(Cl)cc2)CCN1C(=O)Cc1csc2ccccc12
Cc1c(Cl)cccc1/C=C\C(=O)OC(C)(C)C
NC1CCN(Cc2cc3c(-c4cc5ccccc5o4)cncc3c(F)c2F)CC1
CC#CCn1c(N2CCC[C@@H](N)C2)nc2c1c(=O)n(CC(=O)c1cccc3oc(=O)n(C)c13)c(=O)n2C
COc1cc2c(cc1-c1ccccc1)CC(C(C)(C)C)n1cc(C(=O)O)c(=O)cc1-2
COC1(Nc2ccc(Cl)cc2F)N=CNc2cc(OCCn3c(C)cnc3C)ccc21
CN1CCC(c2ccnc(C(=N)N)c2)CC1
CC(C)[C@H]1CCC[C@H](NS(C)(=O)=O)C1
CCOc1ccccc1-n1c(CN2CCNCC2)nc2sccc2c1=O
CC(C)N(CCCN1CCCC1=O)Cc1ccc(Oc2nc3ccccc3s2)cc1
CCOC(=O)c1cc(C(F)(F)F)cn1Cc1cc(C)ccc1N
CC(C)Oc1cc(Nc2ccnc(NCc3cc(C4CC4)no3)n2)[nH]n1
COC(C)c1ccc([C@H]2C[C@H]3CSC(N)=N[C@@]3(c3ccc(F)cc3F)CO2)cc1
NC(=O)c1ccnc(C2CCCCN2)n1
CCC(CC)N1CCC(NC(=O)c2cc3ccccc3n2Cc2cc(-c3ccc(Cl)s3)on2)CC1
CC(C)(CO)C(=O)SCCOP1(=O)OC[C@H]2O[C@@H](n3ccc(=O)[nH]c3=O)[C@H](O)[C@@H]2CO1
O=P(O)(O)CNS(=O)(=O)c1cc2cc(OCCCl)c(OCC[n+]3ccccc3)cc2s1
Cc1nc2cc(NC(=O)c3cc4cc(C(F)(F)F)cnc4n3Cc3ccncc3)ccc2s1
NC(=O)NC(O)c1ccccc1
O=C(O)CCN1CCC2(CC1)COc1cc(C3CC3c3c(Cl)cccc3Cl)ccc12
CS(=O)(=O)N(C/C=C/C(O)COc1ccc(F)cc1)CCCCCCC(=O)O
O=C(Cc1ccc(Cl)c(Cl)c1)NCc1cc(-c2ccccc2)ccc1C(=O)O
CCc1nn2c(I)cccc2c1[N+](C)(CC1CC1)C1CCOCC1
O=C(NCCCCNCC(O)c1ccc(O)c2[nH]c(=O)ccc12)c1cccc(CN[C@]2(C(=O)OC3CN4CCC3CC4)CCc3ccccc32)c1
COC[C@H]1OC(=O)[C@@H]2OC(C)(C)O[C@H]12
ClNC1=NCc2ccccc21
CO[C@@H]1CCN(C)C1
O=[N+]([O-])c1ccc(CNc2ncnc3c2ncn3[C@@H]2O[C@H](CSCCO)C(O)C2O)cc1
CCOC(=O)Cn1c(CSc2ccccc2)cnc(Nc2ccccc2CC)c1=O
O=C1NCc2cc(-c3ccc(CC(CNCCF)c4occc(=O)c4O)nc3)ccc21
CO[C@@H]1C[C@H](C(=O)Nc2ccc(N3CCOCC3=O)cc2)N(C(=O)C=Cc2c[nH]cn2)C1
O=C(O)CC1CCCN(c2ccc(C(=O)NC3C4CC5CC3CC(O)(C5)C4)c(SCCc3ccccc3)n2)C1
C=CCC(=C)OP(=O)(NC(C)(C)C(=O)OCc1ccccc1)OC[C@H]1O[C@@H](N2C=C(F)CNC2=O)CC1O
CC(C)n1nc(C(C)(F)F)c2c1CCC(F)(F)C2
C=C1C[C@H]2[C@@H]3CC(F)C4=CC(=O)C=C[C@]4(C)[C@@]3(F)C(O)C[C@]2(C)[C@@]1(O)C(=O)C(=O)O
CN(c1ccccc1)c1ccc(C(=O)NC2CC(C)(C)NC(C)(C)C2)cc1
C1NCc2c(CC3CC3)n[nH]c21
Cc1[nH]c(-c2ccc(Cl)cc2)c(-c2ccc(F)cc2F)c1CN1CCN(c2ccccn2)CC1
CCCCOc1ccc(NC(=O)c2cccc(NS(=O)(=O)c3ccc(OC)cc3)c2)c(C(N)=O)c1
O=C(O)c1ccc(CCc2ccc(-c3ccccc3)cc2)cc1
C=C1[C@@H](C)C[C@H](C)[C@H]1CO
O=C(C1=CSC(c2cccnc2)N1)c1c[nH]c2cc(OCCc3ccccc3)ccc12
COc1ccc(-c2c[nH]c3c(OC(C)C)ccc(F)c3c2=O)cc1
CCOC(=O)CCc1ccc(F)cc1[C@@H](C)OC[C@@H](O)CNC(C)(C)CC1Cc2ccccc2C1
Cn1c(Nc2ccnc(CNC(=O)O)n2)nc2c1c(=O)n(Cc1cc3c(Cl)cccc3[nH]1)c(=O)n2C
COc1ccc(CC(=O)O)cc1-c1ccc(NS(=O)(=O)c2ccc(Cl)cc2)cc1CNCCC(=O)OCc1ccccc1
COc1cccc(C(c2cccc3ccccc23)N2C[C@H](C)NC[C@H]2C)c1
O=C(Nc1cccc(F)c1)Nc1cc(F)c(F)c(C(=O)c2ccc3ncc(-c4cn[nH]c4)nc3c2)c1
CCOC(=O)CN(CC(=O)OCC)c1cc(Br)c(F)cc1C
COC(=O)C(CCSC)NC(=O)CN(Cc1ccccc1OC)C[C@@H]1CCCN1C(=O)Cc1c[nH]cn1
CC(=O)NS(=O)(=O)c1ccc(-c2cnn(CC(F)(F)F)c(=O)c2OCC(C)(C)O)cc1
CN(C)C(=O)[C@@H]1COCCN1C(=O)OC(C)(C)C
Cc1ccc(C(=O)C2CCN(C(=O)N(C)c3ccc(F)cc3)CC2)cc1
CCOC(=O)c1cccnc1C(=O)C(C)C
COc1cc2c(C)c(C#N)cnc2cc1F
O=C(Cc1cnc2sc(=O)[nH]c2c1)OCCl
CC(C#Cc1ccc(Oc2ccc(F)cc2)cc1)C(C)(C)O
CNCCCOCC#Cc1cccc2c1n(C)c(=O)n2C1CCC(=O)NC1=O
Nc1ncc(-c2ccc3ncc(-c4ccc(C(=O)NCCN5CCOCC5)c(F)c4)n3n2)cc1C(F)(F)F
Cc1cnc2[nH]c3c(OCCCN(C)C)ccc(-c4cccc(S(=O)(=O)N(C)C)c4)c3c2c1
CC(C)CCNc1nc(N[C@H]2CC[C@H](N)CC2)nc2c1ncn2C1CCCC1
COC(=O)C=Cc1ccc([C@@H]2CCCN2CCS(=O)(=O)c2ccccc2)cc1
CCN1CCN(c2cccc3c2CN(C(c2ccc(OC)c(OC)c2)C2CCN(S(=O)(=O)c4cn(C)c(C)n4)CC2)C3=O)CC1
OCCOC1CC2CC1CN2
CC(C)(C)OC(=O)NC1(C#Cc2ccc3c(c2)Sc2ccc(OCc4ccccc4)cc2C3)COC(C)(C)OC1
Cc1sc(NC(=O)c2ccc3c(c2)C(=O)c2ccccc2C3=O)cc1C(=O)Nc1cc(C(=O)Nc2cc(C(=O)NCCCN(C)C)n(C)c2)n(CCC(C)C)c1
CC(C)(C)N(C(=O)O)[C@]12CC[C@H](c3cc(-c4c(F)cccc4F)nnc31)C2(C)C
CC(Oc1ccc(CC2c3ccc(O)cc3CCN2C2CCCCC2)cc1)C1CCCCN1
Cc1cc(-c2ncccc2-c2ccn3ncc(C(=O)NCCO)c3c2)ccc1F
CCN(C[C@H]1CN(C2CCCCCCC2)C(=O)O1)C(=O)c1ccccc1
CC(C)c1c(/C=C/[C@@H]2C[C@@H](O)CC(=O)O2)n(-c2ccc(Cl)cc2)c(=O)c2ccccc12
C=C(C)c1c(O)cc(O)c(C(=O)Cc2ccc(Cl)cc2)c1O
Cc1[nH]c(/C=C2/C(=O)NN=C2OC(C)C)c(C)c1C(=O)OCCN(C)C
CCCc1cn(-c2ccccc2Cl)c(=O)n1Cc1ccc(-c2cnccc2-c2nnn[nH]2)cc1
CCc1c(N(CC)C2CCOCC2)cc2oc(C3CCN(C(C)C)CC3)cc2c1C(=O)O
Cc1ccnc(C(NC(=O)c2cc(Cn3ccn(C)c3=N)cc(-c3ncc(F)cc3C(F)(F)F)c2)C2CC2)c1
COc1ccc([C@@H](C)N[C@@H]2CCCC23CCN(c2nc(N)cnc2C#N)CC3)cc1
CC(=O)Oc1ccc(OCCC(C)C)c(C)c1OCc1ccccc1
O=c1c2ccc(O)cc2on1-c1ccccc1
CN1C(=O)CC[C@]2(C)c3ccc(-c4ccc5c(c4)CCC5O)cc3CC[C@@H]12
Cn1c(COc2ccc3c(c2)C(O)C(Cc2cccnc2)CO3)nc2ccccc21
CCCOc1cc2c(c3c(=O)c(-c4ccc(OC)cc4)cn(CC(=O)O)c13)CCCO2
O=C(CN1C[C@H]2C[C@H](Oc3ccc(F)nc3)C[C@H]2C1)c1ccc(O)cc1
CCCn1cc([C@@H](C)N(C)C(=O)Nc2ccc(F)c(Cl)c2)c2ccccc2c1=O
Cc1sc2ncnc(Nc3ccccc3OCC(C)C)c2c1C
CCC(C#N)n1ccc(-c2ccc(F)cc2)c1C(=O)O
CC(=O)C/C(=N/C1CCCC1=O)c1ccccn1
COC1CN(C(=O)Nc2cc(Oc3ccc(N(C(=O)C4(C(N)=O)CC4)c4ccc(F)cc4)c(F)c3)ccn2)C1
CCS(=O)(=O)CCN(C(=O)Cc1ccc(F)c(C(F)(F)F)c1)[C@@H](C)c1nc2ncccc2c(=O)n1-c1ccc(C#N)cc1
CNC[C@@H](NC(=O)OCc1ccccc1)C(C)(C)C
CCCCCCCCNCCC(=O)c1ccc(F)cc1
CC(=O)[C@@H](OC(C)(C)C)c1c(C)cc2cc(C)ccc2c1-c1ccc2c3c(ccnc13)CCO2
CCCCC(=O)Nc1cncc(-c2ccc3[nH]nc(-c4nc5c(-n6cnc(C)c6)ccnc5[nH]4)c3n2)c1
CCC(C)[C@H](NC(=O)c1sc(-c2ccc(OC)cc2)cc1NC(=O)Nc1c(C)cc(C)cc1C)C(=O)O
Cc1ccc(Cc2cnc(SCCCCCCCCc3ccc(Cl)cc3)[nH]c2=O)cn1
CCC(CC)NC(=O)Nc1ccc(Oc2ccc(NC(=O)c3ccc(OC4CCN(C5CCC5)CC4)cc3)cc2C)cc1
Cn1c(C(=O)N2CCCCC2)nc(-c2ccc(Cl)cc2)c1-c1ccc(Cl)cc1
CC(C)(C)OC(=O)NCc1cc(NCc2cccc(C(=O)Nc3ccc(C(=O)O)cc3)c2)ncn1
CCOC(=O)[C@@H]1CCCN(CC(O)CN2c3ccccc3CCc3ccccc32)C1
O=C(O)C[C@H]1CCCN1
CC(C)OC(=O)N1CCC(OC2CCC(Oc3ccc(Br)nc3)CC2)CC1
O=C(Nc1ncnc2[nH]nnc12)N1c2nc(Cl)ccc2N2CC[C@H]1C2
Cc1cc(-c2ccc(N)c(C)c2Cl)ccc1N
Cc1ccc(S(=O)(=O)n2cc(Br)c3cccc(Cl)c32)cc1
COc1c(N2CC(C)NC(C)C2)c(F)cc2c(=O)c(OC(=O)NCc3ccc(OC(F)(F)F)cc3C)cn(CC(F)(F)F)c12
CC(=O)N1CCN(c2ccc(NC(=O)Cc3ccc(-c4ccnc(F)c4)nc3)nc2)CC1
C[C@@H](O)[C@H]1C(=O)N2C(C(=O)O)=C(S[C@@H]3CN[C@H](Cc4cccc5ccccc45)C3)C[C@@H]12
CC(=O)c1c(C)c2cnc(Nc3cnc4cc(N5CCNCC5)nn4c3)nc2n(C2CCCC2)c1=O
CC(/C=C/C(=O)NO)=C\C(C)(C)C(=O)c1ccc(N(C)C)cc1
N#Cc1cccc(-c2ccc3c(c2)NCC32CCN(C(=O)OCc3ccccc3)C(N(C(N)=O)c3ccc(F)c(Cl)c3)C2)c1
O=C(Nc1cc(C2CCCC2)n[nH]1)N1CCOCC1
C=CCNc1nc2ccccc2n1[C@@H]1O[C@H](C)[C@@H](OC(C)=O)[C@H]1OC(C)=O
O=C1Nc2ncccc2C12Cc1cc3ccc(CNCc4nc5ccccc5c(=O)[nH]4)nc3cc1C2
COc1ccc2c(c1)C(S(=O)(=O)c1ccccc1)=C[C@@H]1[C@@H]2CC[C@]2(C)[C@@H](OC(C)=O)CC[C@@H]12
O=C(O)Cn1nnc(-c2cnc(N3CCC4(C=C(c5cccc6c5oc5ccccc56)c5ccccc5O4)CC3)s2)n1
NC(=O)CNC(=O)c1ncc(-c2ccccc2Cl)cc1O
CCN(Cc1cc(C(F)(F)F)ccc1-c1cc(CC(=O)O)ccc1OC)C(=O)C(C)Oc1ccccc1
CC(C)n1nc(-c2nc(-c3cn[nH]c3)c(N)nc2-c2ccccc2)ccc1=O
CCCc1c(OCCCOc2ccc(OC(C)=O)c(C)c2Cl)ccc(C(CC)=NO)c1O
O=C(NC1CCNCC1)[C@H](O)c1ccccc1
CCOC(=O)c1cccnc1Oc1cccc(C#N)c1
O=S(=O)(NO)c1cccc(N2CCOCC2)n1
C=CCO[C@H]1CC[C@@H](NC[C@@H](O)[C@@H](N)Cc2cc(F)cc(F)c2)C1
O=C1CCCC(Cc2ccc(Cl)cc2)N1
CCOP(=O)(OCC)C(OC)c1ccc(NC(=O)/C=C/c2cnn(C)c2-c2ccc(F)cc2)cc1
Cc1nn(CC(F)F)c2cc([N+](=O)[O-])ccc12
CC(c1cnc(NCc2nc[nH]n2)c2ccccc12)N(C)C(=O)Nc1ccc(F)c(Cl)c1
CS(=O)(=O)c1nc(-c2ccccc2)c2c(n1)N(c1c(F)cccc1F)C(=O)NC2
Cc1ccc2[nH]ccc2c1CC(O)CO
Fc1ccc(COCc2nnc3ccc(-c4ccc(OC(F)(F)F)cc4)cn23)cc1
CCOC(=O)C#CCc1ccccc1
COC[C@@H](Cc1nc[nH]c(=O)c1O)c1ccc(C#Cc2ccc(CN[C@H]3CCNC3)cc2)cc1
O=[N+]([O-])c1ccc(-n2cc(C(F)(F)F)nc2-c2ccc3c(ccc4ccccc43)c2)cc1
O=c1c(-c2cc(F)cc(F)c2)c(N2CCN(S(=O)(=O)Cc3ccccc3)CC2)cnn1-c1cc(F)cc(F)c1
NC1CCN(C(=O)c2ccc(-c3nnc4n3-c3cccnc3Nc3ccccc3-4)cc2)CC1
CC[C@H](C[C@H]1C[C@H](c2ccc(OC)cc2)[C@@H](OC(c2ccc3c(c2)N(CCCOC)CCO3)S(=O)(=O)c2ccc(C)cc2)CN1)n1cncn1
Cc1cc(N2CCOCC2)nc(N2CCN(C)CC2)c1
CN(C)c1ccc(C(CC(=O)O)c2c[nH]c3cc(OCCCNc4ccccn4)ccc23)c(F)c1C#N
COC(=O)CCc1ccc(/C(Nc2ccc(N(C)C(C)=O)cc2)=C2/C(=O)Nc3cc(F)ccc32)cc1
N#CCC(=O)N1CCC[C@@H](Nc2nc(-c3cnc4ccc(F)cn34)nc(-c3ccnc(N4CCCN(C(=O)O)CC4)c3)c2F)C1
CCCCc1ccc(NC(=O)C(C)C)c(NC(=NC(=O)OC)SC)c1
CC(C)[C@@H](CO)NC(=O)c1nc[nH]c1C(=O)Nc1ccc(NC(=O)c2ccc(F)cc2Cl)cc1
COc1cc2c(cc1OC)CN(CCc1ccc(NC(=O)c3ccc4ccccc4c3)cc1)CC2
CC(C)C1C2CC3CC1CN(C3)C2
COC(=O)C[C@H](O)C[C@H](O)CCc1c(-c2ccc(F)cc2)c(-c2ccc(F)cc2)c(C(=O)Nc2cccc(OC)c2)n1C(C)C
C[C@H]1CN[C@H](C)CN1Cc1cc(F)cc(F)c1F
Cc1ccc(Oc2ccc(N)cc2C#N)cn1
COc1ccc2c(c1C=CCCN1CCNCC1)OC(=Cc1n[nH]c3ccccc13)C2=O
CC(C)(C)c1ccc(C(=O)Nc2ccc3c(c2)N(C(=O)O)CS3)cc1
Cc1cc(C(NC(=O)c2cc(CN3CCOC3=N)cc(-c3cn(C4CCCC4)nc3C(F)(F)F)c2)C2CC2)ccc1F
Nc1nccc2c1c(-c1ccc(Oc3ccccc3)cc1)nn2C1CCCNC1
C=CCN(C)CCCCCCOC1CCC(C(N)=O)CC1
CCN(CC)C(=O)C=C(C)c1ccc2oc(C(=O)c3ccc(C#N)cc3)c(N)c2c1
NC(=O)c1ccc(CC2OC(c3ccccc3)OC3C(CO)OC(c4ccccc4)OC23)nc1
COCc1nc(C(C)(F)F)ccc1Cn1nc2c(-c3ccncc3)c(-c3ccc(Cl)cc3)ccn2c1=O
CC[C@@H](c1cc(F)cc(F)c1)n1c(NS(=O)(=O)[C@@H](C)[C@H](OC)c2ncc(Cl)cn2)nnc1-c1cccc(OC)n1
O=C(CCC1CCN(c2cc(N3CC[C@H]3C(=O)NCCc3ccc(C(F)(F)F)cc3)nc(C(F)(F)F)n2)CC1)NCCS(=O)(=O)O
O=C(Nc1ccc(Cl)cc1)c1cc(Cl)ccc1NC(=O)c1scc(CNC(CO)(CO)CO)c1Cl
O=c1[nH]c2ccccc2n1CC=CCl
CCCCc1ccc(OC(C)CCOc2ccc(CCC(=O)OC)c(C)c2)c(C(=O)c2ccccc2)c1
CCS(=O)(=O)Nc1cc(C(=O)N[C@@H](Cc2cc(F)cc(F)c2)[C@H](O)CNCc2cccc(OC)c2)cc(C(=O)N[C@H](C)c2ccccc2)c1
NC(c1nsc(N2CCN(CCc3ccc(Cl)cc3)CC2)n1)C1CC1
C[C@@H](C(=O)N1CCC[C@@H](N)C1)N1CC[C@H](NS(=O)(=O)c2ccc3cc(Cl)ccc3c2)C1=O
CCC(C)CCOC=Cc1ccccc1
Cn1cc(-c2ccncc2OCC2CC2)c2oc(CN3CCNC(=O)C3)cc2c1=O
CS/C(=N\c1cccc(C)c1)Nc1cccc(C)c1
Fc1nn(-c2nc(Cl)ncc2C(F)(F)F)c2ccccc12
CCCc1nnn(C(C)C)c1Br
Cn1ccc2c1C(=NO)CCN(CCCN1CCN(c3ccc(F)cc3)CC1)S2(=O)=O
CN1CCN(C(=O)[C@@H](COCc2ccccc2)NC(=O)c2cccnc2Oc2ccc(Br)cc2Cl)CC1
Nc1ccc(Br)cc1Nc1ccccc1
Cc1ccc(-c2ccc(C#N)cn2)cc1NS(=O)(=O)c1ccco1
Fc1cc(-c2cccc(-c3nc[nH]n3)c2)cc(F)c1CNCCC1CCCCC1
O=C(COc1ccccc1)N[C@@H]1C(=O)N2C(C(=O)OCc3ccccc3)=C(OS(=O)(=O)C(F)(F)F)CC[C@@H]12
COCCCc1c[nH]c2cnc(Br)cc12
c1ccc2c(c1)CCC21CCN(CC2CCOCC2)CC1
O=C(N[C@@H](Cc1c[nH]c(=O)nc1NC(=O)c1c(Cl)cccc1Cl)C(=O)O)c1ccccc1Cl
O=S(=O)(c1ccccc1)n1cc(-c2nc(NC34CCCC(N5CCNCC5)(CC3)C4)ncc2Cl)c2ccccc21
COc1c(Br)cccc1C(=O)C#Cc1ccccc1
COC(=O)c1cnn2c(N[C@@H](C)C(C)C)c(C3CCCC3)c(Cl)nc12
CN1C(=O)[C@H]2CN(C(=O)CN(COCc3ccccc3)C(=O)C(C)(C)NC(=O)OC(C)(C)C)CCN2C1=O
Cc1c(F)ccc2cc([C@H](C)Nc3ncnc4cccnc34)c(N3CCNC(=O)C3)nc12
CCOC(=O)CN(Cc1ccc(O)cc1)S(=O)(=O)N(C)C
CC(C)OC(=O)N1CCC(Oc2cc(Nc3cc(F)ccc3F)ncn2)CC1
COc1ccc([C@H]2C[C@@H]2COc2nc(C)ncc2-c2nn[nH]c2C(=O)O)nc1
CN1CCN(c2ccc(S(=O)(=O)Nc3scnc3C(=O)O)cn2)CC1
Nc1c(Nc2ccccc2)nc([N+](=O)[O-])nc1-c1ccccc1
O=C1CC=Nc2ncccc21
Cc1ccc(C)c(-c2ccc(C(C)C)n2CCC2CC(O)CC(=O)O2)c1
O=C(NCc1ncn2ccc(Cl)c(F)c12)c1cn(Cc2cn3nccc(-n4cnnc4)c3n2)nn1
CC(C)C(=O)[C@H](CN)c1ccc(Cl)cc1F
C[C@@H]1COc2ccccc2[C@@H]1c1ncc[nH]1
CC[C@@H]1CN(C)CCN1c1c(N)cnn1C
O=[N+]([O-])c1cnn(C2CC2(F)F)c1
CC=C(C)Oc1cc(C)c(NC(C)=O)cc1C
COc1ccccc1CNCCNCCNCCNCc1ccccc1OC
CCOC(=O)C(C)CC(=O)N1CCCn2nc(C)cc21
Cc1cc(C)c2c(C(C)n3c(=O)n([C@H](C(=O)O)C4CCCCC4)c4cc(C#N)ccc43)c[nH]c2c1
CCOC(=O)CC(O)Cc1ccc(OC)c([N+](=O)[O-])c1
CC(C)N(c1nn(/C=C/C2CCCCC2)cc1C(=O)O)C(=O)[C@H]1CC[C@H](C)CC1
COCCCc1ccc(CCCCOCCCCCBr)cc1
COc1ccc(COc2cccc(Nc3ncnc4cc(-c5cc(CN6CCCC6)cs5)sc34)c2)cc1
CC(=O)OC[C@H]1COc2cc([N+](=O)[O-])c(C)cc2O1
CCNC(=O)c1ccc(Oc2cc3nc(-c4ccccn4)[nH]c3cc2C2CCC(=O)O2)cn1
C[C@]1(c2cc(N)ccc2F)N=C(N)S[C@]2(CO)[C@H]1C2(F)F
FCCNc1cnccc1-c1ccccc1Cl
CC(C)Nc1n[nH]c2ccc([N+](=O)[O-])cc12
Cc1c(-c2cc(C(N)=O)nn2Cc2c(F)cccc2F)cnc(C2CC2)c1F
Cc1sc2ccccc2c1C1C=CN=CN1
COc1ccc(S(=O)(=O)N2Cc3cc(C(=O)N(C)Cc4ccccc4)sc3[C@H](O)[C@@H]2C(=O)NO)cc1
CCOC(=O)[C@H](NC(=O)CC1CCN(c2ccc(NC(=O)c3ccccc3-c3ccc(C(F)(F)F)cc3)cc2)CC1)C(C)C
O=C(c1cc([N+](=O)[O-])cc(C(F)(F)F)c1)N1CCC1
Nc1nnc(NC/C=C\COc2cccc(CN3CCCCC3)c2)s1
CCCNC(=O)C[C@H](N)C(=O)N1CCN2C(Nc3ccc(Cl)c(F)c3)=CN(c3cccc(F)c3)C2C1
COC(=O)C(CN)c1c(F)ccc2ccc(OC)nc12
CCOC(SCC)[C@@]1(O)CCCN1C(=O)c1cc(OC)c(O)cc1[N+](=O)[O-]
CC(C)(C)OC(=O)N1CCN(c2nc3nc[nH]c(=O)c3n2Cc2ccccc2)CC1
CC(C)(C)OC(=O)Nc1ccc2nc(C(=O)O)cn2c1
Cc1ccc(S(=O)(=O)Oc2c(C)c(C)c3c(c2C)SC(CCCCl)O3)cc1
CCC(O)OC(=O)/C=C/c1ccc(O)cc1
Nc1nccc(-c2sc(-c3ccccc3)nc2-c2cccc(NS(=O)(=O)N3CC[C@@H](F)C3)c2F)n1
COC(=O)c1ccc(CN2CCCCc3ccccc32)cc1OC
Cc1cc(=O)n(-c2ccc3[nH]c(-c4ccc(C(=O)O)cc4)nc3c2)[nH]1
CN(C)CC(O)C(c1ccccc1)c1ccc(SCc2ccc(Cl)cc2Cl)cc1
Clc1ccc(-c2n[nH]c(C3CCNCC3)c2-c2ccncc2)cc1
CCCn1c(CO)c(C)c2ccnc(N(Cc3ccc(F)cc3C)C(=O)O)c21
C=C(c1cccc(C2CC2)c1)c1nccn1Cc1ccccc1
CC(C)(C)OC(=O)N(CCCBr)Cc1ccc2c(c1)OCO2
COc1cc(C(=O)NS(=O)(=O)c2ccccc2S(N)(=O)=O)cnc1C#CC1CCCC1
O=C(N[C@@H](Cc1nc2cccc(Cl)c2s1)C(=O)O)OCC1c2ccccc2-c2ccccc21
C=C(C)c1cnc2[nH]ccc2n1
O=C(NO)c1ccccc1-c1cccnc1
O=C(NCc1ccccc1)Nc1cc(-c2ccco2)on1
CN1C(=O)O[C@@H]2CN(c3ccc(N4CC(CNC(=O)O)OC4=O)cc3F)C[C@@H]21
CC(Oc1cc(-c2c(NC(=O)OC(C)(C)C)nc3ccccn23)sc1C(=O)OC(C)(C)C)c1ccccc1Cl
c1ccc(CN2CCOc3nc(N4CCNCC4)ccc3C2)cc1
C=CC(O)c1ccc(OCc2coc(-c3ccccc3)n2)c(F)c1
CCC(=O)OC[C@H]1O[C@@H](n2cnc(C#N)c2N)[C@H](OC(=O)CC)[C@@H]1OC(=O)CC
Cn1cc(-c2cnc3c(Nc4ccns4)nc(CCN)cn23)cn1
O=C(O)[C@H](Cc1ccc(Nc2nc(-c3ccccc3)cc3ccccc23)cc1)Nc1c(N2CCOCC2)c(=O)c1=O
Cc1nc(N)nc(-n2c(Nc3ccc(NC(=O)Nc4ccncc4)cc3)nc3ccccc32)n1
Cc1ccc(-n2nccn2)c(C(=O)N2CCCOC2Cc2noc(-c3ccc(F)cc3)n2)n1
CC(C)(C)OC(=O)N1CCCC1c1cccnc1Cc1ccccc1
CCCCCC1(N)CC1
CCCCNC(=O)c1nc2c(N3CCC(n4c(=O)[nH]c5ccccc54)CC3)ncnc2n1C
O=C1CCN(C(=O)/C=C/c2cc(F)c(F)c(F)c2)CC1
CC(C)C1Cc2cc(O)c(-c3nccs3)cc2-c2cc(=O)c(C(=O)O)cn21
CC(=O)N1[C@H]2CC[C@@H]1C[C@H](c1nc3c(-c4ccc(-c5nc(C)cs5)nc4)cnn3c(N)c1S(C)(=O)=O)C2
CC(C)(Sc1cccc(OCCc2cc3ccccc3[nH]2)c1)C(=O)O
COC(=O)CN(C1CCCCC1)C1CC1
CCN1CCC(c2ccc(-c3cc4c(N5CCN(C(=O)C6CC6)CC5)ccnn4c3)cc2)C(F)C1
C[C@H](Cc1ccc(Sc2ccc(Oc3cccc(C(=O)O)c3)cc2)cc1)NC(=O)C(F)(F)F
O=C(O)C1CCCN(Cc2cccc(-c3ccc(OC4CCC5(CCC5)CC4)cc3)c2F)C1
CC1CN(Cc2ccccc2-c2ccncc2)CCC1(C)c1ccccc1C(N)=O
Cc1ncc(-c2ccc3n(c2=O)CCN(CCOc2ccc(Cl)cc2C(F)(F)F)C3=O)s1
CCN(CC)[C@H](CC(=O)OCCc1ccc(OC(C)=O)cc1)CC(=O)OCc1ccccc1
CC(C)C(=O)O[C@@H](C)c1ccc(CCOc2ccc(CC3(C(=O)OCc4ccccc4)SC(=O)NC3=O)cc2)nc1
FC(F)(F)c1cccc(C2CCCCN2)c1
Cc1cccc(Cl)c1C(=O)N[C@@H](Cc1ccc(-c2c(C)n(C)c(=O)n(C)c2=O)cc1)C(=O)OCCN1CCOCC1
Cc1ccc2c(CN3CC[C@@H](NC(=O)CNC(=O)OC(C)(C)C)C3)c[nH]c2c1
CCOC(=O)Cc1nc2c(C(=O)OC)cccc2[nH]1
O=C(O)c1ccn(Cc2ccccc2)c1
CC(C)(C)OC(=O)N1CC2(CCN(c3ccc(O)cc3)CC2)OCC1=O
COc1cc([C@@H](O)[C@@H](CC2Cc3ccccc3C2)Cn2ccc(/C=C/C(=O)NS(C)(=O)=O)c2)cc(OC)c1C
CN1C(=O)CSc2cc(-c3cccnc3)ccc21
CC(=O)OC[C@H]1O[C@@H](Oc2ccccc2)[C@](Cc2ccc(C(N)=O)cc2)(OC(C)=O)[C@@H](OC(C)=O)[C@@H]1OC(C)=O
CC[C@H](C[C@H]1CCN([C@@H](C)c2ccccc2)C1=O)c1ccccc1
CCS(=O)(=O)c1ccc(Oc2cc3[nH]c(-c4cnccn4)nc3cc2Oc2ccc3ccccc3c2)cn1
CN(c1ncnc2[nH]cc(C(=O)c3cccc(NS(=O)(=O)N4CCCC4)c3F)c12)C1COC(C)(C)O1
O=C1CCCC2=C1C(c1ccc(-c3ccccc3C(F)(F)F)o1)c1c[nH]nc1N2
O=C(O)c1cc(C2CC2)cnc1Nc1ccc2[nH]c(-c3ccccc3)cc2c1
NC(=O)c1c(CNc2ccc(I)cc2F)cc(F)cc1OCCC(O)CO
OCCN1CCN(CCCc2ccc(O)c3ncccc23)CC1
Cc1ccc(S(=O)(=O)[C@@]23CCCC[C@@H]2COc2c(C)ccc(C)c23)cc1
CCC([C@@H](C)O)N1N=C(N2CCNCC2c2ccccc2OC)[N+](c2ccccc2)(C2COC(Cn3cncn3)(c3ccc(F)cc3F)C2)C1=O
Cc1cccc(C)c1Nc1c(-c2c(NCCN)cccc2OCC(N)=O)nc2c(F)cc(F)cn12
CCc1oc(-c2ccc(C(F)(F)F)cc2)cc1C(Nc1ccc(C(=O)N(C)CC(O)C(=O)O)cc1)C1CCCCC1
COc1ccnc(N2CCn3nc(COc4ccccc4)cc3C2=O)c1
CC(C)(C)c1nc2n(n1)CCCC2C(C)(C)C
CC(C)n1cc(-c2ccc(C(C)(C)O)cc2)c2cc[nH]c2c1=O
CNc1ccc(Oc2ccc(-c3cncs3)cc2)nc1
CC(C)c1nc(N(C)S(C)(=O)=O)nc(-c2ccc(F)cc2)c1C=C[C@@H](O)C[C@@H](O)CC(=O)OC(C)(C)C
OCc1nc2ccc(-c3cccc(C(F)(F)F)c3)cc2n1CC(O)C[C@H]1NCCC[C@@H]1O
O=C(NCCc1ccncc1)C(NCCC1CCNCC1)c1cccc(Cl)c1
NC(=O)N1CC(CCN2CCN(c3cc4cc[nH]c4cn3)CC2)c2ccccc21
Cc1oncc1C(C)(C)C
CC(C)(Nc1ncc(C(=O)c2ccccc2)cn1)c1ccccc1
CN(C)CCc1c[nH]c2ccc(Nc3ncccc3[N+](=O)[O-])cc12
CC(C)(C)c1nc(C(=O)NC2CCCOc3cc(Br)ccc32)no1
O=C(O)CC(NC(=O)C1CC(=O)N(c2cccc(NC(=O)NCc3ccccc3)c2)C1)c1cc(F)cc(F)c1
COC(=O)C(C)CC(=O)c1ccccc1
CCC(C(=O)N(C)C)c1nc(-c2ccc(OCCNC[C@@H](O)c3ccc(C)nc3)cc2)co1
CC(C)Oc1ncc(CN2CC(COc3cc(F)c(C(=O)NS(C)(=O)=O)cc3C3CC3)C2)cc1Cl
COC(=O)c1sc(-c2ccc(NC(=O)c3ccn(C)n3)cc2)cc1N(CC1CC1)C(=O)[C@H]1CC[C@H](C)CC1
C/C=C\c1cnc(C)[nH]1
CN1CCN(c2ncc(Sc3ccc(C(N)=O)cc3)c(OCc3cccc(CO)c3)n2)CC1
Cc1ncnc(C)c1C(=O)N1CC2CN(C(C)CC(C)c3ccccc3)CC2C1
CCCCCCCCC[C@H](CC)c1[nH]cc[n+]1CCC
N#Cc1ccc2occ(CCCc3ccc(O)cc3)c2c1
CC(O)c1ccc2c(c1)Cc1c([nH]c(=O)[nH]c1=O)O2
CC(=O)OCC(C)OC(=O)C1CCNCC1
N#Cc1ccc(O[C@H]2CC3CC[C@@H]2C3)cc1Cl
Cc1cc(Cl)cnc1NCCN
CN(C)c1ccc(NC(=N)NC(=N)N2CCCCC2)cc1
N#CC1(c2ccc(OC3CCN(C(=O)O)CC3)cc2)CCOCC1
CCN1C(=O)COc2cc(Nc3ncc(F)c(NC4CC(C)(C)N(C)C(C)(C)C4)n3)ccc21
Cc1nc(C)c(C)c(-n2nccc2C(N)=O)n1
Clc1ccccc1CSc1nc2cccc3c2n1CCC3
COC1=C2CCN(C(=O)Cc3ccc(F)cc3)C=C2C(N2CCN(C)CC2)CC1
CC(=O)c1ccc(S(=O)(=O)NCCCN2CCN(C)CC2)cc1
CC(C)(C)OC(=O)NCCN(Cc1ccccc1)c1cccc(NS(=O)(=O)c2cccc(-c3cccc(C(=O)O)c3)c2)c1
CCc1cccc2c1OC1(O)c3ccccc3C(=O)C21N
COc1ccc2c(O)cc(C(F)(F)F)nc2c1
CC(C)(C)OC(=O)[C@H](Cc1ccccc1)NC(N)=O
CCC(O)(Cn1c[n+](Cc2cc(C)c(OC(=O)CNC)c(C)c2)c(-c2nc(-c3ccc(C#N)cc3)cs2)n1)c1ccc(F)cc1F
CC(C)(C)OC(=O)NCC(c1c[nH]c2ccc(F)cc12)[N+]([O-])=Cc1ccccc1
OCc1cc(O)ccc1Cl
CS(=O)(=O)c1ccc(-c2cc(-c3cccnn3)nn2-c2ccc(F)cc2)c(S(C)(=O)=O)c1
O=c1sn(-c2ccccc2)c(=O)n1Cc1ccc(F)cc1
COC(=O)N1CCc2ccc(Nc3cc(NC4CC4)c4ncc(C#N)n4n3)cc21
CC(C)(C)c1ccc2[nH]cc(CN3CCOCC3)c2c1
CCC(C)(C)c1cccc(F)c1F
O=C(O)C=Cc1ccc2c(c1)C=CC1(CCN(Cc3ccccc3)CC1)O2
CCOC(=O)N1C2CCC1CC(NCCNC(=O)c1ccc(F)c(F)c1)C2
COc1cc(N)c(Cl)cc1C(=O)NC1CCN(C(C(=O)C2CCCO2)C2CCNCC2)CC1
Cc1cccc(NC(=O)N2CC(N(C(C)C)C(C)C)C2)c1
Cc1cc2c(cn1)cc(-c1cccc(Nc3noc(-c4ccc(O)cc4)n3)c1C)c(=O)n2C
OCC1(O)CCC(n2cnc3c(N[C@H]4CCNC4)ncnc32)C1O
OC(Cn1cncn1)(c1ccc(Cl)cc1)C(Oc1ccc(F)cc1)n1cncn1
CO[C@@H]1CO[C@H]2[C@@H](Oc3cc4ncnc(Nc5ccc(F)c(Cl)c5)c4cc3[N+](=O)[O-])CO[C@H]21
O=C1N(CCCNCCc2ccc(-c3ccccc3)cc2)c2ccccc2C12COc1cc3c(cc12)OCO3
COc1nc(C(C)C)ccc1-c1nc2c(C)nn(C(CO)CO)c2nc1C
NCCN1CC(F)(F)C1
CC(=O)[C@@]1(OC(=O)COC(=O)c2ccc(C)c(N(CCCl)CCCl)c2)CC[C@H]2[C@@H]3C=C(Cl)C4=CC(=O)CC[C@]4(C)[C@H]3CC[C@@]21C
C=CCN(CC=C)c1ccc2ccc(=O)oc2c1
Cc1cc(-c2nc(C(=O)Nc3cc4cn(C)nc4nc3N3CCCCC3)co2)ccn1
CN(C)CCOc1cc(F)cc(-c2nccc3[nH]c(-c4n[nH]c5ncc(-c6cncc(N7CC(N)C7)n6)cc45)nc23)c1
CCc1c(C2=NC(c3ccc(Cl)cc3)(c3ccnc(F)c3)[C@H](C)N2)c[nH]c(=O)c1F
COCC1(c2ccc(N)cc2)CCCC1
N[C@H](CCNC(=O)[C@@H](Cc1c[nH]c2ccccc12)NC(=O)OCC1c2ccccc2-c2ccccc21)C(=O)O
CC1Nc2cc(C(=O)N(C)C)c3c(c2N1)NC1(CC3)Cc2ccccc2C1
CC(O)(c1ccc(Nc2cc(-c3c(F)cccc3F)nc3c2C(=O)NC3)nc1)C(F)(F)F
Cc1ccc2c(c1)c1cc(C)ccc1n2-c1ccccc1
O=C(Nc1ccc(OC(F)(F)F)cc1)Nc1cn(Cc2ccc(C(F)(F)F)cc2)c(C(=O)OCCO)n1
CC(C)(C#N)c1ccc(-n2c(=O)[nH]c3cnc4ccc(Br)cc4c32)cc1
Cc1c(CC(=O)O)cc2ccc(F)cc2c1C1CCN(S(=O)(=O)Cc2cccc(Cl)c2)CC1
O=[N+]([O-])c1cc2nc(O)c(O)nc2c2cccc(S(=O)(=O)O)c12
CC(=O)OCc1c(Br)cccc1N1CCOc2cc(C3CC3)cc(F)c2C1=O
COc1cc(CN2CCN(C)CC2)ccc1C1(N2CCC[C@H]2c2ncco2)C(=O)N(S(=O)(=O)c2ccc(C#N)cc2)c2ccc(Cl)cc21
NC(=O)C(=Cc1cccc(-c2ccc(C(=O)C(F)(F)F)s2)c1)Cc1ccc2nccnc2c1
CC(C)(C)OC(=O)N1CCC(C)(O)c2ccc(-c3cccc(C(F)(F)F)c3)nc21
COc1ccc(CN2CCN(CCOCCOCCOCCO)CC2)cc1OC
Cc1nc2c3c(ccn2c1C)[C@@](C)(O)[C@H](OC(=O)C(C)(C)C)[C@@H](c1ccccc1)O3
CC(CN)c1cc(F)c(Cl)cc1Oc1ccc(Cl)cc1F
CS(=O)(=O)NCC1CC(n2cc(-c3cccc(OCC45CCC(CC4)O5)c3)c3c(N)ncnc32)C1
CCCc1nc2c(C)cc(C(=O)N[C@@H](CSC(C)=O)CC(C)C)cc2n1Cc1ccc(-c2ccccc2C(=O)O)cc1
CCn1ncnc1-c1ccccc1NCC1=NCCN1
CC(O)c1cc(-c2nc3cc(F)c(F)cc3n2C2CC2)cnn1
CC1(C)CC(=O)c2cc(-c3nc(-c4ccc(Cl)cc4)cs3)c(=O)oc2C1
CC(C)(C)n1ncc(Cl)c(C#N)c1=O
CCc1[nH]c(=O)c2cc(Cl)ccc2c1C1CCN(CCO)CC1
Oc1cccnc1Nc1cc2c(cc1Br)OCO2
COc1cccc(-c2c[nH]c(C3CN(c4cc(Cl)nc(N)n4)CCO3)n2)c1
CC(C)C(N)C(=O)OC[C@H]1CCCO1
COc1cc(C2CCN(C(=O)c3cc(-c4nnc(C)[nH]4)c(C4CCC4)cc3C)CC2)ccc1C#N
Nc1nc2ccc(OCCCCBr)cc2s1
O=C(Oc1ccc2[nH]cc(CCCCN3CCN(c4ccccc4)CC3)c2c1)N1CCCCC1
CN(C)C(=O)N1C2CCC1CC(O)(C#Cc1cccc(Cl)c1)C2
CC(=O)N1CC(n2nc(C)c3c2C(=O)N(c2cc(C)c(=O)n(C)c2)C3c2ccc(Cl)cc2)C1
c1cnc2c(c1)c1ncnc-1c1[nH]nnn12
N#Cc1ccc(OC2CCN(S(=O)(=O)CC3(OC(=O)O)CCOCC3)CC2)cc1
COC(=O)C1=C(C)NC(C)=CC1c1ccc(-c2ccco2)nc1
CC(C)(C)OC(=O)NC12CC3CC(C1)C(Nc1c(C(=O)O)cnn4cccc14)C(C3)C2
CCCc1nc(CCCc2ccccc2)cn1C(C)C
COc1ccc(CNc2c(CN3CC[C@@H](O)C3)cnc3ccc(C#N)cc23)cc1Cl
COc1ccc(-c2c(Nc3cccnn3)[nH]c3c(C4=CCCCC4)c(-c4ccccc4)nn3c2=O)cc1
CC(C)N1CCN(C(=O)C2CCC(Oc3ccc(S(C)(=O)=O)cn3)CC2)CC1
CCC(NC(C)=O)(C(=O)O)N1C=CC=CC=N1
O=C(O)C(Cc1c[nH]c2ccccc12)N1C(=O)CCC1=O
CN(C(=N)Nc1ccc(OCc2ccccc2)cc1)c1cccc(OCc2ccccc2)c1
CC(C)(C)c1nc(C2CC2)cc(N2CCN(CCCOc3nccc(O)n3)CC2)n1
CCc1ncnc(-c2ccc(C(=O)N3CCN(CC4CC4)CC3)c(F)c2)c1C#Cc1ccc(N)nc1
COc1ccc(-c2nn(C)c3c2C(c2ccccc2)C(C#N)=C(N)O3)cc1OC
CCc1cc[nH]c1C
CCCC(=O)N1CCC(CCOS(=O)(=O)c2ccc(C)cc2)CC1
O=C(c1ccccc1)N1CC2CN(Cc3ccccc3)CC2C1
CC(=O)OC1=C(C(=O)C=[N+]=[N-])N2C(=O)[C@](C)(Cl)[C@@H]2S(=O)(=O)C1
CN(C)CCNC(=O)c1ccc2c(c1)Nc1cc(-c3ccccc3N(C)S(C)(=O)=O)ccc1C(=O)N2
N#Cc1cc2c(Cl)ccnc2cc1OCCn1ccnn1
COCCOc1ccc(Br)nc1
COc1ccc2c(C(=O)O)cn(C)c2c1
CC1(C)C(=O)N(c2ccc(SC(F)(F)F)cc2)C(=O)N1Cc1ccnc(N(CCCN2CCCCC2)C(=O)C(F)(F)F)c1
COC(=O)Nc1ccc(NC(=O)CCc2ccccc2NC(=O)C=Cc2cc(Cl)ccc2-n2cnnn2)nc1
CC1C/C(=C\c2ccccc2OC[C@@H](O)CN2CCC(c3ccc4ccccc4c3)CC2)C(=O)O1
CC(=O)Nc1ccc(-c2nnc3c4ccccc4c(N4CCCC4)nn23)cc1
CN1CC(C(=O)NCc2cccc(C=Cc3ccccc3)c2)=C(O)C1=O
O=C(OCc1ccccc1)c1ccccc1/C=N\c1cccc(Cl)c1
CCc1cnc2c(c1)[C@@H](NC[C@H](O)[C@H](Cc1cc(F)cc(F)c1)NC(=O)O)CC1(CCC1)O2
Cc1csc(C#Cc2ccc3c(c2)C(C)(C)CCC3(C)C)c1
FCc1ccc2c(c1)c1c(n2/C=C2\CCc3cnccc32)CC2CCCN2C1
CC(C)S(=O)(=O)N(CCN(C)C)c1ccc(NC(=C2C(=O)Nc3ccccc32)c2ccccc2)cc1
Cc1nnc(-c2ccc3cnc(NC(=O)N[C@H]4CCN(C)C[C@@H]4F)cc3c2)s1
COC(=O)c1ccc(-c2nc(C(=O)c3ccccc3C(F)(F)F)n3ccccc23)cc1
Cc1oc(-c2ccccn2)cc1C(Nc1ccc(C(=O)NCCC(=O)O)cc1)C1CCCCC1
CCCCc1nc2cc(NC(=O)CNC(=O)OC(C)(C)C)ccc2n1Cc1ccc(-c2ccccc2C(=O)OC(C)(C)C)cc1
Clc1ccc(CNC2CCNC2)c(Cl)c1
O=C(c1csc(Cn2nc(C(F)(F)F)c3c2CCCC3)n1)N1CCCC1
CCCCCn1c(C(=O)O)cc2cnc(Nc3ccc(N4CCN(C(C)=O)CC4)cc3)nc21
CN1CCN(S(=O)(=O)Nc2nn(C)c3c(-c4ccc(C#CC(C)(C)O)nc4C(Cc4cc(F)cc(F)c4)N(C(=O)O)C(C)(C)C)cccc23)CC1
Cc1ccc(C(C)(C)N(C)CC(N)=O)cc1
COc1ccc(C(=O)C(C(=O)NCC2CCN(C(=O)OC(C)(C)C)CC2)N(Cc2ccc(OC)cc2OC)c2ccccc2O)cc1
COc1cncc(NC(=O)N2CC/C(=C\c3cccc(Oc4ccc(C)nc4)c3)C(C)C2)n1
O=c1cc(C(F)(F)F)c2cc(S(=O)(=O)Nc3cccnc3)ccc2[nH]1
CCN(c1cccc2c1C/C=C\CCc1cc(C)nc(OC)c1CNC2=O)C1CCOCC1
CN(c1nc2cc(Cl)ccc2nc1Cc1ccccc1)C1CC1
N#Cc1cnc(NCc2ccccc2OC(F)(F)F)nc1NC[C@@]12CC3C[C@@H](C1)[C@H](NCC(N)=O)[C@H](C3)C2
COc1cncc(-c2ccc3ncc4c(c3c2)n(-c2ccc(N3C[C@H](C)N[C@H](C)C3)c(Cl)c2)c(=O)n4C)c1
COc1cccc2c1cc(Cn1c(=O)c3c(nc(Nc4ccncc4)n3C)n(C)c1=O)n2C(=O)OC(C)(C)C
CCCCOCC(=O)c1ccc(Br)cc1
COC(=O)C1C[C@H](OC(C)=O)C(=O)[C@H]2[C@@]1(C)CC[C@H]1C(=O)O[C@@H](c3cc(Br)oc3Br)C[C@]21C
CC(C(=O)N[C@H](C(=O)O)C1CCCCC1)N(C)C(=O)OC(C)(C)C
CC(=O)Nc1ccc(-c2cnc3[nH]cc(C(C)c4c(Cl)ccc(F)c4Cl)c3c2)cc1
COc1cc(C(C)c2cccc(C(=O)O)c2C)cc(OC)c1OC
COc1cc([N+](=O)[O-])ccc1-c1ccc(OC2CCN(C)CC2)cc1
COC(=O)NCc1c(C(=O)O)n(Cc2csc3ccc(F)cc23)c2ccc(F)cc12
C#C[C@]1(O)CC[C@@]2(C)[C@@H](CC[C@H]3[C@@H]4CCC(=O)[C@@]4(C)CC[C@@H]32)C1
Cc1cc(N2CCCN(C)S2(=O)=O)ccc1C(=O)Nc1ccc(C)c(-c2nccc3ncccc23)c1
Oc1ccc(F)c(F)c1CNc1cncc(Br)c1
CCCO[C@@H](c1ncc(C)cn1)[C@H](C)S(=O)(=O)Nc1nnc(-c2cccc(OC)n2)n1[C@H](c1conc1C)C1CC1
O=C(O)[C@@H]1CCCN1C(=O)CC1(c2ccccc2)C(=O)Oc2ccc(Cl)cc21
Cc1cc(F)ccc1-c1cc(N2CC(O)C2)ncc1N(C)C(=O)C(C)(C)c1cc(C(F)(F)F)cc(C(F)(F)F)c1
O=C(Nc1cccc2nsnc12)N1CCN(Cc2cccc(OC(F)(F)F)c2)CC1
NC(=O)c1cc(-c2cccnc2CC(NC(=O)Cn2nc(C(F)(F)F)c3c2CCNC3=O)c2cc(F)cc(F)c2)ccc1F
N#CCc1cccc(CSC(=N)N)n1
CC(C)CCOc1cc(-c2cn[nH]c2)ccc1C(N)=O
COc1ccc(C(C)NC(=O)c2cc(OC3CCOCC3)cc(-c3ncc(C)s3)c2)cn1
COc1cc([N+](=O)[O-])ccc1OC1CCC1
Fc1ccccc1CNc1cc(-n2nc(N3CC4CC3CN4)c3ccccc32)ccn1
COC(=O)C(CCN1CCC2(CC2)C(O)C1)N1CCN(C(=O)Nc2cccc(Cl)c2)CCC1=O
COc1cnc2ccc(O)cc2c1
CC(C)(C)c1ccc(C(O)(C(=O)NCc2scc3c2CN(C2CCC(=O)NC2=O)C3=O)C(F)(F)F)cc1
COc1c(OC2O[C@H](CO)[C@@H](O)[C@H](O)[C@H]2O)cc2c(c1OC)-c1ccc(SC)c(=O)cc1C(NC(C)=O)CC2
CC(C)(C)OC(=O)NCCCOc1cc(C(=O)O)cc(S(F)(F)(F)(F)F)c1
CC(C)c1ccc(-c2ccncc2NC(=O)c2ccnc(NC(=O)C3CC3)c2)cc1
COc1cccc(OC)c1-n1c(NS(=O)(=O)[C@@H](C)[C@H](OC)c2ncc(C)cn2)nnc1-c1cccc([C@@](C)(O)C(F)(F)F)c1
Cc1ccc(-c2cc(N(C)C)n3nccc3n2)s1
O=C(NCc1cccc(N2CCCC2)n1)O[C@@]1(O)CCN(c2ccccc2)C1=O
Cc1ccn2ncc(C(C)(C)C)c2n1
NCCCC1CCC2(CCCCC2)N1
COc1cccc(Sc2c(C(=O)O)n(Cc3ccc4c(c3)OCO4)c3ccccc23)c1
CCOC(=O)C1=C(CN2CCS(=O)(=O)CC2(C)C(=O)O)NC(c2nccs2)=NC1c1ccc(F)cc1Br
Cc1cc(-c2noc(N(C)C(=O)CCc3ccccc3)c2-c2ccncc2)ccc1F
O=C(O)c1c(OC2CCCC2)nc2ccc(Cl)cc2c1-c1ccccc1
COC(=O)C1=C(C2CCN(C)C2)NC(c2nccs2)=NC1c1ccc(F)cc1Cl
COc1ccc(N2CC(c3ccc(C(=O)O)c(OC)c3)CC2=O)cc1OC
C=CCOc1ccc(C[C@H](NC(=O)c2cc(Br)ccc2OCC=C)C(=O)O)cc1Cl
O=C(Nc1cncc(-c2ccc3[nH]nc(-c4nc5c(-c6cc(F)cc(OCCN7CCCC7)c6)ccnc5[nH]4)c3c2)c1)C1CCCCC1
CCOC(=O)C1(C)CC(OCCN2CCN(c3nc(N)nc4c3CCc3cc(OCc5ccc(Cl)cc5)ccc3-4)CC2)C1
CC(=O)N[C@H]1CN(Cc2ccccc2)C[C@@H](C)[C@@H]1F
CN(CCC(=O)O)C1CCc2cccc(OC/C=C/c3ccc(C(F)(F)F)cc3)c2C1
O=C(NC(Cc1ccccc1)C(O)C(=O)O)c1ccc(N2CCOCC2)c(-c2ccccc2C(=O)O)c1
O=C(NC(Cc1ccccc1)CC(O)[C@H](Cc1ccccc1)NC(=O)OCC1=CCOC1)OCC1=CCOC1
COc1ccc(-c2ccc(-c3cnn4c(N)c(S(C)(=O)=O)c(C5C[C@@H]6CC[C@H](C5)N6C(=O)c5cn[nH]n5)nc34)cn2)cc1F
CNS(=O)(=O)N(C)CCC1CCN(c2nccc(-c3ccc4ccccc4c3)n2)CC1
CCOCc1nc(C2CCN(CCc3ccc(OC)cc3)CC2)oc1-c1ccccc1
C[C@H]1COCCN1c1cc(C2(S(=O)(=O)c3ccncc3)CC2)nc(-c2ccc(NC(=O)Nc3ccccn3)cc2)n1
CCCCCOC(=O)c1c2ccc(OC(C#N)C3CC3)cc2n2ccccc12
Cn1ccc2cc(Sc3ccc(/C=C/C(=O)N4CCC(S(=O)(=O)O)CC4)c(Cl)c3Cl)ccc21
CNC(=O)[C@@H](NC(=O)c1nc(C2CC(=O)NN2)n2c1CN(C)CCC2)C(C)(C)C
COc1ccc(CC(C2CCC(C(=O)Nc3ccccn3)CC2)N2CCNCC2)cc1
CC(C)(NC(=O)OCc1ccccc1)C(N)=O
O=C(O)c1cc2sccc2s1
Cc1oc(-c2ccc(C(F)(F)F)cc2)nc1CSc1ccc(S(=O)(=O)N2CCC[C@H]2OC(=O)O)cc1
CCCCOC(=O)N1CCN(C(=O)[C@@H](CCCP(=O)(O)O)NC(=O)c2cc(N3CC[C@H](OC)C3)nc(-c3ccccc3)n2)CC1
CC(C)(C)c1ccc(C(=O)N2CCOC3CCNCC32)cc1
CC(C)COc1c2c(c(OC(C)C)c3ccccc13)C(=O)N(c1ccc(CC(=O)O)cc1)C2=O
O=C(Nc1ccc(S(=O)(=O)N2CCOCC2)cc1)c1cc(Cl)ccc1NS(=O)(=O)c1ccc(OC(F)(F)F)cc1
O=C([C@@H]1CCCc2nn(Cc3ccc(C(F)(F)F)nc3)c(=O)n21)N1CC[C@H](F)C1
O=C(O)CCCc1cn(CC(=O)O)c2c(/C=C/c3ccc(OC/C=C/COc4cccc(F)c4F)cc3)cc(F)cc12
COC(=O)CCc1ccc(OCCc2nc(-c3ccccc3)oc2C)cc1CCNC(=O)OC(C)(C)C
CN1CCN(CC(O)Cn2ccnc2[N+](=O)[O-])CC1
CC(=O)Nc1cc(Oc2cccc(CCC(=O)Nc3cccc(C(C)(C)C)c3)c2)ccn1
CC(=O)Nc1ccc(COc2cccc(C=CC3=NCCN(C)c4ccccc43)c2)cc1
Nc1n[nH]c2cccc(-c3ccc(NC(=O)Nc4cc(CO)ccc4F)cc3)c12
CCCCOc1cc(C(CC=CC(=O)O)OCC)ccc1OCCc1ccc(OS(C)(=O)=O)c(Cl)c1
C[C@H](O)CC(=O)N1Cc2cc(S(C)(=O)=O)ccc2C1C(=O)Nc1ccc(C(O)(C(F)(F)F)C(F)(F)F)cc1
COc1ccccc1-c1c[nH]c2ncc(-c3cccc(C(N)C(=O)N(C)C)c3)cc12
CC(C)(C)OC(=O)C(Cc1c[nH]cn1)NC(=O)CN(CC(=O)O)Cc1ccccc1
CC(C)(C)OC(=O)C(C(=O)OC(C)(C)C)=C(CCOCc1ccccc1)CCOCc1ccccc1
CC(C)(C)c1ccc(N2CC[C@@H](CC(=O)O)C[C@H]2c2ccc(C(F)(F)F)cc2)cc1
C=Cc1cncc2cccc(NC3CCC(NCCCO)CC3)c12
C[C@@H](SC1CCN(C(=O)/C=C/c2ccc(OC(F)(F)F)cc2)CC1)[C@](O)(Cn1cncn1)c1ccc(F)cc1F
Cc1cn(C2CCN(c3c(F)c(N)c4c(=O)c(C(=O)O)cn(C5CC5)c4c3F)C2)nn1
CC(C)C1(OCCCC(=O)NCCO)NC(=O)C(Cl)=C(OCc2ccc(F)cc2F)N1
CCNc1nc(-c2ccccc2)cn2c(-c3ccc(C(=O)NC4CC4)cc3)cnc12
O=C(NC1CC1)c1ccc(N2[C@H]3CC[C@@H]2C[C@H](NC(=O)C2(c4cccc(F)c4)CC2)C3)nc1
CC(C)=CCN1C(=O)C(CC(C)C)NC(=O)C12CCN(Cc1ccc(Oc3ccccc3)cc1)CC2
CC(C)(CC(C)(O)C(F)(F)F)c1ccc(Br)c2c1OCO2
Cn1cnc(S(=O)(=O)NC2CCCN2CCCOc2ccc(-c3ccccn3)cc2)c1
COc1ccc(C(Br)C2CCCC2)c2cnc(C(=O)O)cc12
CCOC(=O)CCc1nccc(O)c1OC
CC(C)=CCC/C(C)=C/CCC1=CCC(C(=O)NCCCN(C)C)CC1
C[C@@H]1C[C@H](Nc2ccc(F)cc2)c2cc(F)ccc2N1C(=O)C1CCCCC1
CCOC(=O)c1ccc2c(c1)NC(=O)C2=C(Nc1ccc(C(C)(C)N)c([N+](=O)[O-])c1)c1ccccc1
C#CC(CCc1cccc(OC)c1)Oc1nsnc1OC1CN2CCC1C2
C[C@H](c1ccc(F)cn1)n1c(=O)n(CCO)c2cnc(-c3cnc4ccc(F)cn34)nc21
CCN1C[C@@H]2c3cccc(C(F)(F)F)c3CCC2[C@H]1Cc1cccc(C)c1
COc1ccc2c(c1Cl)c(CC(=O)O)c(C)n2C(=O)c1csc(OC(F)F)c1
N[C@]1(C(=O)O)C[C@H](C(=O)O)N(Cc2cccc3ccccc23)C1
CNS(=O)(=O)c1c(C(=O)O)cnn1C
CCOC(=O)C1CCN(c2nc(NCCCCS(=O)(=O)c3ccccc3)ccc2[N+](=O)[O-])CC1
O=C(Nc1ccc(F)cc1)C(c1ccc2c(n1)CCCN2C(=O)O)C1CC1
CCOC(=O)c1[nH]c2ccc(O)c(-c3ccc(OC(C)C)cc3)c2c1NC(=O)C(C)(C)C
Cc1cnnc(N[C@@H]2CCN(C(=O)O)C2C(C)(C)C)c1
Cc1cc(CN(CCOS(C)(=O)=O)C(=O)OC(C)(C)C)c2[nH]ccc2c1
COc1cccc(-c2cc(C)n3cnc(C(=O)NC(C)C4CC4)c3n2)c1C#N
CCN(CC)S(=O)(=O)c1ccc(Cn2nc(C(=O)Nc3ccccn3)c3ccccc32)cc1
CCc1c(-c2cn[nH]c2)[nH]c2c(C#N)cnn2c1=O
CS(=O)(=O)N(CCCc1cccc(Cl)c1)CCCc1cccc(C(=O)O)c1
N#Cc1ccccc1C(=O)N[C@@H](CC1CCCCC1)C(=O)NCCNc1ccc(F)cc1
Cc1cc(C(=O)N[C@H](C(=O)O)C(C)C)c(=O)n(CCN2CCOCC2)c1C
O[C@@H]1CS[C@@H](c2cnc3c(NCCc4cccc(F)c4F)nccn23)[C@@H]1O
CN(C)CC(=N)NS(=O)(=O)c1cccc(C(=O)C(C(=O)c2cc(F)cc(F)c2)=C2Nc3ccccc3N2)c1
CCOC(=O)CC1(CC(=O)OCC)C(=O)N(CC(C)C)c2ccc(N)cc21
COc1cc(C=CC(=O)NCc2ccc(C(=O)O)cc2)cc(OC)c1OC
Nc1nccc(-c2cccnc2Oc2ccc(Nc3nc4ccc(F)c(F)c4[nH]3)cn2)n1
CN(C)CCc1c[nH]c2ccc(Oc3cccnc3)cc12
CC(C)Sc1nc(N)nc2[nH]cnc12
COc1ccc(/C=C2\CCCC(CN(C)C)C2=O)cc1
O=C(O)C1CC12CCCc1cc(OCc3ccccc3)ccc12
O=C(Oc1ccccn1)C1CC2C=CC1C2
Cc1[nH]c2ccc(CN)cc2c1C
Nc1ncc(Br)c(OCc2ccccc2)n1
C(=C(c1ccccc1)c1ccccc1)c1nc2ccccc2n1CCC1CCCCN1
C[C@]1(c2ccccc2)CC[C@@H](C(=O)O)N1C(=O)CNC(=O)Nc1cccc(C(=O)OCc2ccccc2)c1
CNC(=O)C(N)c1cccc(C(=O)c2ccc(Br)cc2)c1
O=C(O)c1cnn2ccc(N3CCC[C@@H]3c3cncc(F)c3)nc12
COC(=O)C[C@H]1[C@H](C)C(C(F)(F)F)=NN1c1ccc(O[C@]2(c3cc(OC)cc(F)c3F)CCNC[C@H]2C)cc1
O=C(NC1CCN(c2ccc(C(=O)N3CCC(F)C3)cn2)CC1)c1ccc(-c2cccc(F)c2)nc1
CNc1cc([C@@H](CO)NC(=O)[C@@H](C)N2Cc3ccc(-c4nc(NC5CCOCC5)ncc4Cl)cc3C2=O)ccn1
CCOc1cc(Cc2cnc(N)nc2N)cc(OS(=O)(=O)C(C)CC)c1-c1ccc(OCCO)cc1
COc1ccc(CNCCc2nc3nccc(C4=NOCN4c4ccc(F)c(Cl)c4)c3[nH]2)c(OC)c1
Clc1nc(NCc2ccco2)c2ncsc2n1
C[C@H]1CN(C(=O)C(F)(F)F)C2(CC2)CN1C(=O)[C@H]1CC[C@@H](C)N1
Cc1cc2c(cc1C(=O)N1CCc3cc(Br)cnc31)[nH]c(=O)c1cnc(C3CCCC3O)n12
CC(C)(C)NC(=O)C1CCC(c2ccccc2)N1C(=O)OC(C)(C)C
FC(F)(F)c1ccc(Nc2ccc3c(C4CCNCC4)c[nH]c3c2)cn1
CCc1ccccc1OC/C=C/[C@@H]1C[C@H](Oc2ccccc2)CN1C(=O)[C@@H](N)C(C)C
Cc1cscc1Nc1nnc(N(C)C)[nH]1
CC(C)(C)N(CCNc1ccc2ccccc2c1N)C(=O)O
COc1c(C)c2c(c(OS(=O)(=O)c3ccc(C)cc3)c1CC1=C(C)C(O)CC1)C(=O)OC2
CCOC(=O)N1c2c(NC(=O)OC)cc(Cl)cc2[C@@H](N(Cc2cc(C(F)(F)F)cc(C(F)(F)F)c2)C(=O)OC)C[C@H]1C
CC(C)(C)c1ccc(C(=O)NCCc2ccc(Cl)c(Cl)c2)c(Cl)c1
Nc1ccc(-c2cccs2)cc1NC(=O)c1cccc(NC(=O)OCc2cccnc2)c1
CN(C)C[C@H]1CC[C@@H](Nc2c(C(=O)CO)cnc3ccc(-c4cc(Cl)c(O)c(Cl)c4)nc23)CC1
COc1cc2c(c(O)c1OC)C(=O)CC(c1ccncc1)O2
COc1ccc(-c2ccc(CN)cc2)c(C(N)=O)c1C1CCC(C(=O)O)CC1
CC(C)(C)c1cc(NC(=O)C(=O)c2ccc(OCCN3CCOCC3)c3ccccc23)n(-c2ccc(F)c(Cl)c2)n1
Cc1cc(C(=O)Nc2ccc(-c3nc4ccccc4s3)c(Cl)c2)ccc1[N+](=O)[O-]
CCOC(=O)C1CC[N+]([O-])(c2ccc(N3CC(CNC(C)=O)OC3=O)cc2F)CC1
CC(C)(C)OC(=O)Nc1cc(N2CC[C@H](NC(=O)OC(C)(C)C)C2)nc2c(N(Cc3cccs3)Cc3cccs3)cnn12
CN1CCCC2CN(c3ccc(C(=O)N4CCC(O)(Cn5cnc6c(cnn6-c6ccc(F)cc6)c5=O)CC4)cc3)CC21
COc1ccccc1C(C#N)CC1CCNCC1
O=C(O)Cc1cncc(-c2ccc(C(F)(F)F)cc2CN(C(=O)C2CC2)C2Cc3ccccc3C2)c1
CC(C)C(NS(=O)(=O)c1ccc2c(c1)oc1ccc(-c3ccoc3)cc12)C(=O)O
CN(C)/C=C/C(=O)c1cccc(CN2CCCC(C(N)=O)C2)c1
CN(C)[C@@H]1CCN(CC(=O)N2CCC(Cn3cc4c(n3)CCc3c-4sc4ncnc(Nc5ccc(OCc6cccc(F)c6)c(Cl)c5)c34)CC2)C1
Cc1nc(N(C)c2ccc(Cl)cc2)sc1-c1ccnc(Nc2ccc(N3CCOCC3)cc2)n1
CC(=O)N1N=C(c2ccc(N)cc2)c2ccc(Cl)cc2CC1C
Fc1ccc(-c2nccc3[nH]c(-c4n[nH]c5ccc(-c6cncc(CNCC7CCCC7)c6)nc45)nc23)s1
O=C(NCC1CC1)c1ccccn1
CN1CCN(c2c(F)cncc2NC(=O)c2c(N)nn3cc(C(C)(C)C#N)cnc23)CC1
NC(=O)c1cnc(Nc2ccc3[nH]ncc3c2)nc1NC1CCC1
CC(=O)OCC(=O)Nc1c(Br)c(C(=O)N(CCO)CCO)c(Br)c(C(=O)N(CCO)CCO)c1Br
Cc1nn(-c2ccccc2)c(N)c1N=O
CN1C[C@H](CNc2ncc3c4[nH]ncc4c(=O)n(-c4ccccc4)c3n2)Oc2cc(F)ccc21
CN1CCN(C(C(=O)O[C@H]2C[N+]3(CC(=O)c4ccccc4)CCC2CC3)c2ccccc2)CC1=O
CS(=O)(=O)N1CC(CC(=O)O)CC1c1csc(NC(=O)NCc2ccc(Cl)c(Cl)c2)n1
O=C(NCc1ccccc1)c1ccc(C(=O)N2CCC(c3ccc(F)cc3)C2)cc1
C=CCN1C[C@H](C)N(C(c2ccc(C(=O)N(CC)CC)cc2)c2cccc(O)c2)C[C@@H]1C
CC(C)(Oc1ccc(Cl)cc1)C(=O)NC1C2CC3CC1CC(CC#N)(C3)C2
CC(C)(C)[C@H](CCc1ccccc1)NC(=O)c1ccc(N)c(CCc2ccc(O)cc2)c1
N#CC(c1ccccc1)(C1CCN(CC2CN(c3ccc(S(=O)(=O)c4ccccc4)cc3)C2)CC1)[C@H]1CCC[C@@H]1OC(N)=O
Cn1cnc(S(=O)(=O)NCCOc2ccc3c(c2)C(Cc2cccc(F)c2)NCCC3)c1
Cc1ncc(-c2ccc3c(c2)c(C#N)nn3CC(=O)O)cn1
O=c1c2cn[nH]c2c2ccc(-c3ccccc3CCO)cc2n1CC(F)(F)F
CC(C)(C)OC(=O)N1CCC(n2cnnc2-c2cc(Cl)ccc2N)C1
CC(C)(C)OC(=O)c1ccc(-c2ccco2)cc1
CC(=N)N1CCC(CNCc2cc(C(=O)O)cc(-c3cccc(C(=N)N)c3)c2)CC1
Cc1cccc(CCC(=O)Nc2cccc3c(=O)n(CC4(O)CCCCC4)ccc23)c1
COc1ccc(-c2nnc3c4ccccc4c(OCCO)nn23)cc1
Cc1cc(Oc2ccc3nc(COc4ccccc4C(=O)O)n(C)c3c2)cc(C)c1N
O=C(O)c1csc2cc([N+](=O)[O-])ccc12
O=C(Nc1ccc(C(=O)N2Cc3ccccc3Cc3ccccc32)cc1)c1ccc(Cl)cc1Cl
Cn1cc2c([C@@H]3C[C@H]3CN)cccc2n1
CCc1ccccc1CCNc1ccccc1Oc1ccc(Cl)cc1
O=C(C1CCOCC1)N1CCC(N2CCCC(Nc3nccc(N4CCCCCC4)n3)C2)CC1
CN(Cc1ccco1)C(=N)c1ccc(-c2cc(CN(C)C(=O)c3ccc(Cl)s3)on2)cc1
c1ccc(-n2cnc3cccnc32)cc1
Cc1ccc(C(=O)NC2CC2)cc1-c1ccn2c(-c3ccccc3C)nnc2c1
CN(CCCOCC[C@@H]1CC[C@H]2C[C@@H]1C2(C)C)CCc1ccccc1
O=C(C(CN1CCC2(CC1)OCc1ccc(F)cc12)Cn1cccn1)N1CCC1
COc1cc2nc(/C=C/C=C/c3ccc(NC(C)=O)cc3)sc2cc1OC
NC(=O)[C@@H]1[C@@H]2C[C@@H]2CN1C(=O)c1ccccc1-c1ccc(C(F)(F)F)cc1
O=c1c2ccncc2ncn1Cc1nc([C@H]2[C@H]3CN(c4ccccc4)C[C@H]32)no1
COCCOCN(c1onc(C)c1Cl)S(=O)(=O)c1c(C(=O)c2ccc3c(c2)OCO3)sc2ncccc12
COc1cc2c(cn1)CN(c1cc(F)c(F)c(OC)c1)CC2
CC(C)Cn1cnc2c(N)nc(OCCCc3ccccc3)nc21
COc1ccccc1OCCN(C)Cc1ccc2ccccc2n1
CC(C)C(C#N)(CCCN1CCN(CCOc2ccc(F)cc2)CC1)c1ccc(O)cc1
NC(=O)C(c1ccc(-c2noc(C(F)(F)F)n2)cc1)C1CCCC1
Cc1cc(CCNC(=O)OCc2ccccc2)ccc1Cc1c(C(C)C)[nH][nH]c1=O
CNCc1cc2c(Nc3ncc(Cc4ccc5[nH]ccc5c4)c(N)n3)cccc2[nH]1
Cc1cccc(-n2nnn(C)c2=O)c1COc1cccc(N(C)c2ccccc2)c1
CS(=O)(=O)Nc1ccn(C(=O)N2CCC3(CCCN3Cc3cccc(N4CC5CCC(C4)O5)c3Cl)CC2)n1
Cc1ccc(NC(=O)c2cccc(C(F)(F)F)c2)cc1-n1cnc2ccc(O)cc2c1=O
CCS(=O)(=O)c1ccc(OCC(F)=CCN)cc1
O=C(OCc1ccccc1)N1C[C@@H](O)[C@H](O)C1
OC1CN(CCCOCCc2ccc3ccsc3c2)C1
CC1(C)Oc2cc(F)c(C#N)cc2C(Br)C1O
COc1cc(C(=O)O)c(N)c2c1OCO2
Cc1cc(-c2cncc(C#N)n2)ccc1NC(=O)C(C)(C)c1csc(NS(=O)(=O)C2CC2)n1
Cn1nc(-c2ccc(Cl)cc2)nc1C1=C(O)C(C)(C)NC1=O
Cn1cc(C(N)=O)c(C(N)=O)n1
CCOC(=O)c1c(C)nn(S(=O)(=O)c2ccc(C)cc2)c1C
CCCc1ccc(-c2ccc(C(=O)Nc3ccc(C4CC4NCC4CC4)cc3)cc2)cc1
CCN(CC(O)COc1ccccc1C1=CC(=O)CC1)c1ccc(OC)c(OC)c1
O=C(NC1CCCC1)c1ccc(S(=O)(=O)Cc2c(O[C@H](Cn3ccnc3)c3ccccc3)ccc3c2CCCC3=O)cc1
COC1CCN(C(=O)c2cc3nccc(Oc4ccc5c(C(=O)NCCO)c(C)oc5c4)c3s2)C1
CCc1nc2c(cnn2CC)c(NC2CCN(C(N)=O)CC2)c1CNC(=O)c1ccc(NC(=O)OC(C)(C)C)cc1
O=C(NCCc1ccc(F)c(O)c1)c1ccnc2[nH]c(-c3ccoc3)nc12
CC(N[C@@H](CCCc1ccc(CNS(=O)(=O)c2cc3c(cc2Cl)N[C@H](CCl)NS3)cc1)C(=O)O)C(=O)N1CCC[C@H]1C(=O)O
CCN(CC)C(CC1CCC(C(C)(N)c2sccc2C)CC1)c1nc(Cc2ccccc2)c(N2CCCC(C)C2)o1
Cc1ccsc1CCC(=O)N1CC2C(C1)C2(C)c1cccc(NS(C)(=O)=O)c1
Cc1ccccc1OCC1CC2CCC(C1)N2C(=O)OC(C)(C)C
CC(=O)Nc1cccc(-c2cncc(-c3cc(F)cc(Cl)c3)c2N2CCC(N)CC2)c1
COc1cccc(-c2c(C)n(Cc3c(F)cccc3C(F)(F)F)c(=O)n(C[C@@H](c3ccccc3)N3CCCC3=O)c2=O)c1F
CCCCc1cn(C2C(C)CC2CC)c(=O)n1CC1(c2cccc(-c3nnn[nH]3)c2)C=CN=CC1
Cc1ccc(Cl)c(S(=O)(=O)N2CCn3cccc3C2COC(C)C(=O)NC2CCCC(N3CCOCC3)C2)c1Cl
O=C(O)C1CCC(OC2CC2(F)F)CC1
C[C@H]1CCN(C(=O)c2cc[nH]n2)C[C@H]1c1ncc2cnc3[nH]ccc3n12
Cc1nc2ccc(C(=O)OCc3ccccc3C#N)cc2n1Cc1ccccc1C#N
CCC(CC)c1cc(C)n2nc(-c3ccc(OC(F)(F)F)cc3Cl)n(C[C@H](O)CO)c(=O)c12
O=P(O)(O)c1ncn2c1c(Nc1ccccc1Br)nc1cc(Cl)c(Cl)cc12
O=C(Cn1nc(-c2ccc(Cl)cc2)n(Cc2ccccc2F)c1=O)NC1(Cc2ccccc2C(F)(F)F)CC1
Cn1ccnc1-c1cc(C(F)(F)F)cc2[nH]ncc12
CC(=O)Oc1cc(O)c2c3c1O[C@H]1[C@@H](N(C)S(=O)(=O)Cc4ccccc4)CC[C@H]4[C@@H](C2)N(CCc2ccccc2)CC[C@]314
COC(=O)[C@H](Cc1ccccc1)NC(=O)c1c(Cl)cccc1Cl
COCc1c(N)cccc1N
COc1ccc(-c2cc3ncc(SC)c(O)c3s2)cc1
Cc1cccc(C(=O)Oc2ccc3oc(=O)sc3c2)c1
Cc1nc([C@@](C)(NC(=O)c2ccc(C3CC3)c(OCC3CC3)n2)C2CC2)no1
CC(C)(C)[C@]1(c2ccc(-c3cc(N)[nH]n3)cc2)CN(C(=O)O)CCO1
Cc1cccc(NC(=O)Nc2cccc(Nc3nc(NC(C)(C)C)ncc3C)c2)c1
C#CCNC1CCc2ccc(OC(=O)N(C)C)cc21
CCCOc1c(C(=O)O)cnc2ccccc12
NC(=O)[C@H]1CC[C@H](n2c(Nc3c(F)cccc3Cl)nc3cnc(N[C@H]4CC[C@H](O)C4)nc32)CC1
CCOC(=O)c1ccc2[nH]c3c(c2c1)CC(N)CC3
Cc1c(-c2ncco2)sc2c1c(=O)n(C(C)(C)C(=O)OC(C)(C)C)c(=O)n2C[C@H](OCC(C)(C)O)c1ccccc1
Cc1cc(-c2ccnn2C)c2cccc(OCc3c(Cl)cncc3CN3C(=O)CCCC3=O)c2n1
CN1C(=O)NC(=O)C12Cc1cc(N)c(CCN)cc1C2
CC1c2cccc(C(N)=O)c2C(=O)N1C1CCN(Cc2ccc(Br)s2)CC1
CCCC[C@@H](Oc1cc(Cl)cc(Cl)c1)C1CCNC1
Cc1cccc([C@H](C)Nc2ncc(F)c(N3C(=O)OC[C@@H]3C(C)C)n2)c1
Clc1ccc(-c2nc(COc3ccc(C[C@@H]4CNCCO4)cc3Cl)cs2)cc1
O=C(NO)[C@]1(F)[C@H](c2ccccc2)[C@H]1c1ccc(-c2cnco2)cc1
COCCN1C[C@@H](NC(=O)Nc2c(C)c(C(F)(F)CO)nn2-c2ccccc2)[C@H](c2ccc(F)c(F)c2)C1
CNC(=O)c1ccc(-c2ccc3ncc4c(c3c2)n(-c2cn(C)nc2Cl)c(=O)n4C)cc1
NCCCC1CCOC1
CN(c1ccncc1)c1ccc(CN(C(=O)/C=C/c2ccc(C(F)(F)F)cc2)C2CCN(C3CCCC3)CC2)cn1
CCc1nc2c(C)cc(C)nc2n1Cc1ccc(-c2ccccc2-c2nnn[nH]2)cc1
CC(=O)Nc1nnc(S(=O)(=O)Nc2ccccc2)s1
COc1cc(-c2cc(F)cnc2OC)c(Cl)cc1-c1nccc2cc(S(=O)(=O)Nc3ccon3)ccc12
Cc1ccc(C(=O)Nc2cc(C(F)(F)F)ccn2)cc1-c1cc2cnc(N[C@@H](C)CO)nc2c(-c2cncnc2)c1O
CCOC(=O)/C(Cc1cccc(C(F)(F)F)c1)=N\O
Cc1ncc(-c2ccc(C(C)(C)O)nc2)c(OC[C@H]2C[C@@H]2c2ncccc2C)n1
O=c1cc(CSc2ccc([N+](=O)[O-])cc2)[nH][nH]1
Cn1c(-c2ccc(C(F)(F)F)cc2)nc2c(CSc3ccc4scc(CC(=O)O)c4c3)ccnc21
Cc1cccc(C)c1N(Cc1ccccc1)C(=O)O[C@H]1CN2CCC1CC2
CC(=O)Nc1sc2c(ccc(=O)n2CC2CC2)c1C(=O)c1ccccc1
O=C(Nc1nncs1)C(Oc1ccc(F)cc1F)c1ccccc1S(=O)(=O)C1CCCC1
Cc1nc(Cc2ccc(F)cc2F)sc1C1CCNCC1
COc1ccccc1C(=O)NC1(c2ccccc2)CCN(C(=O)OCc2ccccc2)CC1
Cc1nn(-c2ccccc2)c(C)c1CC(C)(C)C
CC(C)N1CC2(CN(C(=O)OCc3ccccc3)C2)C1
Nc1c(Br)cc(OC(F)(F)F)cc1I
Nc1ncnc2c1c(-c1cnc3[nH]ccc3c1)nn2C1Cc2ccccc2C1
COc1cc(C[C@H](C)[C@H](C)Cc2ccc(OC)c(O[C@@H]3O[C@H](C(=O)O)[C@@H](O)[C@H](O)[C@H]3O)c2)ccc1O
CCn1cc(Nc2nc(-c3cccc(C4NCCc5c4sc4c5CC(C)(C)C4)c3CO)cn(C)c2=O)cn1
OCCc1ccc(CO)c(CO)c1
NS(=O)(=O)c1ccc(Nc2ncc(Br)c(NCC34CC5CC(CC(C5)C3)C4)n2)cc1
O=C1CC[C@H](/C=C\Cc2ccc(OCCCCOc3ccccc3)cc2)O1
O=C(c1ccc(N2CCC3(C=Cc4ccccc43)CC2)nn1)N1CCC(c2ccccc2)CC1
Cc1cccc(N2N=C(c3cccnc3)C(C)C2=O)c1
CCCN1C(=O)[C@H](CCCCNC(=O)OCc2ccccc2)NC(=O)C12CCN(C(=O)NCC)CC2
N=C(N)Nc1nc(C(=O)N2C(=O)CCC2=O)cs1
O=C(O)Cc1ccc(-c2ccccc2NC(=O)Cc2cc(O)c(O)c(O)c2)s1
CC(C(=O)O)[C@@H](c1ccc2c(c1)OCO2)N(Cc1ccccc1)[C@@H](C)c1ccccc1
Cc1ccc(C)c(Nc2ncc(CCN(C)C)c(N)n2)c1
CCN(CC)CCC1CCN(C(=O)N2c3ccccc3C(=O)Nc3cccnc32)CC1
COC(=O)NC(=N)c1ccc(N2CCN(C(=O)N[C@H]3CC[C@H](C(=O)OC(C)C)CC3)CC2)cc1
O=C(O)CCN(CCc1ccc(Cl)cc1Cl)C(=O)c1ccccc1-c1ccccc1C(=O)NCc1c(F)cccc1F
CC(CC(=O)O)NC(=O)C[C@@H]1CCCN(c2ccc(C(=N)N)cc2)C1=O
COP(=O)(O)CC(=O)COc1ccsc1Cl
COc1cccc(C(CCN)Oc2cc(Cl)c(F)cc2C(N)=O)n1
COc1ccccc1N1CCN(CCCCN2C(=O)c3ccccc3OC=C2Cl)CC1
Cn1c(=O)[nH]c2c(=O)n(CC(=O)NCCCC(CO)C(F)(F)F)c(-c3ccccc3)cc2c1=O
Cc1ccc2c(c1)OC(CN(CCO)CCO)O2
O=S(=O)(NC[C@H](CCCO)c1ccco1)c1ccc(Br)cc1
CNCC(=O)N1CCC[C@H](O)C1
COc1ncc(OC(=O)N(C)CC2CC(Oc3ccc(CN4CCCC4)c(Cl)c3)C2)cn1
Fc1cccc(-c2nccs2)c1
CCCCc1nc2ccc(OC)cc2n1Cc1ccc(-c2ccccc2C(=O)O)cc1
CCOC(=O)C1=CC2(CCC1S(=O)(=O)Nc1ccc(F)cc1Cl)OCC(CBr)O2
O=C(Cc1ccc(Cl)nc1)NC1(c2ccc(-c3nc4ccc5nnc(O)n5c4cc3-c3ccccc3)cc2)CCC1
N#Cc1ccc(OCc2ccc3ccccc3n2)cc1C1(c2ccccc2)CC2CCC1C2
COC1CC(C(=O)Nc2ccc(-n3c(C(=O)O)cccc3=O)cc2F)N(C(=O)Nc2ccc(Cl)cc2)C1
O=c1ccn(C(OCCO)c2ccc3c(c2)OCO3)c(=O)[nH]1
O=C(O)/C=C/c1ccc2c(c1)CCCC2N(CCO)CCc1c[nH]c2ccccc12
C#CCN(C)S(=O)(=O)c1cccc(C(=O)N2CCC[C@@H]2C(=O)NC(C)c2ccc(C(F)(F)F)cc2)c1
CC(C)COCC1CCCC1
COc1nc(C)nc(Cl)c1N=CCN1CCNC1=O
O=C(O)N1CC[C@]2(CCN(c3ccc4[nH]nc(I)c4c3)C2=O)C1
Cc1nc(NCC2CCC(NC(=O)c3cncc(C(F)(F)F)c3)CC2)sc1C
C=CCN1CC2CN(C(=O)O)CCN2CC1c1ccc2c(c1)C[C@@H](C)OC2=O
C[C@H]1CC[C@H](N(CCCc2ccccc2)C(=O)Nc2ncc(SCC(=O)O)s2)CC1
COC(=O)c1ccc(-c2ccc3ncc(Cl)c(N[C@H](C)c4ccccc4F)c3c2)cn1
Cc1nc(NC(=O)NCC2CCCCO2)sc1C#Cc1ccncc1
CC(C)(C)[S+]([O-])N=Cc1cc(F)ccc1C(F)(F)F
Nc1cc(Cl)c(Cl)cc1O
CCc1cc(C(=O)O)n(-c2cccc(C#N)c2)n1
O=C(Nc1ccc(O[C@@H]2CCN(C(=O)c3ccc(F)cc3F)C2)cc1)C1CN(c2ccnnc2)C1
CCCCCCCCCC1=NC(C)CO1
CC(=O)Nc1cc(C)n[nH]1
CN1CCN(CCC(=O)N2CCS[C@H]2C(=O)O[C@@H](Cc2c(Cl)c[n+]([O-])cc2Cl)c2ccc(OC(F)F)c(OCC3CC3)c2)CC1
O=C(O)[C@@H]1C[C@H]1c1nc2cccnc2[nH]1
NCCOC(=O)c1ccc2c(c1)OCCOCCOCCOCCO2
CC(C)(C)OC(=O)NC1=NC(C)(c2cccc(NC(=O)c3ccc(Br)cn3)n2)COC1
C=CCc1ccc(C(=O)OC)cc1OC
NS(=O)(=O)c1cncc(-c2nc(NCc3ccncc3)c3c(-c4ccccc4)ccn3n2)c1
CC[C@H]1C[C@H]2CN3CCc4c([nH]c5ccc(OC)cc45)[C@](C(=O)OC)(C2)[C@H]13
CN(CC(CC(O)CO)(c1ccc(Cl)c(Cl)c1)N(C)C(=O)O)C(=O)CC(F)(F)F
CCC(C)N1CCC(=O)CC1
COC(=O)c1ccc(Br)c(S(=O)(=O)Cc2ccccc2[N+](=O)[O-])c1
Nc1nc(Cl)c2ncn(Cc3ccc(OCP(=O)(O)O)cc3)c2n1
Cn1cc(-c2cc(C(F)(F)F)cc3[nH]ncc23)c(=O)n(CC(N)=O)c1=O
O=C(c1ccccc1)c1ccc(C[C@H](NC(=O)N2CCOCC2)C(=O)O)cc1
COc1cccc(NC(=O)Nc2nc(C)c(C(=O)Nc3c(C)cc(C)cc3C)s2)c1
CCOC(=O)C1(c2ccc(-c3ccc(-c4onc(C)c4NS(=O)(=O)Cc4ccccc4Cl)cc3)cc2)CC1
COc1ccc(Cn2nc(NC3CCOCC3)c3c(Oc4ccc(N)cc4F)ccnc32)cc1
O=C(NC1CCC(CCN2CCC(C(=O)c3ccc(F)cc3)CC2)CC1)c1ccc(N2CCOCC2)cn1
COP(=O)(CC(=O)c1cccc(F)c1)OC
CCc1nnnn1-c1cc(C(=O)NCc2ccnc(N(C)C)c2)cc(-c2ccc(C)cc2)c1
CC[C@@H]1C[C@H](N(Cc2cc(C(F)(F)F)cc(C(F)(F)F)c2)c2ncc(-c3cnn(C)c3)cn2)CN1C(=O)O[C@H]1C[C@@H](C(=O)OC)C1
Cc1cc2c(cc1C1(c3ccc(CN4C(=O)C=CC4=O)cn3)CC1)C(C)(C)C=CC2(C)C
CC[C@H]1CCCC(=O)C1
CC(C)N(C)c1nc2oc(C(=O)O)nc2nc1-c1ccc2c(c1)OCO2
CC(C)NCCNC(=O)/C=C/[C@H](Cc1ccccc1)NC(=O)Nc1ccc(-c2ccccc2)cc1
C1=CC(=C2N=c3cnc4c(c3=N2)COCC4)NO1
CC(C)(C)OC(=O)n1cc(-c2cc(Nc3ccccc3)n[nH]2)c2ccccc21
Ic1cc(C2CC2)ns1
C=Cc1c(N)nc(C(=O)OC(C)(C)C)c(C(=O)OCC)c1C(=O)OC(C)(C)C
CCCOc1cc2c(cc1C(=O)/C=C/c1c(OC)cc(OC)cc1OC)OCS2
ClCCCCN1CCC2(CCCC2)CC1
C[C@@H](CO)CS(=O)(=O)c1cc(-c2ccc3c(c2)CN(c2ncnc4c2CC(C)(C)CC4)CCO3)cnc1N
O=C(Nc1nnc(OCc2ccc(Cl)cc2)s1)c1cnncc1-c1ccccc1OC(F)F
Cc1ccc(-n2nc(C)cc2C(=O)N2C[C@@H]3C[C@@H]3[C@H]2C(N)=O)cc1
CCOC(=O)C1=C(C)Nc2c(c(-c3ccccn3)nn2C)C1c1cccc([N+](=O)[O-])c1
NC(=O)[C@H](NS(=O)(=O)c1cccc(N2CCOCC2=O)c1)C(=O)N1CCCCCC1
COC(=O)Cc1cc2c(cc1C(=O)c1cccc([N+](=O)[O-])c1)OCO2
Cc1noc(-c2ccc(OC(F)(F)F)cc2)c1N(C(=O)O)C(C)c1ccccc1F
Cc1ccc(S(=O)(=O)NC(O)CC2CCN(C(=O)OCc3ccccc3)CC2)cc1
CCOc1ccc(F)c(-c2ccnc(C#N)c2)c1
CC(C)(C)OC(=O)N(Cc1ccccc1)c1cccc(C(=O)O)c1
CNC[C@@H](O)[C@H](c1ccc(OC)cc1)n1ccc2ccccc21
COC(=O)[C@@]12C[C@@H]1[C@@]1(O)c3ncc(Cl)cc3O[C@@]1(c1ccc(C#N)cc1)[C@@H]2c1ccccc1
CCN(CC1(O)CCN(C)CC1)C(=O)c1cccnc1Cl
Cc1cc(Cl)ccc1C(=O)NS(=O)(=O)c1ccccc1
CNC(=O)c1c(-c2ccc(F)cc2)oc2ccc(-c3cc(OCCc4cccnc4)cc(C(=O)NCC(C)C)c3)cc12
COCCCN1CCN(c2ccccc2OC)CC1
COc1ccc(CN(C)C(=O)c2ccc(N(Cc3ccsc3)C(=O)c3ccc(O)cc3O)cc2)cc1
CCCCCCOc1ccc(C(=O)Nc2ccc(OCC(O)CNC(C)C)cc2)cc1
COc1nc(OCC2CC2(F)F)c(F)cc1CN(C)C(=O)[C@@H]1CCCN1
CC(C)(C)S(=O)(=O)Nc1ccc(CNc2ccc(C(F)(F)F)cn2)cc1
COC(=O)n1nc(C(C)=O)c2ccccc21
O=C1[C@H]2[C@H]3CC[C@H]([C@H]4C[C@@H]34)[C@H]2C(=O)N1c1ccc([N+](=O)[O-])c(Cl)c1
CCN(C)C(=O)c1ccc(N2CCC(CC3CCN(C(=O)C(O)(c4ccccc4)C(F)(F)F)CC3)CC2)cc1Cl
O=C(O[C@@H](Cc1c(Cl)cncc1Cl)c1ccc(OC(F)F)c(OCC2CC2)c1)[C@@H]1CCCN1
CC(O)c1ccc2nccnc2c1
N#Cc1cnn2c(C3CCNCC3)cc(=O)[nH]c12
NC(=O)c1ccc(-n2nc(C(F)(F)F)cc2-c2ccc(-c3ccc(C(F)(F)F)cc3)cc2)cc1
CN(C(=O)c1cc(C(F)(F)F)cc(C(F)(F)F)c1)C(CC(=O)Nc1ccccc1)Cc1ccc(Cl)cc1
Cc1cc(/C(C[C@H](c2ccc(O)cc2)c2ccccc2C)=N/O)ccn1
CC(C)(C)OC(=O)c1ccc(CCNc2nc(N)c3ncn([C@@H]4O[C@H](CO)C(O)C4O)c3n2)cc1
CCCN(CCC)C(=O)C1=Cc2ccc(C(=O)Nc3cncc(C)c3)cc2N=C(N)C1
CCc1cccc(C2(NC[C@@H](O)[C@H](Cc3cc(F)cc(F)c3)NC(=O)c3cc(C)cc(CN(C)CCC(C)C)c3)CC2)c1
CS(=O)(=O)c1nc(CCCc2ccccc2)cc(-c2ccc([N+](=O)[O-])cc2)n1
CC(C)(C)OC(=O)CS(=O)(=O)c1cccc(-c2nc(=O)c3ccccc3s2)n1
O=C1CN(C(=O)C(F)(F)F)CCN1c1ccc(S(=O)(=O)Nc2ncns2)cc1
NC(=O)C1CCN(C(=O)O)C(N)C1
Cc1cc(OC2CCC2)ncc1[N+](=O)[O-]
COc1ccc(-c2cccc3c2CCC3=O)c(OC2(C(=O)OC3CCC3)CC2)c1OC
COc1ccccc1N1CCN(CCC(C(=O)N2CC3CCCCC3C2)c2ccccc2)CC1
CCCC(=O)c1nc2c(N3CCC(n4c(=O)[nH]c5ccccc54)CC3)ncnc2n1C
CCCCCNC1=CC(=O)c2c(OC)ccc(OC)c2C1=O
Fc1ccc(C2=Nc3[nH]ccc3N(CCCCl)C2c2ccncc2)cc1
COC1C[C@H](N(CC(C)C)C(=O)CCCCCc2ccccc2)C[C@]2(c3cccc(O)c3)CCN(CC3CC3)C[C@@H]12
CCCCCc1ccc(CN(C(=O)/C=C/c2ccc(C(F)(F)F)cc2)[C@@H](Cc2ccccc2)C(=O)N2CCN(Cc3ccc(C(F)(F)F)nc3)CC2)cc1
COC(=O)c1ccc(CC=N)c(O)c1
CCCN(CC1CC1)c1nc(-c2ccc(OC(C)C)nc2)ccc1C(=O)NS(=O)(=O)c1cccc(N)n1
O=S1(=O)CCNCC1c1ccc(I)cc1
Cc1oc(C2CCCCC2)nc1CCOc1cccc(CC(=O)O)c1
CC(C)n1nc(I)cc1C1[C@H]2CC(NCC(F)F)C[C@@H]12
O=C(Nc1c[nH]nc1-c1nc2c(-c3cccc(F)c3)cccc2[nH]1)NC1CC1
COC(=O)c1cn(-c2cc(C)cc(Nc3cc(C(F)(F)F)ccn3)n2)cn1
COC(=O)COc1cccc(/C=C/C(=O)c2c(O)c3ccccc3[nH]c2=O)c1
C[C@@H](CN1C(=O)c2cc(Cl)ccc2N(C)c2ccccc21)NCC(=O)N1[C@H](C#N)C[C@@H]2C[C@@H]21
CCOc1cccc(NCC(=O)O)c1
CC(C)C(=C1COCOC1)C(C)C
Cc1cc(N(C(=O)c2ccc3[nH]ncc3c2)C2CCC(CO)(Cc3ccccc3F)C2)ccn1
CCOC(=O)c1sc2c(c1C)c(=O)n(C(C)(C)C(=O)O)c(=O)n2C[C@H](OC(C)CC)c1ccccc1
CCOC(=O)C1CCCN(C(=O)c2cc(-c3ccc(F)cc3)n(-c3ccc(OC)nc3)n2)C1
N[C@]1(CO)CC[C@@H](c2ccc(OCCc3ccc(O)cc3)cc2)C1
O=C1NC(NCc2cc3ccccc3s2)=N/C1=C\c1c[nH]c2ncccc12
COc1cc(-c2cc(OCC3(CN)CC3)cnc2Cl)cc(OC)c1OC
O=S1(=O)CCC(COc2cccc(OCc3ccccc3)c2)CC1
Cn1c(=O)n(CCc2ccccc2)c(=O)c2c1nc(NC1CCCCC1N)n2Cc1ccccc1Br
CCOC(=O)CCN(Cc1ccco1)c1cc2c(cc1Nc1ccccc1)[nH]c(=O)n2CC1CCCCC1
Cc1ccc(Cl)cc1-c1[nH]c(-c2ccnc(N)n2)c(C#Cc2cc(N3CCN(C)CC3)ccc2F)c1C(N)=O
COc1ccc(Cn2nc(NC=O)c3ncc(N4CCC(C)(NC(=O)OC(C)(C)C)CC4)nc32)cc1
COc1cc2ncnc(Nc3cccc(Br)c3)c2cc1OCCN1CC(=O)OC(C)C1
O=C(O)c1ncc(Cl)cc1NCOCS(=O)(=O)c1ccc(Cl)c(C(F)(F)F)c1
N[C@H]1CCN(CCc2ccccc2)C[C@@H]1c1ccccc1
COC[C@@H]1CC[C@@H](CO[C@H]2CC[C@H](C(=O)O)CC2)N1C(=O)Cc1ccc2nc(Nc3cc(F)ccc3C)oc2c1F
Cc1cc(C)nc(Nc2cc(N)nn3cc([C@H]4CC[C@H](N)CC4)nc23)c1
CC(C)c1ccc2c(C(C)C)cccc2n1
CCOC(=O)CCCCCCCn1c(=O)[nH]c2ccccc2c1=O
CC#C[C@H](CC(=O)OC)c1ccc(OCc2ccc3c(c2)-c2ccc(OC4CCS(=O)(=O)CC4)cc2CCC3)cc1
CN1CCN([C@H]2CC[C@@H](n3nc(-c4ccc5nc(-c6ccc(F)cc6)[nH]c5c4)c4c(N)ncnc43)CC2)CC1=O
c1ccc(COc2ccc(CCCOCC34CCN(CC3)C4)cc2)cc1
CCCc1cc2c(Cl)c(C#N)ccc2n1Cc1noc(-c2c(C)nn(C)c2Cl)n1
COc1cccc(C(O)c2cc(Cl)ccc2NC(=O)OC(C)(C)C)c1C
CCCCCCCCNC(C)C(O)c1ccc(C(C)C)c([N+](=O)[O-])c1
CC(=O)Nc1ccc(-c2csc(N)n2)c(C)c1C
C[C@H]1CN(CCCC(c2ccc(F)cc2)c2ccc(F)cc2)CCN1CCOc1ccc(F)cc1F
O=C(O)CC[C@H](NC(=O)c1ccc(CCn2cnc3nccc-3c2O)cc1)C(=O)O
CC1CCCCN1Cc1ccc(C(=O)Nc2ccc(OC(=O)N3CCN(Cc4ccncn4)CC3)nc2)cc1
COP(=O)(Cc1ccc(C(=O)OCc2ccccc2)cc1)OC
CCS(=O)(=O)N1CCN(c2cnc(N)c(-c3nc4ccccc4[nH]3)n2)CC1
Fc1ccc(-c2cccc3[nH]c(-c4n[nH]c5ncc(-c6cncc(OCCN7CCCC7)c6)cc45)cc23)s1
CC(C)(C)OC(=O)c1ccc(CCc2ccccc2)cc1Nc1ccc(-c2ccccc2)cc1
c1ccc(C2(N3CCC(n4c(N5CCOCC5)nc5ccccc54)CC3)CCCCCC2)cc1
Cc1ccc(C(=O)Nc2cccc(OC(F)(F)F)c2)cc1Nc1nc(-c2ccncc2)cs1
O=[N+]([O-])c1nccn1COC/C=C/CO
CCOC[C@H](N)CNc1ncc(C(N)=O)c(Nc2cccc3[nH]c(C)cc23)n1
CC(C)(C)OC(=O)N[C@@H](CCCN1CCCCC1)C(=O)OCc1ccccc1
C[C@H]1[C@H](NC(=O)c2ccc(Oc3ccc(O)cc3)s2)C2CCN1CC2
O=C(O)Cc1ccc(Sc2cccc(N(CCc3ccccc3)C(=O)Nc3ccc4ccccc4c3)c2)cc1
Cc1coc(C)c1C(=O)O
CC(C)(C)c1ccnc(N)c1F
CCCCSc1cccc(CCC(O)(CCC)CCC)c1
CCOc1ccc(C(=O)OCC2CC[C@H]3[C@@H]4CCC5N(C)C(=O)CC[C@]5(C)[C@@H]4CC[C@]23C)cc1
CCNc1c(OCC)cccc1[N+](=O)[O-]
Cc1cc(-c2ccc(-c3cnn(C)c3)cc2)ccc1C1=NC2(CC2)C(=O)N1C[C@@H]1CCN(C(=O)C2(C)CC2)C1
CCC(=O)Nc1ccc(C=Cc2ccc(Cl)cc2Cl)cc1C(=O)O
CC(=O)c1cncc(-c2ccccc2)n1
CO[C@H](C(=O)NC[C@H]1CN(c2ccc(N3CC(CNC(C)=O)OC3=O)cc2F)C[C@H]1C)c1ccccc1
CNCC(O)C(Oc1ccccc1)c1ccccn1
NS(=O)(=O)c1ccc(C(=O)N[C@H]2CN(C(=O)O)CC[C@H]2NC(=O)OCc2ccccc2)cc1
CCCCCCOc1ccc(C(=O)Nc2cc(Cl)ccc2Sc2ccccc2-c2nnn[nH]2)cc1
CCn1c(-c2nonc2N)nc2c(-c3ccc(C)cc3)ncc(C(=O)N3CCC(N)C3)c21
O=C(O)Nc1ccc(-c2cnc([C@@H]3CCc4nc(-c5cc(Cl)ccc5-n5cnnn5)cc(=O)n43)[nH]2)nc1
CC(=O)OS(=N)(=O)c1ccccc1
O=C1C=Cc2ccc3cc4c(cc3c2=N1)=CC=C4
C=C(c1ccc(OC)c(OC(=O)[C@@H](COC(C)(C)C)NC(=O)OCC2c3ccccc3-c3ccccc32)c1)c1cc(OC)c(OC)c(OC)c1
Cc1c(-c2cccnn2)nc2cc(OCCN3CCCC3)cnc2c1N
CNC(=O)c1cc(Oc2cccc(NC(=O)Nc3cccc(OCCNC(C)C)c3C(F)(F)F)c2)ccn1
CC(C)(C)c1ccc(C(=O)N[C@@H](Cc2ccc(F)cc2)C(=O)N2CC[C@@H]3[C@H]2C(=O)CN3C(=O)c2cccc3ccccc23)cc1
COC(=O)c1nc(C)c2nc(Oc3ccc(Br)cc3)ccc2c1O
Cc1ccc(OS(=O)(=O)c2ccc(NC(=O)CN)cc2)c(Cl)c1
CCN1CCC(NC(=O)c2ccccc2Nc2ccnc3c(C(F)(F)F)cccc23)CC1
COc1ccc(-c2nnc(C3(c4cccs4)CCCC3)n2C)c(Cl)c1
CCOC(=O)c1cn(-c2ccc(-c3nnc(N)o3)cc2)c(=O)n(Cc2cccc(Cl)c2Cl)c1=O
Cc1ccc(-c2cc(C(C)(C)C)cc3cc(-c4ccc(NS(C)(=O)=O)cc4)cnc23)c(=O)[nH]1
Nc1nccc(-c2c[nH]c3nccc(OCc4ccccc4F)c23)n1
C/C=C/C(=O)N1CCC(c2cnc(Oc3ccc(Oc4cccc(F)c4)cc3)c(C(N)=O)c2)C1
C[C@@H]1CN(C(=O)[C@@H](NC(=O)c2ccc(N3CCN(C)CC3)cc2)C2(C)CCCC2)[C@@H]2C(=O)CO[C@@H]21
c1cn(Cc2ccc(-c3ccc(Cn4ccnc4)cc3)cc2)cn1
COc1ccc(Oc2cccc(CNc3ccc(Oc4ccc(F)cc4F)c(-c4c[nH]c5c(=O)n(C)ccc45)c3)c2)cc1
O=C(O)[C@@H]1CNC[C@H]1c1ccc(Cl)cc1
Cc1nc(-c2nnc(-c3ccccc3)o2)nn1Cc1ccnc(N2CCC(C)(C)CC2)c1
CC1CCC(c2ccccc2)SN1Cc1ccc(N2CCC(n3cnnc3)CC2C)cc1F
CCc1ccc([C@H]2C[C@@H](C(F)F)n3ncc(C(=O)NCc4ccc(OC)cc4)c3N2)cc1
CCn1c(Oc2ccc3cc[nH]c3c2)nnc1C(C)NS(=O)(=O)c1ccc(Cl)c(Cl)c1
CC(C)(O)c1ccc(-c2ccc3nc4n(c3c2)[C@@H]2C[C@H]4NC(=O)c3cccc(OC(F)F)c32)c[n+]1[O-]
CC(C)(C)[C@H](c1nc(-c2ccccc2)cn1Cc1cccc(O)c1)N(CCCN)C(=O)c1ccccc1
Cn1nc(C(F)(F)F)cc1-c1cnc2[nH]c(-c3ccccc3)cc2n1
O=S(=O)(CCO)c1ccccc1-c1ccc2[nH]c(COc3ccc(C(F)(F)F)cc3)nc2c1
Cc1cc(C)c[n+](CCCc2ccc(-c3ccc(CCC[n+]4cc(C)cc(C)c4)cc3)cc2)c1
CN(C)C(=O)c1cc(O[C@@H]2CCN(c3cc(F)c4c(c3)C(=O)CC4)C2=O)cnc1OCC1CC1
CCC(N[C@@H](Cc1ccc(-c2cccc(Cl)c2)cc1)C(=O)Nc1nnn[nH]1)C(=O)O
CC(CN(C(C)C)C(C)C)Oc1ccccc1Oc1ccc(N)c(N)c1
CSc1ccc(O)c2ccccc12
COC(=O)[C@@H]1CCCN1C(=O)[C@H](C(C)C)N(C)C(=O)OC(C)(C)C
CC(NC(=O)OC(C)(C)C)c1nc2cccc(Cl)c2c(=O)n1-c1cccc(NC(=O)Nc2ccccc2C(=O)OC(C)(C)C)c1
Nc1ccn([C@@H]2O[C@H](C(O)(F)F)[C@@H](O)[C@H]2O)c(=O)n1
C(#CC1CCNCC1)c1ccc2ncnc(Nc3ccc(Oc4ccccn4)cc3)c2c1
CCCCNCCSCC(CC(=O)OCC)C(=O)c1cccnc1
CC1C2CCC1CC(N1CCNCC1)C2
CCCc1c(Cc2ccc(-c3ccccc3C#N)cc2)c(=O)n([C@H]2CC[C@H](OC(CC)C(=O)OCC)CC2)c2nc(C)nn12
COc1ccc(COc2cc(N3CCOCC3)cc(-c3c(F)ccc4c3Oc3ccc(NC(=O)O)cc3C4)n2)cc1
CCOC(=O)N1CC2(CCC(N3CCN(c4ncccc4-c4ccc(C#N)cc4)CC3)C2)C1
CC(C)CCCC(=O)c1ccc(OCC=CCBr)cc1
CC(C)N(CC1CC1)C1CCC(CS(=O)(=O)c2ccccc2)(N2CC[C@H](NC(=O)c3cccc(C(F)(F)F)c3)C2=O)CC1
COCCn1cc(CN2CCN(c3ccccc3)CC2)c2nc(-c3ccco3)nn2c1=O
Cc1c(C(=O)N2CCc3c(nnn3-c3ncccn3)[C@H]2C)cccc1C(F)(F)F
COc1cc(C(=O)N2CCCC2c2nc(-c3ccccc3OC(F)(F)F)no2)c(-n2nccn2)cc1F
O=[N+]([O-])c1c(CBr)cccc1CN1CCOCC1
Cc1cn(CCCC2=Cc3cccnc3C(C3CCNCC3)c3ccc(Cl)cc32)cn1
CCC1C2CC3CC1CN(C3)C2
COc1cc(F)cc(-c2ccnc3[nH]c(-c4n[nH]c5cnc(-c6cncc(NC(C)C)c6)cc45)cc23)c1
c1ccc2c(c1)OC(c1ccc(OCCCN3CCCC3)cc1)CS2
NCCC1CCc2ccc3c(c21)CCO3
CCn1c2ccccc2c2cc(Nc3nc(C)nc(Nc4ncc(C(=O)Nc5c(C)cccc5Cl)s4)n3)ccc21
O=C(NCc1cccc(F)c1)Nc1nc(-c2ccncc2)cs1
C[C@@H]1CNCCN1c1ccc(Cl)c(F)c1
COc1ccc(CN2C[C@@H]3C[C@H](C2)O3)cc1
Cc1noc(NC(=O)c2ccccc2-c2ccc(N(C(=O)NC(CC(C)C)C(=O)O)C(C)C)cc2)c1C
COc1ccc(COC(=O)[C@]2(c3cccc(F)c3C)C=C(c3ccc4cnn(C)c4c3F)CC2)cc1
C=C(c1ccncc1)c1ccc2sc(C(=O)OCC)c(C)c2c1
C[C@@H](Oc1c(N)ncc2c(-c3cccc(NS(=O)(=O)c4ccccc4)c3)coc12)c1c(Cl)ccc(F)c1Cl
CCCSc1nc(NCc2ccco2)c2nnn(C3C=C[C@H](O)[C@@H](O)[C@H]3O)c2n1
Cc1cnc(NC2CCOCC2)nc1-n1ccc(C(=O)NC(CO)c2ccccc2)c1
O=C(O)NC/C(=C/F)Cn1ncn(-c2ccc(F)c(F)c2)c1=O
CCc1nc2ccc(C(F)F)c(-c3cc(C)c4[nH]ncc4c3)n2n1
Cc1cccc(Br)c1-n1cnc(NCCOCc2ccccc2)nc1=O
COc1cccc(-c2nccc3c2cc(C(=O)O)n3C/C=C/c2ccccc2)c1
C[C@@H](NC(=O)N1CCC[C@@H](Nc2nccc(-c3c(-c4ccc(F)cc4)nc4occn34)n2)C1)c1ccccc1
Cn1ccc2cc(-c3cc4c(O)c(-c5ccccc5)c(=O)[nH]c4cc3Cl)ccc21
CCOc1ccccc1OC1=CC(=O)N([C@@H](CC(C)C)C(=O)Nc2ccn(C[C@@H](O)CO)n2)C1
O=C(Nc1cnc(C2CNCCO2)c(Cl)c1)c1ccnc(C(F)(F)F)c1
COc1ccccc1C(Cc1ccncc1)/N=C1\NCCS1
Cc1cnc(-c2ccc3[nH]cc(CCN(C)C)c3c2)o1
CC(Oc1cccc2ncnc(Nc3ccc(Oc4cncs4)c(Cl)c3)c12)C(=O)N1CCOCC1
N#CCCNC(=O)C(Cc1ccc(O)cc1)NC(=O)NCCc1ccccc1
CN=C(SC)N1CCN(c2ccc([N+](=O)[O-])cc2)CC1
CCCN(C(=O)N[C@@H](Cc1ccc(NC(=O)c2c(Cl)cncc2Cl)cc1)C(=O)O)c1ccccc1C(=O)N(C)C1CCCCC1
O=C(N[C@H]1CCCC[C@@H]1O)C1=CN(Cc2cccc(C(F)(F)F)c2)c2ccccc2O1
CC(C)(C)N(C(=O)O)[C@H]1CC[C@@H]2CN(S(=O)(=O)c3ccc(C(F)(F)F)cc3Cl)C[C@@H]21
Cn1ccc(COc2ccc([N+](=O)[O-])c(F)c2)n1
COc1ccc(-c2c3nn(-c4ccc(OC)cc4)c(=O)c-3c[nH]c2C)cc1
C[C@H]1[C@@H]2CCc3c(nn(S(=O)(=O)N(C)C)c3-c3cnn(C)c3)[C@@]2(c2ccccc2)CCC12OCCO2
Cn1c(=O)n(C(=O)N2CCCC2)c2nc(/C=C/c3ccc(F)cc3)ncc21
Cc1ccc(N(C)C(=O)CN)cc1
OC(CNc1ccccc1SCc1ncon1)COc1ccccc1
CC(C)C(=O)c1cn(S(=O)(=O)C(C)C)c2ccc(F)cc12
CC(C)(C)C1C(OS(=O)(=O)C(F)(F)F)=CCN1C(=O)O
Cn1nc(Br)cc1N1CC2(COC2)C1
Clc1ccc2c(N3CCN(CCCNC(c4ccccc4)c4ccccc4)CC3)ccnc2c1
COC1=CC(c2cc3ccccc3s2)=N/C1=C/c1[nH]c(C)cc1C
CNC(=O)N1C(=O)NC(C)=C(C#N)C1c1cccc([N+](=O)[O-])c1
Cc1c(C(N)=O)sc2ncnc(Nc3cccnc3OC3CCCC3)c12
CCC(C(=O)O)C(N)c1ccc(F)cc1F
COc1cc2c(cc1N1CCN(C)CC1)N(C(=O)Nc1cccc3c(-c4nc(C)no4)cccc13)CC2
Cc1ccc(S(=O)(=O)OCC2(C)CC(C#N)C2)cc1
CN1CCN(c2cc(CC3CCCO3)nc(N)n2)CC1
O=[N+]([O-])c1cn2c(n1)O[C@@H](COc1ccc(N3CCC(COc4ccc(OC(F)(F)F)cc4)CC3)nc1)CC2
NS(=O)(=O)C(OC(F)F)c1ccc2c(c1)C(c1ccccc1)Oc1cc(F)ccc1-2
Cc1cc(-c2nnc(C(C)Sc3nnc(-c4cccc(F)c4)n3C)o2)ccn1
CNc1c(C(=O)O)ccc(C)c1I
CC12CCCC(=O)N1C(c1ccccc1)CO2
O[C@@H]1CCN(c2ccc(-c3nc4cc(O[C@@H]5CO[C@@H]6[C@H](O)CO[C@H]56)[nH]c4cc3F)cn2)C1
COC[C@@H](C)Oc1cc2ncnc(Nc3ccc(F)c(Cl)c3)c2cc1[N+](=O)[O-]
O=C(OCCCN1CCOCC1)c1ccc(NS(=O)(=O)c2cccc(-c3ccc4c(c3)CCO4)c2)cc1O
CC1(COc2cc(O)c(Cl)cc2[N+](=O)[O-])COC(C)(C)O1
O=c1cc(-c2ccc(Cl)cc2)n2c(n1)sc1ccccc12
CSc1cc(O)c2c(c1)Sc1ccccc1CC2=O
Cc1ccc(C)c(-c2ccc(N3N=CCCC3=O)cc2F)c1
C=CCN1CCN(CCCCN2C(=O)CCC(=O)c3ccccc32)CC1
COc1cc(-n2ccc(C#Cc3ccccc3)nc2=O)ccc1OCC(C)(C)O
CC(NC(=O)CCC[C@]12CCN(CC3CC3)[C@H](Cc3ccc(O)cc31)[C@@H]2C)C(=O)O
Cc1ccc(N(CCCl)CCCl)cc1C[C@H](N)C(O)C(=O)O
CC(C)=Cc1sc(-c2nccs2)c2c1C(=O)CC(C)(C)C2
COc1ccc(C(C#N)Sc2ccc(C)cc2)c(CCCCCI)c1OC
O=C(O)c1ccccc1CCCCCc1ccccc1NS(=O)(=O)c1cccc(C(F)(F)F)c1
CC(C)Oc1cc(N2CCN(C(=O)COc3cccc4c3ccn4C)CC2)ncn1
CC(C)(C)[C@H]1CCC(OC(=O)c2ccccc2)C(O)C1
Cc1ccnc(NC(=O)c2ccc(-c3cc(C(F)(F)F)nn3-c3ccccc3Cl)cc2)c1
COc1cnc2[nH]c(-c3ccccc3)c(C3CC3N)c2c1
O=C(O)CCc1cc(-c2ccc(OC(F)(F)F)cc2)ccc1Oc1ccc(OC(F)(F)F)cc1
Nc1ccc(CCNC(=O)CN2C(=O)C3CCCCC3C2=O)cc1
CS(=O)(=O)Oc1cnc2cc(OC(F)(F)F)ccc2c1O
CCC(C(N)=O)N1CC(COC)CC1=O
CCCCCc1ccc(S(=O)(=O)NC[C@H]2CC[C@H](CNc3nc(N(C)C)c4ccccc4n3)CC2)cc1
C=CCOCC1(c2cccc(C(F)(F)F)c2)NC(=O)N(c2ccc(C#N)c(C(F)(F)F)c2)C1=O
COc1cccc(Cn2c(=O)oc3cnc4cc(-c5c(C)noc5C)c(OC)cc4c32)c1
C=CCc1ccccc1OCc1c(-c2cc(C(F)(F)F)ccc2OC)ccc2c1C(C)=CC(C)(C)N2
CN(C)c1cccc(NC(=O)N(CCCN2CCOCC2)Cc2ccc(C(=O)Nc3ccccc3NC(=O)OC(C)(C)C)cc2)c1
CN(C)CCNC(=O)CC1(CNc2ncnc(N(Cc3ccc(C(F)(F)F)cc3)C3CC3)c2F)CCOCC1
O=C(NCc1cccnc1)Nc1ccc(S(=O)(=O)Nc2ccc(OC(F)F)cc2)cc1
COc1ccc(C(=C/C=C/C(=O)O)c2ccc(OC)cc2)cc1
CC(C)(C)OC(=O)N[C@@H](CN1C[C@@H]2C[C@H]1C(=O)N2c1cccc(C#N)c1)C(=O)N1CCC[C@H]1C#N
CCc1nc(C(=O)NC2CC2)ccc1OCC(=O)N1CCc2nc3n(c2C1c1ccc(Cl)cc1F)CCCC3
CC(C(=O)O)c1c[nH]c2ccccc12
CCOCc1nc2c(N)nc3ccccc3c2n1CC(C)(C)NC(=O)OC(C)(C)C
O=C1CN(Cc2cn(CCCCCCSc3ccnc4cc(F)ccc34)cn2)CCN1
COc1ccc2c(c1)C(=O)C[C@H]1CN(C)C[C@@H]21
Cc1ccc2c(n1)c(Cc1ccc(S(=O)(=O)N(C)C)cc1)c(C)n2C/C(F)=C/CN
COc1cc(OC)cc(N(Cc2ncc[nH]2)c2ccc3ncc(-c4ccn(C)c4)cc3c2)c1
O=C(c1nn2c(C(F)(F)F)cc(C3CC3)cc2c1Cl)N1CCN(c2ccc(O)cc2)C(=O)C1
C=Cc1cc2c(N3CCC4(CCC4)CC3)c(C#N)c(=O)[nH]c2cn1
O=c1c2ncccc2c(-c2ccccc2)nn1Cc1ccccc1
Cc1cnc2c(C#N)c(-c3ccc(S(=O)(=O)NC4(C(F)(F)F)CC4)cn3)n(C3CCCC3)c2c1
C[C@@H]1CN(CC(=O)N2CC(C)(C)c3nc(COS(C)(=O)=O)c(Cc4ccc(F)cc4)cc32)[C@@H](CN2CCOC[C@H]2C)CN1
c1ccc2c(c1)ccn2Cc1cnc[nH]1
Cc1cc(Nc2nn(C3CCCCC3C#N)cc2C(N)=O)cnc1C#N
COCC(=O)N1CCC[C@H](C)C1
CCNC1CCC(C(C)(C)C)CC1
N#Cc1c(-c2ncc(S(=O)(=O)NC(CF)CF)cn2)n(C2CCC2)c2cc(C3CC3)ccc12
CS(=O)(=O)OC(=O)Cc1ccc2c(c1)C(=O)c1ccccc1CO2
COC(=O)c1cc(CCO)c(OCC23CC4CC(CC(C4)C2)C3)cc1F
NC(=O)n1c(C(=O)OCCc2ccccc2)cc2c1CN(C(=O)c1ccccc1C(F)(F)F)CC2
COc1cc(C2=NNC(=O)C2=CN(C)C)cc(OC)c1OC
CCCC(=O)N(Cc1nc2ccc(Cl)cc2n1CCC)c1cc(F)ccc1F
COc1cnc(-c2nn(Cc3c(F)ccc(OC)c3F)c3ccccc23)nc1N(Cc1c(F)ccc(OC)c1F)c1ccncc1
CC(C)(C)OC(=O)N1CCC2(CC2)C1=O
CCC1CCCCN1CCCC1c2ccc(C(N)=O)cc2C(=O)N1Cc1ccc(I)cc1
Cc1cc(C=CCc2nc(-c3ccc(Cl)cc3Cl)oc2C(C)C)ccc1OCC(=O)O
COC(=O)C1CN(C2CCCCC2)CCC1NC(=O)c1nnc(-c2ccc(F)cc2F)o1
Nc1cccc2c(O)c(CCc3ccccc3)c(C(=O)O)nc12
COc1cc(F)ccc1-c1ccc2c(c1CNc1ccccc1CCNC(=O)OC(C)(C)C)C(C)=CC(C)(C)N2
CCC(C)c1ccc(NC(=N)Nc2ccc(C(C)CC)cc2)cc1
Cc1ccc(-c2ccc3ccn(CC#N)c3c2)cc1
COC(=O)c1cc(C(=O)O)cc(C(F)(F)F)c1C
O=C1[C@H](CC[C@H](O)c2ccc(Cl)cc2)[C@@H](c2ccc(-c3ccccc3P(=O)(O)O)c(O)c2)N1c1ccccc1
COc1ccc(-c2cc3c(cn2)CCc2c4c(n(C)c2-3)CC2(CNC2)NC4=O)cc1OC
Cc1cc(OCc2c(F)cccc2F)c2nc(C)c(C(=O)NCC3(N)COC3)n2c1
CCC(C(=O)O)N(c1nc(Cl)ncc1[N+](=O)[O-])C1CCCC1
COc1ccc(C(C)(C)C)cc1CNC1CCC(c2ccccc2)N1C(=O)[C@H](C)OC
CN(C)C=C1CC=NC(N)=C1OC(=O)N(C)C
COCCOc1ccc2c(c1)[nH]c1c(C(N)=O)ncc(-c3cccc(NC(=O)OCc4ccccc4)c3F)c12
CC(C)CCN(CCC(C)C)C(=O)c1ccc2nc(Nc3ccc4c(c3)OCCO4)n(CCCN3CCCCC3)c2c1
CC(O)(CCNc1ccc(Cl)cc1N)C(F)(F)F
CN(C)CCNC(=N)c1ccc2[nH]c(O)c(-c3ccc4ccccc4n3)c2c1
COC(=O)CC1(C)N=C(c2ccc(Cl)cc2)c2c(sc(C)c2C)-n2c(C)nnc21
CN[C@H](CO)C1CCC1
NC1CC1c1ccc(NC(=O)C(Cc2ccc3ccccc3c2)NC(=O)OCc2ccccc2)cc1
CC#CC(=O)N(C)C(C)COc1c(N)ncnc1-c1cc(F)cc(NC(=O)c2ccc(C3CC3)cc2F)c1C
NCc1nc2c(F)c(F)cc(/C(=N/O)Nc3cccc(Cl)c3)c2[nH]1
CCCCOC(=O)N1c2cc(OC)c(OC)cc2C(N(Cc2cc(C(F)(F)F)cc(C(F)(F)F)c2)C(=O)OC)CC1C
CO[C@@]1(c2cc(O)cc(C(N)=O)c2)[C@H]2CCC[C@@H]1CN(C)C2
CSc1c(OC(=O)CC(C)(C)C)cc(C)c2c3ccccc3n(Cc3ccc(Cl)cc3)c12
O=C(O)CC1C2CCC(C2)C1C(=O)O
CCOC(=O)c1ccc(C#Cc2ccc3c(c2)C(=O)CCC3(C)C)nc1
CC(=O)C(O)[C@H]1O[C@@H](n2cc(C)c(N)nc2=O)[C@H](Cl)[C@@]1(O)C(C)=O
COc1ccc(C(=O)N2CCC[C@H]3c4ccccc4CC[C@H]32)cc1O
C[C@]12CC(F)[C@]3(Br)[C@@H](CCC4=CC(=O)CC[C@@]43C)[C@@H]1CCC2=O
CCCCCC1(C2(C(=O)O)CCCCCCN2)CCCCCCC1
Cc1ccoc1C(=O)Nc1cccc(C#Cc2cncc(C(=O)N=[S@](=O)(CCCN3CCCC(F)(F)C3)c3ccccc3)c2)c1
COc1cccc(C2SC(CC(=O)N3CCC(C(=O)O)CC3)C(=O)N(CC(C)(C)C)c3ccc(SC)cc32)c1OC
Cc1ccc(C#C[C@]2(O)CCn3ccnc32)cc1-c1ccc2ccnc(N)c2c1
COc1ccc(-c2nc3ccc(NC(=O)CO)cc3c(=O)n2Cc2cccc(Cl)c2)cc1COc1ccc(NC(C)=O)cc1
Cn1c(=O)c(-c2nc3cc(N4CCOCC4)ccc3[nH]2)c(Cl)c2ccccc21
Cc1c(-c2ccc(Cl)cc2)sc2nc(N)[nH]c(=O)c12
COc1ccc(CN(c2ncc(Cl)s2)S(=O)(=O)c2ccc(Oc3ccc(F)cc3I)c(C#N)c2)c(OC)c1
CCOC(=O)Nc1ccc(C(C)N)c(C)c1C(=O)O
NC(=O)c1cccc2ccc(=O)n([C@@H](Cc3cnccn3)C(=O)N3CCC[C@@]4(C3)OC(=O)Nc3ccc(Cl)c(F)c34)c12
CC(C)(O)COc1ccc(Nc2cc(-c3ccc4cn[nH]c4c3)cn3ccnc23)nc1
CCCCCCCCCCCC1=NC(C(C)(C)C)CN1C(C)C
Cc1cnn2cc(-c3ccc(C(=O)N4[C@H]5CC[C@@H]4C[C@H](N)C5)cc3-c3ccc(C#N)c(F)c3)cnc12
CCCCCCOc1ccc(-c2ccc(CCC(N)(CO)COP(=O)(O)O)cc2)cc1OC
CCCCC1(CC)CN(c2ccccc2)c2cc(SC)c(OCC(=O)N[C@@H](C(=O)NCP(=O)(O)OCC)c3ccccc3)cc2S(=O)(=O)C1
CCN1C(=O)CNCc2ccc(Nc3ncc(Cl)c(Nc4ccsc4C(=O)NC)n3)cc21
COCc1cc(N2CCN(CCC3CCC(NC(C)=O)CC3)CC2C)nc(C(C)(C)C)n1
CNC1C(=O)N(c2cc[nH]c2)CCc2ccsc21
C#CCCN(CC(=O)N1CCc2nc(NC3Cc4ccccc4C3)ncc2C1)C(C)=O
CCC(NCc1cc(C(=O)OCCCCCO)cc(Br)c1N)C1CCCCC1
COc1ccc(OC)c(S(=O)(=O)N(Cl)c2ccc3c(c2)CCNC3)c1
O=C(N[C@@H]1CN2CCC1CC2)c1cccc2oc(-c3sccc3Cl)nc12
CN(c1ccccc1)c1ncc(-c2ccc(O)c(F)c2)c(=O)n1C
O=C(O)C12C=C1/C(=N\O)c1ccccc1O2
C=CCN1C[C@H](C)N(C(c2cccc(O)c2)c2cc(Br)cs2)C[C@@H]1C
CC1(C)OC(N)=N[C@](C)(c2nc(NC(=O)Oc3ncc(C#N)cc3Cl)ccc2F)C1(F)F
O=C(c1cccnc1)N1CCC[C@@H](CO)C1
COc1cc(Nc2nc3ccccc3nc2NS(=O)(=O)c2cccc(NC(=O)c3occc3C)c2)cc(OC)c1
CSc1cccc(-n2c(=O)c3c(c4ncccc42)OCC3)c1
CC(C)C(C(=O)O)n1sc2ccccc2c1=O
Cc1cccc(C2=NCCN2)c1N
Nc1cc(Nc2ccccc2Oc2ccccc2)c2nc([C@H]3CC[C@H](N)CC3)cn2n1
CCOc1c(C(=O)O)nc(-c2ccc(NC(=O)Nc3ccc(C(=O)O)cc3)cc2)nc1N1CCOCC1
CC(C)=CCc1c(C)cc(O)c2c(O)c3c(cc12)C(CC=C(C)C)(CC=C(C)C)C(O)=CC3=O
O=C(Nc1c2c(cc3c1CCC3)CCC2)NS(=O)(=O)N(c1cnn(C2COC2)c1)C1CCOCC1
Cc1cc(C(C)n2ccc3c(NC(=O)CC45CC6CC(CC(C6)C4)C5)cccc3c2=O)n[nH]1
CC(C)(C)CNc1c(C#N)cnc2c(C#N)cc(N[C@H](C3=CN(C4CC4)NN3)c3cccc(C(N)=O)c3)cc12
O=C(c1nc2ccccc2[nH]1)N1CC(Oc2nccnc2C2CCOCC2)C1
O=C(O)COCC1CCCCO1
OC1CCCN(c2ncnc3[nH]ccc23)C1
CC(C)(C)OC(=O)NC(CO)c1ccc(I)cc1
COc1cccc(/C=C/c2cnc(Nc3ccc(S(=O)(=O)NCCN4CCCC4)cc3)nc2)c1
Brc1ccc2nc(N3CCOCC3)ccc2c1
COC(=O)[C@H]1CN([C@@H](C)c2ccccc2)C(=O)[C@@H]1O
CNC(C)C(=O)N[C@H]1CCO[C@H]2CC[C@H](C(=O)NC3CCOc4ccccc43)N2C1=O
Clc1ccc(N2CC3CCNC3C2)cn1
FC(F)(F)c1cc(Br)cc2c(Cl)ncnc12
Cc1c(C(=O)Nc2ccc(N3CCC(N4CCOCC4)CC3)c(Br)c2)cnn1-c1ccc(C(F)(F)F)cc1
Nc1nc(NCCN2CCN(c3ccc(F)cc3F)CC2)nc2nc(-c3ccco3)nn12
CC(=O)c1cccc(S(=O)(=O)N2CCN(C(C)(C)C)CC2)c1
O=C(COc1ccc(C=C2SC(=O)NC2=O)c2ccccc12)Nc1cc(C(=O)O)cc(C(=O)O)c1
CC1c2cc(C(=O)O)ccc2OCCN1C(=O)C1(C)CCC1
O=c1cc(C(F)(F)F)c2cc(Cc3ccc(S(=O)(=O)NC4CCCCCC4)cc3)ccc2o1
COc1ccc2c(Sc3ccccc3Cl)nc(Nc3cc(C)[nH]n3)cc2c1
CNC(=O)[C@H]1C[C@H]2C[C@H](C2(C)C)[C@@]1(C)Nc1nc(Nc2ccc3c(c2)OCC(=O)N3)ncc1Cl
CC(=O)O[C@H](COc1ccc(C(C)(C)C)cc1)CN1CCC2(CSC3=C(O2)c2ccccc2C(=O)C3=O)C1
Cc1cnc(Nc2ccc(N3CCOCC3)cc2)nc1Sc1ccc(Cn2cnc(C#N)c2C#N)cc1
CS(=O)(=O)N1CCN(c2nc(Cl)nc3c2CCC3c2ccc(F)cc2)CC1
NCC(F)(F)c1ccc(-c2ccc(F)nc2)cc1Cl
Cc1ccc(C(CCN(C)CC(=O)O)Oc2cccc(C(=O)c3ncc(C)s3)c2)cc1
CC1Cc2ccc(F)cc2N1
N#Cc1cc(N)ccc1N1CCN(C(=O)O)CC1
Cc1cc2nc(NC(=O)c3ccc(C(C)(C)O)cc3)cc(C=Cc3ccc(F)cc3)n2n1
CC(C)C(N)C(=O)O[C@@H]1[C@@H](COP2(=O)OCCC(c3cccc(Cl)c3)O2)O[C@@H](n2ccc(=O)[nH]c2=O)[C@]1(C)F
CN(C)C(=O)n1nnc(Cc2ccccc2-c2ccccc2)n1
Cc1cnccc1-c1ccc(C(=O)N[C@@H](c2ccccc2)[C@H](O)c2ccccc2)cc1
Nc1ncnc2c1c(-c1ccc(Oc3ccccc3)cc1)nn2C1CC(OC(=O)c2ccc([N+](=O)[O-])cc2)C1
COc1c(F)cccc1-c1cc(C)n2cnc(C(=O)NC(C)C(F)(F)F)c2n1
COc1ccc(C2CCCn3nc(/C=C/c4ccc(-n5cnc(C)c5)c(OC)c4)nc32)cc1
CC(C)(C)OC(=O)N1CC[C@H](n2nc(C(=O)N3CCOCC3)c3c2-c2ccccc2S(=O)(=O)C3)C1
CC(O)(c1cc(-c2nccs2)c2oc(N3CC4CC(C3)N4)nc2c1OC(F)(F)F)C(F)(F)F
CC(C)COc1ccccc1C(=O)C=Cc1ccc2c(c1)OCO2
COc1cc(C2CCN(C3CC3)CC2)ccc1Nc1ncc2c(=O)c(C(N)=O)c(N)n(CC(C)(C)O)c2n1
Cc1cccc(C2(c3ccccc3)CNC(c3cccc(C#N)c3)=N2)c1
CC(C)c1ccnc(NCc2ccc(C(F)(F)F)cc2)n1
O=C(N[C@H](c1cnccn1)C1CCCC1)c1ccc2[nH]nc(I)c2c1
COc1ccc(F)cc1C(=O)c1cnc(NCCCCN)nc1N
Cc1cc(C#N)cc(Oc2c(C(C)C)nn(CCN)c2C)c1
OC1c2ccccc2CCN1O
CN1CCCC[C@H](NC(=O)c2nnc(Cc3ccccc3)[nH]2)C1=O
CCCc1ccc(-c2nc(C(N)=O)cs2)cc1
CSc1ncc2c(=O)n(C(C)C)n(-c3csc(N4CCOCC4)n3)c2n1
OCc1cccc2[nH]c(-c3ccc(C(F)(F)F)cc3)nc12
COC(=O)C(NC(=O)c1ccc(C(=O)N(CC(C)C)CC(C)C)cc1OC(C)C)C(C)C
CC(C)(C)OC(=O)N1CCN(c2nc3cnn(COCc4ccccc4)c(=O)c3n2Cc2ccccc2)CC1
CC(C)(C)OC(=O)N1CCN(c2ccc(N)cc2)CC12CC2
O=C1C=[N+]([O-])c2ccc[n+]([O-])c2C1
C[C@@H]1CN[C@@H](CN2CCCCC2=O)CN1C(=O)OC(C)(C)C
Cc1ccccc1NCCCNC(=O)c1ccc(C)c(Nc2nccc(-c3cccnc3)n2)c1
CN1CCC[C@@H]1Cc1cn(C(=O)c2ccccc2)c2ccc(C3CCC=CO3)cc12
O=C(CN1CCN(CC(O)CNC(=O)c2ccccc2F)CC1)Nc1ccc2c(c1)CCC2
O=S(=O)(c1ccc(Cl)cc1)[C@H]1c2c(F)ccc(F)c2OC[C@@H]1COCCO
Cc1ccc(F)cc1C[C@H](C)Nc1cc[nH]c(=O)c1-c1nc2cc3c(cc2[nH]1)CN(CCN1CCOCC1)C3=O
O=C(N[C@@H]1C2CCN(CC2)C12CC2)c1cc2cc(F)cc(F)c2s1
CNC1CCc2c1cn(S(=O)(=O)c1cccc(Cl)c1)c2-c1cccc(C)c1
CN(C)C(=O)c1cc(F)c(-c2ncco2)c(F)c1-c1ccccc1-c1ccccc1
NC(=O)c1cccnc1N1C[C@H](O)[C@H](NC(=O)c2cnc(-c3cccc(F)c3)nc2)C1
C=CCc1ccccc1S(=O)(=O)Nc1ccc(Cl)cc1OCc1ccc(C(=O)O)cc1
CC(=O)c1cc2ccoc2cn1
COc1ccccc1-c1cc(C(=O)O)cc(-c2nnn[nH]2)c1
COCCn1ccnc1-c1nc(N2CC[C@@H](NC(=O)c3[nH]c(C)c(Cl)c3Cl)[C@@H](C)C2)sc1C(=O)O
O=C1NCC2CN(c3ncc(-c4ccc5nc6n(c5c4)[C@@H](c4ccccc4Cl)COC6)cn3)CCN12
O=S(=O)(NCCCCCCN1CCc2ccccc2C1)c1ccc2ccccc2c1
CC(C)(C)c1sc(N2CCC3(CC(N)C3)C2=O)nc1Cl
CNC(=O)OCc1cccc(COC(=O)NC)n1
COc1ccc(Nc2ncc(CCO)cc2-c2nc(C)nc3[nH]cnc23)cn1
COc1ccc2nccc(C(O)CC[C@@H]3CCN(C4CC(c5ccc(Cl)cc5)C4)C[C@@H]3C(=O)O)c2c1
COc1ccc2nc(C)c3c(c2c1)N(c1ccc(N2CCN(C)CC2)c(F)c1)CC3
Cc1c(Cl)cccc1N1CCN(CCCNC(=O)c2nc(-c3ccccc3)n(-c3ccc4c(c3)OCO4)c2C)CC1
Nc1cccc(CCCNC(=O)c2ccc(Cl)c(NC(=O)c3cc4cnc(N5CCC(N)CC5)nc4[nH]c3=O)c2)c1
CCCN(CCC)C(=O)C1=Cc2ccc(C(=O)N3CC(Nc4ccccc4)C3)cc2N=C(N)C1
N=C(NC(=O)c1ccccc1)Nc1cccc(NC(=O)c2ccc(-c3ccccc3)cc2)c1
CCCc1c(OCCCOc2cccc(C(F)(F)F)c2)ccc2c1OC(CCC(=O)O)(CCC(=O)O)CC2=O
CCN(C)C(=O)c1ccc(-c2ccc3c(n2)Oc2nc(C)ccc2[C@H]3C(C)(C)C(=O)Nc2nnc(C(=O)NC3CCC3)s2)cc1
CCCCCC(CC)c1cccc2c1C(C)(C)C(=O)N2C
C=CCCNC(=O)Cn1c(-c2ccc3nc(-c4sc(C)nc4C)ccc3c2)c(C2CCCCC2)c2ccc(C(=O)NS(=O)(=O)CC=C)cc21
Cc1ccc(S(=O)(=O)N2CCCC(=CC(=O)O)c3ccccc32)cc1
CCOC(=O)c1ccc(NC2CCN(C)C2)c(N)c1
O=S(=O)(Nc1ccc(F)c(Nc2ncccc2-c2ncnc3[nH]cnc23)c1F)c1cc2ccccc2o1
Cc1nc2c(C(F)(F)F)cccc2n1-c1cccc(-c2cccc(S(C)(=O)=O)c2)c1
CC(C)(C)N1CCC(OCc2nn(-c3ccccc3)c(NC(=O)Nc3ccc(Cl)c4ccccc34)c2Cl)CC1
CC[C@@H](Oc1ccc(-c2noc(C(C)C)n2)cc1)c1nc(-c2ccc(NC(=O)NC)c(F)c2)no1
CCC(=O)N1NC(Cl)=Nc2ncccc21
c1ccc(COC[C@H]2O[C@@H](c3csc4c(Oc5ccccc5)ncnc34)[C@H](OCc3ccccc3)[C@@H]2OCc2ccccc2)cc1
COc1cc(O)c(F)c(N2Cc3cnc(NC4CCC(N)CC4)nc3N(C3CC3)C2=O)c1Cl
CCc1nc(C(=O)OC)cc2ccc(O)cc12
Cc1ccc(F)cc1-n1nc(C)c(-c2ccccc2)c1C(C)C
CN(C(=O)Oc1ccc(NC(=O)c2c(O)c3ccccc3[nH]c2=O)cc1)c1ccccc1
COc1ccc(CN(Cc2cn(-c3ccc(I)cc3)nc2-c2ccccc2)C(=O)c2ccc(Cl)s2)c(OC)c1
CC(=O)OCCOc1ccc(CCN2C[C@@H](c3ccc4c(c3)COC(C)(C)O4)OC2=O)cc1
CC(=O)O[C@@H]1C=Cc2ccccc2[C@H]1NS(=O)(=O)c1ccc(C)cc1
Cc1cccc(-c2ncn(CC(F)F)c2-c2ccc3ncc(N)n3c2)n1
COc1ccc2cn(C#CC(CN)c3ccccc3)nc2c1
CC(C(=O)O)N1CCCC1c1ccccc1
Nc1nc(N)c2c(n1)[nH]c1cccc(Sc3ccccc3)c12
Oc1nc(NCc2ccc(F)cc2)nc2ccc(Cl)nc12
O=C1Cc2cc(-c3cnn(-c4ncccn4)c3)ccc2N1
NS(=O)(=O)c1ccccc1NS(=O)(=O)/C=C/c1ccc(OC(F)(F)C(F)F)cc1
c1cncc(-c2ccc3nc(-c4cccnc4)nc(Nc4ccc5ccsc5c4)c3c2)c1
Clc1ccc(CNc2ccc3nccn3n2)cc1Cl
OC(c1c(Cl)ccnc1Cl)C1CC1
Cc1c(C2=NNC(=O)CC2C)ccc2c1nc(C1CC1)n2-c1ccccc1-c1ccccc1-c1nnn[nH]1
CN1CCC(N(C)CC2CN(C(=O)N3c4ccccc4NC(=O)c4cccnc43)CCO2)CC1
Cc1noc(C(NC(=O)c2nc(-c3cc(F)ccc3F)n3c2CNCCC3)C(C)(C)C)n1
C=CCNC(=O)Nc1ccccc1
CC(C)Nc1ncc2cc(-c3cccc(NC(=O)c4ccnc(N5CCCCC5)c4)c3)c(-c3cccc(O)c3)cc2n1
COc1ccc(-c2cc(-c3cccs3)nc(SC(C)c3ccccc3O)c2C#N)cc1
CCN1CCC(N(Cc2ccc(-c3ccc(C(F)(F)F)cc3)cc2)C(=O)Cn2c(CCc3cccc(F)c3F)cc(=O)c3cn(C(C)C)nc32)CC1
CN1CCN(c2cc(-c3ccc4c(c3)CN(c3ccc(-c5ccc(C#N)cc5)cn3)CC4)nc(N)n2)CC1
CN(C(=O)Cc1ccc2oc(=O)[nH]c2c1)[C@H](CN1CCC(O)C1)c1cccc(OCC(=O)OC(C)(C)C)c1
CCCn1c(C)c(C(=O)Nc2ccc(Cc3ccnc4cc(OC)ccc34)cc2)c(=O)n1-c1ccccc1
COC(=O)COc1c(C#N)cc(C(C)(C)C)cc1C(=O)O
Cc1ccc(Nc2cc(C(=O)O)c(Nc3ccc(C)cc3)cc2C(=O)O)cc1
Nc1cc(Oc2ccc3c(ccn3C(=O)NC3CC3)c2)ccn1
COCCOc1c(C2=NCCN2)cc2cc(-c3ccc(C)cc3)ccc2c1Cl
COc1nc(F)nc(OC)c1Sc1nc(NC(C)=O)cc(NC(C)=O)n1
BrC(Br)Oc1cccc2ncsc12
CCN(CC)CC(=O)Nc1c(C)[nH]c(/C=C2\C(=O)Nc3ccc(Cl)cc32)c1C
Nc1nnc(Cn2ccnc2)s1
CN1CCN([C@H](C#N)c2c[nH]c3ccc(Br)cc23)CC1
CC(NCc1ccc2c(c1)OCO2)C(N)=O
N[C@@H](CC(=O)N1CCC[C@H]1COc1cccc(F)c1)Cc1ccccc1F
COc1cccc(CNC(=O)c2ccc3c4ccncc4n(CC(F)(F)F)c3c2)c1
O=[N+]([O-])c1c(F)cc(Br)cc1NC1CCOCC1
CCn1cccc(C2c3cc([N+](=O)[O-])ccc3OC(C)(C)C2O)c1=O
O=C(O)c1cn(Cc2ccccc2-c2ccccc2)c2sc(NCc3ccccc3Cl)nc2c1=O
CCOC(=O)C(=O)C1COc2ccc(F)cc2C1=O
CNC1(C(N)=O)CCN(c2c(F)cc(N)cc2NC(=O)c2csc(-c3cccnc3)n2)CC1
O=S(=O)(c1ccc(CC2CCNCC2)cc1)C1CCCC1
CCSc1cc(Cl)ccc1-c1nc2cc(C)cnc2n1C
COC(=O)C/C(C(=O)OC)=C(\C)Nc1ccc2c(c1)CCCC2
CCOc1ccc(COc2ccc3c(c2)cc2n3CCC2CC(=O)O)cc1OCC
CCOc1ccc(-c2ccc(CC(=O)NCc3cccc(F)c3)cn2)cc1
CCN(C(=O)C1CC(C)N(C(=O)c2ccc(OC)cc2)c2ccccc21)c1cccc(C)c1
OC1(c2ccncc2Cl)CC2CCC(C1)N2
CC(=O)Nc1ccc(-c2ccnc(Nc3cccc(C(=O)N4CCN(c5ccccc5)CC4)c3)n2)cc1
CC(C)(C)c1cccc(CBr)c1NC(=O)CCl
COC(=O)[C@@H]1CN(C)C(=O)CCO1
CS(=O)(=O)c1ccc(-c2nc3cc(Br)cc4c3n2CCCO4)cc1
Cc1nc(N)nc2c1cc(-c1cnn(CC(F)F)c1)c(=O)n2C1CCCC1
Cc1ccc(C(=O)Nc2ccc(F)c([C@]34CO[C@@H](CF)[C@H]3S(=O)(=O)N(C)C(=N)N4)c2)nc1
CCOC(=O)c1c(NC(=O)c2ccc3ccccc3c2)nc(SC)n1Cc1ccccc1
CCOC(=O)C(F)(F)c1ccc(OC(F)(F)F)cc1F
Cc1cnc(C)c(Br)c1N
CCOC(=O)C=C(Nc1ccc2cc3ccccc3nc2c1)C(=O)OCC
CCOc1cc(OCc2nc(-c3ccc(C(C)(C)C)cc3)oc2C)ccc1C[C@H](OCC)C(=O)O
COc1ncccc1Nc1ncnc2ccn(C)c12
Cn1cc2cc(-c3cncc(Cl)c3N3CCC4(CCNC4=O)CC3)ccc2n1
CN(CCC#N)c1ccc(/C=C/c2cc[n+](C)c(=O)n2C)cc1
CCCc1cc(C(O)(C(F)(F)F)C(F)(F)F)cc(CCC)c1OCCCCN1C(=O)NC(CC)(c2ccc(OC(C)C)cc2)C1=O
Cc1ccc(-c2nn(C[C@H]3CC[C@@H](COCC(=O)O)CC3)c(SCCOC3CCCCO3)c2-c2ccccc2)cc1
Cc1nc(-c2nnc3n2CCN(C(=O)c2ccc(-c4ccccc4)cc2)[C@@H]3C)cs1
CC1CC([C@H](C[C@H](O)[C@H](Cc2ccccc2)NC(=O)Oc2cnc3ccccc3n2)C(N)=O)CC(C)O1
Nc1ncnc2c1c(-c1ccc3c(c1)ncn3Cc1ccccc1F)nn2[C@H]1CC[C@H](N2CCOCC2)CC1
CCC(NC1CCC2(CC1)CCN(Cc1ccccc1)C2)C(=O)N1CCN(C(=O)O)C[C@H]1C(=O)NCc1ccc(CN)c(OC)c1
CCN(CC(C)(C)C)[C@@H](CN)C(=O)Nc1ccc(N2CCOCC2=O)cc1
O=C(NCCc1ccc(Cl)cc1Cl)[C@@H]1CCCN1C(=O)OCC1c2ccccc2-c2ccccc21
CO[C@H]1O[C@@H]2[C@@H]([C@H](C)F)CN(Cc3ccccc3)C[C@H]2O[C@]1(C)OC
c1ccc(Cn2cc(-c3c[nH]c4ncc(-c5cccc(CN6CCOCC6)c5)cc34)cn2)cc1
CC=CCn1cnc2c1c(=O)n(CC(=O)c1ccccc1NC(=O)C(C)C)c(=O)n2C
Nc1cc(-c2ccc(=O)[nH]n2)nn1-c1ccccc1
CN(C(=O)Cc1ccc(C(=O)O)cc1)C1CC1
CCC(O)(c1ccc(F)cc1)c1ccc(OCCBr)cc1
O=C1Nc2ccc(Cl)cc2Oc2ccccc21
CCOC(=O)Cc1ccc(N(C)C(=O)c2c(O)c3ccccc3n(C3CCCCC3)c2=O)cc1
CN(C)c1ccccc1Nc1nc2ccccc2o1
CCOC(=O)c1ccc(C(CCNS(=O)(=O)NC(C)=O)NC(=O)c2cc3c(Cl)c(Cl)ccc3n2C)cc1
CCC(C)OC(=O)C(CCCc1ccc([N+](=O)[O-])cc1)(NC(C)=O)C(=O)O
Clc1cc(Cl)cc(O[C@@H](C2CCOCC2)[C@H]2CCNC2)c1
CC1=C(C(=O)O)C=NC(C)(C#N)N1
O=C(CCCCCN1CCCCC1)c1ccc(Oc2ccccc2)cc1
Cc1cccc2c1CC/C2=C/C(=O)O
CC(C)CCNC(=O)Oc1ccccc1-c1ccccc1CNC(=O)c1ccccc1
O=S(=O)(c1cccc(F)c1)N1CCN2C[C@@H](Oc3cnc(C4CC4)cn3)C[C@H]2C1
COC(=O)Nc1nc2cc(Oc3ccc(NC(=O)Nc4cccc(C(=O)O)c4)cc3)ccc2[nH]1
CCCCN1CN(c2ccc(N3CCN(c4ccc(OC)cc4)CC3)cc2)C=N1
CC(C)(C)OC(=O)NCC1CCN(c2ncc(S(C)(=O)=O)cc2NC(=O)c2cccc(Cl)c2)CC1
CCCC(CCC)C(=O)Nc1ccn([C@@H]2O[C@@H]3CO[P@@](=O)(NC(CC)(CC)C(=O)O)O[C@H]3[C@@]2(C)O)c(=O)n1
CC(C)(C)OC(=O)N1CC2CC(CC#N)CC(O)(c3ccccc3)C2C1
FC1(F)CCN(Cc2ccc(-c3cnc4[nH]cc(-c5ccc6[nH]ccc6c5)c4c3)cc2)CC1
COCCN1C[C@@H]2CCC[C@H](C1)[C@]2(OC)c1ccnc(C(N)=O)c1
Cc1ccc(C2Nc3ccc(S(N)(=O)=O)cc3C3OCCC23)cc1
COc1ccc(-c2cccc3c2CNC3=O)c(OCC2(C(=O)OC3CCOCC3)CCC2)c1OC
CC/C=C\C/C=C\C/C=C\C/C=C\C/C=C\C/C=C\C[C@@H](CC)C(=O)N1C(=O)O[C@@H](c2ccccc2)[C@H]1C
N#Cc1ccc(C(=O)N2CCC3(CC2)Nc2cc(OC(F)(F)F)ccc2-n2cccc23)cc1
O=c1[nH]c(C2CCNCC2)cc2ccccc12
O=C(c1[nH]c2ncnc(Nc3cnc4[nH]ncc4c3)c2c1Br)N1CCOCC1
CC1CC(=O)N(CCC(=O)N[C@H](Cc2ccc3ccccc3c2)C(=O)NCCCN)c2ccccc2S1
O=C(NC1CC1)C1CCCN(c2ncnc3nnc4[nH]ccc4c23)C1
CC(C)C[C@H](NC(=O)Nc1ccc(Br)cc1F)C(=O)N[C@@H](C)C(N)=O
O=C(Oc1ccccc1)c1ccc(O)cc1O
CCN1CCN(Cc2ccc(Nc3ncc(F)c(-c4cc(F)c5nn(CC)c(C(C)C)c5c4)n3)nc2)CC1
Cn1c(CNc2ccc(C(=N)N)cc2)nc2cc(C3(C)NC(=O)N(CC(=O)O)C3=O)ccc21
COC(=O)/C=C/c1ccc(NS(=O)(=O)c2ccccc2)cc1
CCC1(c2ccc(Cl)cc2)N=C(c2ccc(OC)cc2OC(C)C)N(C(=O)N2CCN(CC(=O)N3CCOCC3)CC2)C1c1ccc(Cl)cc1
CCOC(=O)CCn1cc(-c2cc(C)cc(Nc3nccc(OC)n3)c2)cn1
CCCCCCCN1CC[C@@H](CCCc2ccnc3ccc(OC)cc23)[C@@H](CCOC(N)=O)C1
CC(C)[C@H](N)c1nc(-c2ccc(-c3ccc(-c4c[nH]c([C@@H]5CCCN5C(=O)[C@H](C(C)C)N(C)C(=O)O)n4)cc3)cc2)c[nH]1
Cc1nc2sccn2c(=O)c1CCN1CCC(C(=O)c2ccc(F)cc2)(c2ccccc2)CC1
COCCN(C)C(=O)c1cc(Oc2ccc3c(c2)nc(Nc2cc(OC)cc(OC)c2)n3C)ccn1
COC(=O)c1cc2ccccc2c(C)c1O
CCOc1cc2c(c3c1OC(C)(C)C3)C(c1ccc(OC)cc1)=NC(C)(C)C2
Cc1ccc2cccc(OCCCN3C(=O)c4ccccc4C3=O)c2n1
Cc1cc(C)cc(CC[C@H]2C(=O)C=C[C@@H]2CCCCCCC(=O)O)c1
Cc1cccc2c1c1c(n2C(=O)NCc2ccnc(Cl)c2)CCN(CC=Cc2ccc(Cl)cc2)C1
CC1(C)C(C(=O)c2cn(CCC3CCOCC3)c3ccccc23)C1(C)C
CS(=O)(=O)c1ccc(-n2nc(-c3ccccn3)cc(-c3cccnc3)c2=O)cc1
CC(C)C(=O)N1CCN(CCCCO)CC1
C=C(OCC)c1c(C)c2cnc(Nc3ccc(N4CCCCC4)cn3)nc2n(C2CCCC2)c1=O
CCOC(=O)c1cnc2cc(C)nn2c1O
COC1CCN(CCCNc2n[n+]([O-])c3cc4c(cc3[n+]2[O-])CCC4)CC1
COc1cc(/C=C/C(=O)c2ccc(OCC(O)(Cn3cncn3)c3ccc(F)cc3F)cc2)cc(OC)c1OC
Cc1ccc(S(=O)(=O)N2CCN(c3cccc4c(NCc5ccc(Cl)c(Cl)c5)cc(C)nc34)CC2)cc1
COC(CC1CCCCC1C(=O)O)c1ccc(Br)cn1
CN(CCOC(c1ccccc1)C1SC(=O)NC1=O)c1ccccn1
COc1c([N+](=O)[O-])ccc2c1CCCC(N1CCN(CCO)CC1)C2
C[C@H](O)[C@H]1CC[C@H]2[C@@H]3CC=C4C[C@@H](O)CC[C@]4(C)[C@H]3CC[C@]12C
N#CC1=C/O/C=C\c2ccccc2N/C=C\N=C/c2cncn2/C=C/C=C\1
CS(=O)(=O)c1cccc(-c2ccc3[nH]nc(N)c3c2)c1
Cc1nc(-c2ccc([N+](=O)[O-])cc2)co1
Cc1nc(N)c(C#N)c(N[C@@H](C)c2nc3cccc(F)c3c(=O)n2-c2cncc(F)c2C)n1
O=C1N(c2ccc(OC(F)(F)F)cc2)C(=O)C2(CC2)N1Cc1ccncc1-c1ccccc1Cl
COC(=O)c1cccc(NC(=O)NCCC(c2ccc(OC)cc2)c2ccc(OC)cc2)c1
CNCC(O)C(c1ccc(OC)cc1)N(C)c1ccc(Cl)cc1
C=C([C@H](N)Cc1ccc(F)c(F)c1)C(C)(C)C
Cc1c(NC(=O)c2cc(C(N)=O)c3ccc(F)cc3n2)cnn1Cc1ccc(C#N)cc1
CCOC(=O)CC(CC)c1c[nH]c2ccc(OC)cc12
O=C(NCCNC(=O)C1CCNCC1)c1cn(-c2ccccc2)nc1C(F)(F)F
CCc1cc(N)ccn1
CC(C)(C)C(C(=O)O)n1c(SCCCNC(=O)C(CCc2ccccc2)c2ccccc2)nc2ccccc21
Cc1cc(Cn2c(=O)c3c(ncn3[C@@H](C)C(=O)Nc3cccc(-c4cnc(Cl)c(C(F)(F)F)c4)n3)n(C)c2=O)no1
Cn1cc(-c2cnn(-c3cccc(C4CC4)c3C#N)c2)c(-c2ccn(CC3CC3)c(=O)c2)cc1=O
CC(c1cc2ccc(F)cn2c(=O)c1-c1ccccc1)n1nc(-c2cccc(O)c2)c2c(N)ncnc21
CC(CN)c1nccs1
CC(=O)N1CCN(C(CC(C)C)C(=O)N2CCC(COc3cccc(C(=O)O)c3)CC2)C(=O)[C@@H]1CC(C)C
CCCCCOc1cccc(N(Cc2ccc(C(C)(C)C)cc2)C(=N)N)c1
CN1CCC(CN(C)c2nc3cc(NC(=O)c4ccc(-c5ccc(F)cc5)nc4)ccc3o2)C1
CC(=O)OCC(=O)N1CCN(c2ccc(N3C[C@H](COc4ccon4)OC3=O)cc2F)CC1
CCNc1cccc(OCCCN(Cc2cccc(C(F)(F)F)c2Cl)CC(c2ccccc2)c2ccccc2)c1
COC(=O)CCCCCC(=O)c1cccs1
Cc1c(-c2[nH]c3ccc(C4CCN(C(=O)CN5CCCC(C)(C)C5)CC4)cc3c2C(C)C)cn2ncnc2c1C
O=C(O)CCC/C=C\CC1C(=O)CCN1CC(O)CC1(c2ccccc2)CC1
Nc1ccc2c(c1)C(n1c(=O)oc3cc(S(=O)(=O)Nc4cccc(F)n4)c(F)cc31)CCC2
CCCNc1ncc(-c2cc(-c3ccccc3Cl)ncn2)s1
Cc1ccccc1-c1ccc(C[C@H](N)C(=O)O)cn1
Cn1cc(-c2ccc3c(c2)CC[C@@]32OC(=O)N(CC(=O)N(Cc3ccc(F)cc3)[C@H]3CC[C@H](NS(C)(=O)=O)CC3)C2=O)cn1
CCCC(=O)Nc1cncc(-c2cc3c(-c4cc5c(-c6ccncc6)ccnc5[nH]4)n[nH]c3cn2)c1
CCn1nc(C)cc1NC(=O)C(Cc1ccccc1)n1cnc(-c2cc(Cl)ccc2-n2cc(Cl)nn2)cc1=O
COc1cc(F)c(CC2CNC(=O)CC2NC(=O)Nc2ccc(Cl)cc2)c(F)c1
CCCS[C@]1(SC)C(=O)C[C@H]2[C@@H]3CCC4=CC(=O)C=C[C@]4(C)C3(F)[C@@H](OC(C)=O)C[C@@]21C
COc1ccc2c(c1O)-c1c(OC)c3c(c4c1C(C2)N(C)CC4)OCO3
CC[C@H](NC(=O)c1c(C)n(-c2ccccc2)c(=O)c2cc(Br)ccc12)c1ccccc1
COc1cccc(N2CCN(Cc3cc4cnc(C#N)nc4n3C3CCCCC3)CC2)c1
CCCCN1C(c2ccc(OC)cc2)=NOC1(C)Cc1ccccc1
Cc1ccccc1NC(=O)Nc1cc2ccccc2cc1C(=O)N[C@@H](CCC(=O)O)C(=O)O
O=C(Nc1ccc(Cc2c[nH]c(=O)c3cc(-c4c[nH]c5ncccc45)cn23)cc1)c1ccccc1
CCCN(C)c1ncc(C(=O)NCC(C)(O)C2CC2)cc1-c1ccc(Cl)cc1
O=C(O)c1cn(CCCCCO)c2ccc(Cc3cccc(Cl)c3Cl)cc2c1=O
CCN(CC)C(=O)c1ccc([C@H](c2cccc(NC(=O)Cc3ccccc3)c2)N2CCNCC2)cc1
CC(C)(C)[C@@]12C[C@H](CN1C(=O)O)N(Cc1ccccc1)C2
Cc1ccccc1/C=N/[S@+]([O-])C(C)(C)C
CC(C)(C)[S+]([O-])NCc1cc(C(F)(F)F)cc(Cl)c1Sc1ccccc1CO
COc1ccccc1COCCCOc1ccc(C2CCN(C(=O)OCc3ccccc3)CC2OCc2ccccc2Br)cc1
CCS(=O)(=O)OC1=C(C(=O)OCc2ccc(OC)cc2)N2C(=O)C(NC(=O)COc3ccccc3)[C@H]2SC1
CC1(C)Oc2ccc(C#N)cc2C(Nc2nc3cc(Cl)ccc3s2)C1O
CNCc1cn(S(=O)(=O)c2cccnc2)c2cc(Nc3cc(-c4ccccc4)ccc3C)ccc12
CC(C)NC[C@@H](C(=O)N1CCN(c2c(-c3ccc(F)cc3)cnc3[nH]ccc23)CC1)c1cc(Cl)ccc1O
CC(C(N)=O)n1ccc([N+](=O)[O-])n1
CC1(C)COC(c2ccc([N+](=O)[O-])cc2)CN1
Cn1cccc(Nc2nn(-c3ccc(OC(F)(F)F)cc3)c(=O)c3cc(C=NO)ccc23)c1=O
CCOc1ccc(C(C)N2Cc3ccccc3C2=O)cc1OCC
CCN(CCOC)C(=O)C(Cc1cscn1)CN1CCC2(CC1)OCc1ccc(F)cc12
Cc1cc(N2CCC(N3CCCC3C)C2)ccc1NC(=O)c1ccccc1F
CN(C)Cc1c(OCC2CC2)ccc2c(CCC3CCN(CC4CC4CO)CC3)noc12
Cc1cc(C#N)ccc1-c1cnn(-c2ccc(C(=O)N(C)C3CN(C)C3)cn2)c1O
O=C(Nc1ccc(-c2nc3ccc([N+](=O)[O-])cc3n2O)cc1)c1ccc(N2CCCCC2)nc1
CC(C)(C)c1cc(NC(=O)C(C)(C)S(=O)(=O)c2cccs2)no1
COCC(COC)n1c(NS(=O)(=O)C(C)C(OC(C)C)c2ncc(Cl)cn2)nnc1-c1ccc(C)o1
NC(=O)c1c(NC(=O)Cc2ccc(Cl)cc2F)sc2c1CCNC2
COC(=O)c1cc(I)c(Cl)cc1OC
CCCc1cc(C(=O)OC)ccc1SCC(O)CNc1cnn(C(C)C)c(=O)c1Cl
CCOc1ccc(-n2c(C)c3c(C)nnc(NC(C)CCCN(CC)CC)c3c2C)cc1
CCCC[C@H](C(N)=O)[C@@H](CC1CC1)C(=O)NC1C(=O)N(Cc2cccc(-c3ccc(Cl)cc3Cl)c2)c2ccccc2-c2ccccc21
COc1ccc(OC(F)(F)F)cc1CN[C@@]12CC1CN[C@@H]2c1ccccc1
O=C(CCc1cnoc1-c1ccccc1)Nc1ccc(N2CCOCC2)cc1
O=C(O)COc1ccc(S(=O)(=O)c2ccccc2)cc1C1c2ccccc2CCN1C(=O)OCc1ccccc1
C=CCOc1cc(OCC=C)c(C(=O)c2ccc(OCCN3CCOCC3)c(OC)c2)c(C(CC)C(=O)OC)c1
CC(=O)C1CC2C(=O)CC1C2N1CCOCC1
COc1ccc2c(CCCc3cc4ccccc4[nH]3)c3[n+](cc2c1OC)CCc1cc2c(cc1-3)OCO2
COc1cc(C(=O)N(C[C@@H]2CCCN2CC2CCCCC2)c2cccc(-c3ccccc3)c2)ccc1OC(F)F
C[C@H]1CN(c2ncc(Oc3cc(COS(C)(=O)=O)cc(-c4cc(Cl)cc(Cl)c4)n3)cn2)CCN1C(=O)OC(C)(C)C
Cn1cc2c(cc1=O)C1(CCN(Cc3ccc(C(=NO)c4ccc(F)c(F)c4)nc3)CC1)OC2
C[C@H]1C=C[C@H](C)N1CC(=O)O
CC(C)(C)c1cc(-c2ccc(F)cc2)nc(O)c1C#N
CC(=O)NCc1ccccc1CC(=O)N(C)C(CN1CCCC1)c1ccccc1
CN[C@H]1CCC(c2ccc(Cl)c(Cl)c2)c2cc(C(=O)O)c(NS(C)(=O)=O)cc21
CC(C)CC(C(=O)N[C@@H]1CC[C@H]2CNC[C@H]21)N1CCOCC1
CCCCCc1ccc2c3cc(-c4ccc(-c5ccccc5)cc4)ccc3n(S(=O)(=O)c3ccccc3)c2n1
COc1cc(F)cc(C#Cc2c(N)ncnc2N[C@@H](C)c2nc3cccc(Cl)c3c(=O)n2-c2ccccc2)c1
CCC(C(N)=O)(c1cnc2ccccc2c1)c1ccccn1
N#Cc1cc(Oc2cccc(F)c2)nc(Cl)n1
COc1ccc(-c2c(C)cnn(C3CCCCO3)c2=O)c(F)c1
CNC(=O)c1cc(OCc2cccc(OCCCC(=O)O)c2CCC(=O)O)cc(-c2ccc3c(c2)OCCO3)c1
COCc1nc2cc(C(C)C)c(C(F)(F)F)cc2[nH]1
Cc1c(C)c(C)c2c(c1C)OC1(CCC1)CC2N
CCN(C)C(=O)c1ccc(Nc2nc3c(-c4ccc(S(C)(=O)=O)cc4)cccn3n2)cc1
CCOC(=O)/C=C/c1cncc(Br)c1
COC(=O)c1c(CS(=O)(=O)c2ccccc2)ccc(-c2cocn2)c1OC
O=c1[nH]cc([N+](=O)[O-])c2ccccc12
Cc1ncc(-c2ccc3cnc(NC(=O)C4CCN(C5CC5)CC4)cc3c2)n1C
Cn1cnc(S(=O)(=O)N2C[C@@H](COc3cc(C(F)(F)F)ccn3)[C@H](c3ccc(F)cc3)C2)c1
O=C(O)c1c(NS(=O)(=O)c2ccccc2N[C@@H]2CN3CCC2CC3)ccc2c1OCC1CC21
CCc1cc2c(cc1C)c(C(=O)c1ccc(Cl)cc1)c(C)n2CC(=O)O
O=P(O)(O)C(F)(F)CCNCc1ccc(OCCCCCc2ccccc2)c(-c2ccc(F)o2)c1
Cc1cc(C[C@H](NCC(=O)c2ccccc2)C(=O)OCc2ccccc2)ccc1OP(=O)=O
CCCN1C(=O)C(C(N)=O)N=C(CCc2ccccc2)c2ccccc21
CCNC(=O)[C@@H](NC(=O)[C@H](C)NC[C@H](Cc1ccccc1)NC(=O)c1c(F)c(F)c(F)c(C(=O)N[C@H](C)c2ccccc2)c1F)C(C)C
CN(C)C1CCN(c2ccc(Nc3ncc4ccn(Cc5cc(Cl)ccc5N(C)S(C)(=O)=O)c4n3)cc2)CC1
CCc1cc(C(=O)O)c(=O)[nH]c1-c1ccc2c(c1)c(CN(Cc1ccccc1)Cc1ccccc1)cn2C
CC(C)Oc1ccc(F)cc1N1CCN(CC(CNC(=O)C2CC(O)C(O)CC2C(=O)O)OC(=O)c2ccccc2)CC1
COc1ccc(CCN2C(=O)NCC2(NS(=O)(=O)CC(=O)NCC2CC2)c2ccc(OC)cc2)cc1
Cc1nc2c(C)c(N)cnc2s1
COc1ncc(Cc2ccnc(N3CCc4c(C(N)=O)cccc43)c2)cc1Cl
COC(=O)c1ccc2[nH]nc(Nc3nc(-c4ccccc4C(F)(F)F)nc4ccccc34)c2c1
CCCc1nc2ccccc2n1Cc1ccc2[nH]ccc2c1
Nc1nn2ccnc2c(N)c1-c1cccc(S(=O)(=O)N2CCOCC2)c1
COc1cccc(C(=O)N2C[C@H]3CC(N(C)c4ncnc5[nH]ccc45)C[C@H]3C2)n1
CC(C)(C)n1cnc2c(Cl)nc3ccccc3c21
CC(C)(C)c1nc2c(c(OS(=O)(=O)C(F)(F)F)n1)CCN(C(=O)O)C2
C#CCCCC(O)C(O)C(Cc1ccccc1)NC(=O)c1coc(NS(=O)(=O)CC)n1
CC(C)(C)OC(=O)N1C[C@H](n2c3ccc(Cl)cc3c3cc(Cl)ccc32)[C@@H](O)[C@H](N)C1
CCN1CCC[C@@H](COc2nc(-c3ccc(C#N)cc3)c(-c3ccc(C)cc3CO)c3nccn23)C1
CC(C)OC(=O)N1CC2C(C1)C2c1cc(-c2cnc(N)c(C(F)(F)F)c2)nn1C(C)C
CCOCCC[C@@H]1CCc2cc([C@H]3CC[C@](N)(CO)C3)ccc2C1
CC(C)(C)OC(=O)N1CC(CN[C@H]2CC[C@H](n3cnc4cnc5[nH]ccc5c43)CC2)C1
COc1cc(-c2cnn(C)c2C)ccc1N1C(N)=NC=C2C=CN(CC(C)(C)OC)C(N)=C21
COc1ccc(Cc2c(O[C@@H]3O[C@H](COC(C)=O)[C@@H](OC(C)=O)[C@H](OC(C)=O)[C@H]3OC(C)=O)n[nH]c2C)cc1
O=C(OC12CC3CC(CC(C3)C1)C2)c1ccc(NCc2cc(O)ccc2O)cc1
Cc1cc(-c2ccc3nc(C(c4nnc(CNS(N)(=O)=O)o4)S(C)(=O)=O)sc3c2)n(C)n1
O=C(CCc1ccc(S(=O)(=O)O)o1)NC1CCCCC1
CC(C)(C)OC(=O)N1Cc2ncsc2-c2ccccc21
CCCOc1c(OC)cc(C(=O)CCC(=O)c2cc(OC)c(OC)c(OC)c2)cc1S(C)(=O)=O
O=C(OC1CCOC1)c1ccc(NS(=O)(=O)c2c(Cl)sc(Cl)c2Br)cc1O
Nc1c(I)cc(C2(F)C(F)(F)C(F)(F)C(F)(F)C(F)(F)C2(F)F)cc1I
Cc1cc(O)cc(O)c1-c1onc(C(F)(F)F)c1-c1cscn1
CCCCCCCCCCCCc1cc(C)c(N(C)S(=O)(=O)c2ccc(OC)cc2)c(C(=O)NO)c1
CS(=O)(=O)Nc1ccc(OCC(O)CNCCNc2ccc(F)c(F)c2)cc1
CN(c1cccnc1)c1ncc(N)c(O)n1
CCCOc1ccccc1N1CCN(CCCCCN2C(=O)CCCC2=O)CC1
O=C(O)c1cn(Cc2cc(C(F)(F)F)cc(C(F)(F)F)c2)c(-c2ccccc2)n1
CC(=O)Nc1ccc(-c2ccc(C(=O)N3CCc4cc(Cl)c(OCCN(C)C)cc43)cc2C)c(C)c1
C[C@@]1(C(=O)N2OCC[C@H]2c2ccc(F)nc2)CCOC1
CCOC(=O)CCCOc1ccc(-c2ccc(CC(=O)NCc3cccc(F)c3)nc2)c(F)c1
CC1(c2cc(NC(=O)Cc3ccc(-c4ccc(N)nc4)cc3)no2)CC1(F)F
c1ccc2oc(-c3ccc(COC4CN5CCC4CC5)cc3)nc2c1
COc1ccc(CN(Cc2ccc(OC)cc2)S(=O)(=O)C(C)C(O)(c2ncc(C)cn2)C(F)(F)F)cc1
Nc1c(=O)n(-c2ccc(Cl)cc2)c2ccccc2[n+]1[O-]
Nc1ncnc2c1c(-c1ccc(Oc3ccccc3)cc1)nn2[C@@H]1CCCNC1
Cc1cc(Nc2nccn3c(-c4ccc(OCC#N)c(F)c4F)cnc23)ccc1C(=O)N1CCN(C(=O)[C@H]2CCNC[C@H]2O)CC1
N=S(=O)(OS(N)(=O)=O)N(C1CCCCCCCCCCC1)C1CCCCCCCCCCC1
C[C@H]1CCn2c(cc(OCc3cc(F)c(Oc4cccc(C(F)(F)F)c4)c(F)c3)nc2=O)N1C
Cc1ccc(F)c2c(=O)n(-c3cc(F)cc(F)c3)c(CCN)nc12
CCCCOC(C(=O)NCc1cc(Cl)cc2cc(C(=O)O)c(=O)[nH]c12)c1ccccc1
COC(=O)C1=C(CN2CCN3C(=O)N(c4ccc(Oc5ccc(C(=O)O)c(Cl)c5)cc4)C[C@@H]3C2)NC(c2nccs2)=N[C@H]1c1ccc(F)cc1Cl
O=S(=O)(Nc1cscn1)c1cc(Cl)c(NC2(c3ccc(F)cc3F)CC2)cc1F
O=C1NC(=O)C2(CCN(CCCN3CCN(C(=O)C=Cc4ccc(F)c(Cl)c4)CCC3=O)CC2)N1
COc1c(O)cccc1-c1ccccc1
COc1ccc(-n2nc(/C(=C\C(=O)O)c3ccc(Cl)cc3)cc2-c2ccc(C)cc2)cc1
O=C1NCC(F)n2nc(COc3ccccc3)cc21
N#Cc1cccc(CN2C[C@@H]3CNC(=O)c4ccccc4[C@H]3C2)c1
CC(C)n1cc(-c2ccnc(NC[C@H](C)N(C)C(=O)O)n2)c(-c2cc(F)cc(NS(C)(=O)=O)c2Cl)n1
CNC(=NC#N)N1CCC(O)CC1
COC(=O)CCCCCO[C@H]1O[C@H](/C=C/P(=O)(O)O)[C@@H](O)[C@H](O)[C@@H]1O
Cc1ccc(C(C)C)c(S(=O)(=O)O)c1
COc1ccc2ccc(=O)n(CCN3CCC(NCc4ccc5c(c4)OCCO5)CC3)c2c1
FC(F)(F)Cc1cc(CCBr)cs1
Cc1cnnc(C2CCCCC2)c1C
CC(C)(C)NCC(O)c1ccc(O)c(COC(=O)[C@@H](N)CCCCN)c1
Cc1cccc(OCC(=O)Nc2ccc(OCCN3CCOCC3)c(-c3ccnn3C)c2)c1
N#Cc1cccc(C(=O)O)c1N1CCOCC1
CCOC(=O)[C@H]1CCCN(C(=O)c2c(C)cccc2F)C1c1ccc(NC2CCCC2)cc1
Oc1ccc(-c2nc(Nc3ccc(F)c(Cl)c3)c3cc(CN4CCOCC4)ccc3n2)cn1
Cc1ccc(C(=O)NC2CC2)cc1-c1ccc2c(=O)n(Cc3cccc(OCCCl)c3)ccc2c1
CC(=C\Oc1ccccc1)/C(=N/c1ccccc1)Oc1cccc(C)c1
CCCCCCCCCCCCC(OC(=O)N(C)Cc1ccccc1)C1=CC(=O)OC1O
Cc1c(N2C[C@@H](N)[C@@H](C(C)C)[C@@H](C)C2)c(F)cc2c(=O)c(C(=O)O)cn(C3CC3)c12
C=C(C)CN(CC1CN(C(=O)OC(C)(C)C)CC1Cc1ccccc1)C(=O)C1CC(=O)Nc2ccccc21
CC(=O)O[C@H]1c2c(cc(OCCN(C)C)c3c(=O)c4cc5ccccc5cc4n(C)c23)OC(C)(C)[C@H]1OC(C)=O
COc1ccc(-c2ccoc2/C=C(\Cc2cc3c(cc2OC)OCO3)C(=O)O)c(O)c1
Cc1cn(S(=O)(=O)c2ccccc2)c2cccc(CN3CCCC3)c12
C=CCC1CCC(=O)CC1c1c(O)cc(C(C)(C)c2ccccc2)nc1O
NC(=O)C1CCCC1Nc1nc(-c2cccnc2)nc2ccc(-c3cccc(F)c3F)cc12
Cc1ccc(O)c(/C=N/CC/N=C/c2cc(C)ccc2O)c1
COc1cccc(-c2cc(C(CC(C)C)Nc3ccc(C(=O)N(C)CCC(=O)O)cc3)c(C)o2)c1
CC(C)(C)OC(=O)N1C[C@H](Sc2ccc(-n3ccnc3)cc2)C[C@H]1C(=O)NC1(C#N)CC1
COC(=O)c1ccc(CN(C(=O)Oc2ccc([N+](=O)[O-])cc2)c2cccc(-c3ccc4c(c3)OCO4)c2)cc1
COc1ccc(-c2nc(COc3ccc(OCC(=O)O)c(C)c3)sc2-c2ccc(OC(F)(F)F)cc2)cn1
CC(C)Nc1ncc2cc(-c3cccc(C(=O)Nc4ccnc(N5CCCC5)c4)c3)c(OCc3ccccc3)cc2n1
C[C@@H](C(=O)N1CCCC1C(N)=O)N1CC[C@H](NS(=O)(=O)c2ccc3cc(Cl)ccc3c2)C1=O
C[S+]([O-])c1ncc2ccc(CNc3ccccc3)n2n1
Cc1cccnc1N1CCN(Cc2ncon2)CC1
C#CC(O)c1ccc(NC(C)=O)cc1
O=C(O)N1CCN[C@H](CSc2ccccc2)C1
Clc1nccc(-n2ncc3ccccc32)n1
Cc1c(C(=O)OC(C)C)cc2cc(-c3cccc(CN(C)C)c3)cn2c1C(C)N1CCOCC1
CCOC(=O)C1CN(C[C@@H](O)c2ccnc3ccc(OC)cc23)CCC1N
CC(C)(C)c1ccc2oc(CCl)nc2c1
Cc1cc(Nc2nc(Nc3cc(C)c(C4CCCN(C(=O)C5(N)CC5)C4)cc3C)ncc2Cl)n[nH]1
COc1ccc(C(Sc2ccc(Cl)c(OC)c2)C(=O)O)cc1
CC(C)c1cccc(C(F)(F)c2cccnc2)c1
COc1c(C2CCCC2)nc(N)nc1N(C)CCN
O=C(O)C=Cc1ccc(C(=C(c2ccc(Cl)cc2Cl)C2CC2)c2ccc3[nH]ncc3c2)cc1
CC1(C)OC(=O)C(=C2CCC2)C(=O)O1
CC(C)C[C@H](N[C@@H](c1ccc(-c2cccc(F)c2)cc1)C(F)(F)F)C(=O)NCC#N
COC(C)NC(=O)Nc1ccc(Oc2ccccc2)cc1N
COc1cc(CC(=O)N(C)Cc2n[nH]c(C(CC(=O)O)NC(C)=O)n2)ccc1NC(=O)Nc1ccccc1C
C/C(N)=C/C(=O)OCCOC(=O)c1cccc(C#N)c1
O=C1CCC(N2Cc3cc(C4CCN(Cc5cnc(Cl)s5)CC4)ccc3C2=O)C(=O)N1
CCn1c(=O)c2[nH]c(-c3ccc(S(=O)(=O)NCCN(C)C)cc3)nc2n(CC)c1=O
O=C1CCCN1C1c2sc(Br)cc2OCC1O
CC(C)n1nc(-c2ccccc2)c(C(C)n2nc(-c3cc(O)cc(F)c3)c3c(N)ncnc32)cc1=O
COc1cccc(C(=O)Nc2ccccc2)c1F
CCCc1cc(OC2CCC3(CC2)OCCO3)nc(C(F)(F)F)n1
COc1cc(-c2nc(NCCN(C)C)c3c(C)c(C#N)sc3n2)cc(OC)c1OC
COC[C@@H](COc1ccc(C(C)(C)c2cc(Cl)c(OC[C@H](O)CCl)c(Cl)c2)cc1)OC(C)=O
CC(C)(C)OC(=O)N1CCN(c2cncc(-c3ccccc3)c2)CC1
CC(=O)Nc1cc(S(=O)(=O)N2CC3=C(CN(C(=O)[C@H](O)c4ccccc4)C3)C2)ccc1F
O=C(c1cccnc1Cl)N1CCC(Cc2ccccc2)(C(=O)O)CC1
COc1c(C)cc(C(C)C)cc1CCCC(=O)O
OC[C@@H]1CO[C@@](Cn2cncn2)(c2ccc(Br)cc2)O1
NC1(c2ccc(-n3c(-c4ncccn4)nc4ccc(-c5cccc(N6CCOCC6)c5)nc43)cc2)CCC1
COc1ccc(Oc2ncccc2C(=O)N[C@H](COCc2ccccc2)C(=O)N2CCN(C)CC2)c(Cl)c1
CC1Oc2ccccc2C1C
COC[C@@H](C)Oc1cccc(Br)c1
CCC[C@@H](/C=C/C(=O)N1CCc2ccccc21)NC(=O)[C@H](C)N
Oc1cc(F)cc(-c2nccc3[nH]c(-c4n[nH]c5ncc(-c6cncc(CN7CCCCC7)c6)cc45)nc23)c1
CCCn1c(=O)c([N+](=O)[O-])c(-c2cnn(Cc3ccccc3F)c2)n(CC)c1=O
O=C(C=Cc1cncn1-c1ccc(F)cc1)Nc1ccc(CP(=O)(O)O)cc1
COc1ccc(-c2ccnc(NCCCC3CC3)c2[N+](=O)[O-])c(C)n1
Nc1ccn(CCCN2CCCCC2)n1
Cn1c(C(=O)NC(=N)N)cc2cc(OS(=O)(=O)O)ccc21
CC(C)(O)CNc1ncc2cc(C(=O)Nc3cc(C(=O)NCc4cccc(Cl)c4)ccc3Cl)c(=O)[nH]c2n1
COc1nc2ccc(C(O)(c3ccc(C(F)(F)F)nc3)c3cncn3C)cc2c(C#N)c1CC(F)(F)F
Cc1c(S(N)(=O)=O)cc(-c2cc(OCC(C)C)nc(C(C)(C)C)c2)n1CC1CCCCC1
C/C(N)=C/C(=O)OCCN(C)Cc1ccccn1
CCC1CN(c2ccc(C(F)(F)F)c(F)c2)CCN1S(=O)(=O)C1(C(=O)O)CCc2ccccc21
CN(C(=O)OC(C)(C)C)C1CCc2c(C(=N)NO)cccc21
Cc1nc(C(=O)O)c(O)c(C)c1C
O=C(O)c1ccc(Nc2nccc(Nc3ccc(C(F)(F)F)cc3)n2)cc1
O=C1NC(=O)C(Cc2nnc(C(NC(=O)C3CC3)c3nc4c(F)cc(-c5ccccc5)cc4s3)o2)S1
CCCCn1c(=O)c2[nH]cnc2n(-c2cccc(OC)c2)c1=O
Cc1csc2c(Cl)cc(O)cc12
CN(C)C1(CCc2ccccc2)CCC(NC(=O)C(C)(C)Oc2ccc(CCNC(=O)c3ccc(Cl)cc3)cc2)CC1
O=C(Nc1ccc(Cl)c(-c2cnc3ccccc3n2)c1)c1ccc(N2CCS2(=O)=O)cc1
C=CCN1CC(=O)N2[C@@H](Cc3ccc(O)cc3)C(=O)N(Cc3cccc(N4CC(N5CCN(C)[C@@H](C)C5)C4)n3)C[C@@H]2N1C(=O)NCc1ccccc1
Brc1ccc(C#CC=Cc2ccc(Br)cc2)cc1
Cc1cc(-c2c[nH]c(C3CCN(C(=O)OC(C)(C)C)CC3F)n2)ccc1F
CC(C)(C)OC(=O)N[C@@H](Cc1ccccc1)[C@@H](O)CC(Cc1ccccc1)c1nccs1
CCNc1nc(I)cc(-c2ccccc2)n1
COc1cc(OCc2csc(N3CC4CCC(C3)O4)n2)c2cc(-c3cnc4sc(OC)nn34)oc2c1
CCN(CC)Cc1cc(OC2CCN([C@H]3C[C@@](CC#N)(n4cc(-c5ncnc6[nH]ccc56)cn4)C3)CC2)cc(C(F)(F)F)c1
O=C(O)c1nn(-c2cccc(S(=O)(=O)c3ccc[n+]([O-])c3)c2)c2ncccc2c1=O
CC(C)=CC(=O)C(=O)N1CCN(c2ccc(-c3cc(-c4cnc(N)nc4)nc(N4CCOCC4)c3)cn2)CC1
CN(c1ccccc1)C(CCN)c1ccccc1
O=C(Nc1ncc(Cl)s1)N1CC2(CCNC2)c2cc(Cl)ccc21
Fc1ccccc1-c1cc(CCl)ccn1
COc1cc(C)ccc1C(=O)N1CC[C@H](N(C)C)C1
O=[N+]([O-])c1ccc(-c2nc3ccc(O)cc3s2)cc1
Cc1noc(C)c1NC(=O)Nc1ccc(Cl)c(S(N)(=O)=O)c1O
CC(C)n1nc(-c2cc(C(=O)N3CCN(c4ccccn4)CC3)nn2-c2ccccc2)ccc1=O
CC[C@@H](O)CNCc1cncc(F)c1Cl
N#Cc1cccc([C@]23CC[C@@H](N(CCN(CCO)CCCF)C(=O)Nc4ccc(F)c(Cl)c4)CC2C3)c1
COc1ccc2c(Sc3ccccc3)c3c(Br)c(OC)ccc3nc2c1
C=C1CC2=CC(=O)CC(C)(C)[C@]2(C)[C@H]2CC[C@]3(C)C(=O)CC[C@H]3[C@H]12
O=C(c1ccc(Br)cc1)N1CC(CN2CCC(O)(CCCc3ccccc3)CC2)C(c2ccsc2)C1
COC(=O)c1ccc(NC(=O)Nc2ccc(-c3nc(-c4ccc(C)cc4)nc(N4CCOCC4)n3)cc2)cc1
Cc1cccc(C)c1NC(=O)c1cnc(Nc2ccc(OCC3CCCN(C)C3)c(F)c2)nc1Oc1ccc2c(c1)NC(=O)CC2
C=C1/C(=C\C=C2/CCC[C@@]3(C)[C@H]2CC[C@@H]3[C@@H](C)/C=C/[C@@H](O)C2(c3ncc(CC)o3)CC2)C[C@@H](O)C[C@@H]1O
Cn1nc(C(F)(F)F)nc1NCCCCOc1cccc(CN2CCCCC2)c1
CC1=C(C(=O)OC/C=C/c2ccc(Cl)cc2)C(c2cccc(Cl)c2)C(C(=O)OCCC#N)=C(C)N1
O=C(NS(=O)(=O)Cc1ccccc1)c1cn(Cc2ccccc2-c2ccccc2)cc(O)c1=O
CCn1nc(C(=O)N[C@@H]2CN3CCC2CC3)c2cc(Br)ccc21
CC(C)(C)NS(=O)(=O)c1cc(N2CCCC2=O)ccc1-c1cnc(-c2ccc(N)cc2)s1
CCOC(=O)C1(N)CC1c1ccc(Br)cc1
CC1CCN(C(=O)[C@H]2CCC[C@@]2(C(=O)O)S(=O)(=O)c2ccccc2)CC1
CC(CS(=O)(=O)c1cccc(C(F)(F)F)c1)C1CNC1
Cc1cccc2c1c(Cn1c(=O)n(CCC(=O)O)c(=O)c3ccccc31)cn2C
CCc1csc(Sc2ccsc2S(=O)(=O)NC(=O)Cc2cc(C)nn2-c2ccccc2)n1
CCc1ccc(-c2cn3nc(-c4cccnc4C(F)(F)F)ccc3n2)cc1NC(=O)C1CCCC1
CNC1=CC2=NCCN2C(C)=N1
CCCNc1nccc(-c2[nH]c(C3(C(N)=O)OCC(C)(C(=O)OCC4CC4)CO3)nc2-c2ccc(F)cc2)n1
CC(=O)NCC1CN(S(=O)(=O)c2cnn3c2OCCC3)c2cc(NC(=O)O)ccc2O1
O=C(O)/C(O)=C/C(=O)c1csc(Cc2ccc(F)cc2)n1
CC1CC(C)C(C)CC1=O
Cc1nc2ccc(Cl)cc2nc1Cl
CCc1cc(C(F)(C(F)(F)F)C(F)(F)F)cc(C)c1NC(=O)c1ccc2c(ccc[n+]2[O-])c1
COc1ccc(C#N)cc1Oc1nc(NCc2ccccc2)c(N)c(Oc2cccc(C(=O)N(C)C)c2)n1
COc1cccc2c1CCC(=O)N2CCCN1CCN(c2cccc([N+](=O)[O-])c2)CC1
CNc1cccc(S(=O)(=O)N(C[C@H](O)[C@H](Cc2ccccc2)NC(=O)O[C@H]2CO[C@H]3OCC[C@@H]23)CC(C)(C)CCCC#N)c1
O=C(O)[C@H](Cn1cnc2c(N3CCC(c4ccc5c(n4)NCCC5)CC3)ncnc21)NS(=O)(=O)c1ccccc1
CC(C)(N)COc1noc2ccccc12
CCN1C(=O)N(c2ccc(-c3cn(C)c4ncnc(N)c34)c(F)c2)CC1c1cccc(C)n1
C=C(OCC)c1cc(F)cc2c1cnn2C
Cc1cccnc1N1CCN(S(=O)(=O)c2ccc3oc4ccccc4c3c2)CC1
C=C(Nc1ccc2c(c1)NC(=O)C[C@H](C)CCC[C@H](NC(=O)c1cn(-c3cccc(Cl)c3F)cn1)c1nc-2c[nH]1)OC
COCCOc1ccc(C(=O)N[C@H]2CC[C@@H](NC(=O)c3[nH]c(=O)[nH]c(=O)c3N)CC2)cc1
CCn1c2ccccc2c2cc(NC(=O)c3ccc(-c4cccs4)cc3)ccc21
NCc1ccc(C(F)(F)F)nc1N1CCC(c2ccc(F)cc2)CC1
O=S(=O)(c1ccccc1)n1ccc2cc(Nc3ncnc4ccc(C#CC5CCNCC5)cc34)ccc21
CNC(=O)c1cccc(-n2c(-c3ccccc3)cc3c2CCC(C)C3)c1
CC(C)(C)c1nc2c(cc1F)c(=O)c(C(=O)O)cn2-c1ccc(F)cc1F
C[C@@H]1C(=O)NC(=O)[C@H]1C(=O)C(NC(=O)C[C@H](NC(=O)OC(C)(C)C)c1ccccc1)C1CCCC1
COCCc1nc2c(N)nc3cc(C(=O)OC)ccc3c2n1CC(C)O
COCC1CCC(N)(C(=O)c2cc3cc(Cl)ccc3[nH]2)C(NC(=O)c2nc3c(s2)CN(C)CC3)C1
COc1ncc(Cn2cnc(N)n2)cc1-c1cncc(Cl)c1
CCC(CC)(c1ccc(C)cc1)P(=O)(O)O
CC(C)Oc1cccc(-c2cc(=O)[nH]c3ccc(C(O)(c4ccc(Cl)nc4)c4cncn4C)cc23)c1
CSCCCC(N)C1(c2ccc(Cl)c(Cl)c2)CCC1
c1ccc(C2CC2NC2CSCc3ccccc32)cc1
NCc1cccc2[nH]c(=O)[nH]c12
COc1ccc(C2c3ccc(O)c(C)c3OCC2c2ccc(C)c(O)c2)cc1
CCc1cnc(Cl)n(Cc2ccccc2C#N)c1=O
Cc1ccc(C(=O)N2C(C)C3C[C@H]2[C@H](Oc2ccc(C(F)(F)F)cn2)C3)c(-n2nccn2)n1
CC(C)(CO)NS(=O)(=O)c1cccc(C(=O)O)c1
CCNC(=O)Nc1nc2cc(-c3ccc(OCc4cccnc4)nc3)cc(-n3cccn3)c2[nH]1
Cc1csc(-n2cnn(Cc3ccc(F)cc3)c2=O)c1
CC(C)=CC(=O)N1CCC1C(=O)Nc1cccc(CNc2nc(NC3CCOCC3)nc3c(C(C)C)cnn23)c1
N[C@H]1CC[C@@H](c2nnc3cnc4[nH]ccc4n23)C1
CN(C)CCNc1ccc(NCCN2CCCC(Cl)C2)c2c1C(=O)c1c(O)ccc(O)c1C2=O
O=C(NCc1cccnc1)c1ccc2c(c1)ncn2-c1cccc(NCC2CCCCC2)c1
COC(=O)c1ccc(/C=C/C#Cc2ccc(CO)cc2)cc1
NCCC[C@@H]1N[C@H](CNC(=O)c2ccc3cc(Br)ccc3c2)CCN(CC(c2ccccc2)c2ccccc2)C1=O
O=C(NCc1cccc2[nH]ccc12)c1ccc(C(=O)N[C@@H](CNC(=O)c2cccs2)C(=O)O)c(Br)c1
C=c1[nH]c(=O)/c(=C/c2ccc(-c3ccc(S(=O)(=O)N4CCOCC4)cc3)o2)s1
Cc1cc(Cl)cnc1N1C(=O)C(C)(C)Oc2cc(NS(C)(=O)=O)ccc21
Cc1ccccc1-c1ncc(C(=O)NCC2CCCN2C(C)C)c2ccccc12
Cc1nc(CN2CCO[C@H](CO)C2)c2cc(C3CCCCC3)sc2n1
C[C@H]1CO[C@H](CCc2c(F)cccc2NC(=O)C[C@@H](c2ccc(F)cc2)c2ccsc2)CN1
CCOC(=O)Cn1nc(C)cc1-c1ccc(-c2cccc(S(=O)(=O)CC)c2)s1
Cc1ccc(NC(=O)c2ccnc(Cl)c2)cc1-c1ccc2c(c1)CC(C)(C)C2=O
N#Cc1ccc2nccc(CCN3CCC(NCc4ccc5c(n4)OC(=O)CN5)C(O)C3)c2c1
Fc1cccc(CSc2nc(Cl)c3sc(Br)nc3n2)c1F
O=C1NCN(c2ccccc2)C12CCN(C1CCC3CCCCC31)CC2
O=C(O)CCSCCCOC1OC(CO)[C@H](O)[C@H](O)C1O
O=C(NCc1cc(-c2ccc(-c3cccc(CN4CCCC4)c3)cc2)no1)c1ccc(Cl)s1
CC(C)S(=O)(=O)Nc1cccc(Oc2ccc3c(c2)S(=O)(=O)NC2CCCN32)c1
CC(C)(C)c1cc(C(=O)N2CCS(=O)(=O)CC2)c(NC(=O)Nc2ccc3ocnc3c2)s1
CCN(CC)c1ncnc2ccc(-c3cccnc3-c3cccc(O)c3)cc12
COc1cccc(OC)c1C(=O)NC(CN1CCN(CC(NC(=O)c2c(Cl)cccc2Cl)C(=O)O)C1=O)C(=O)O
Cc1nc(-c2ccn[nH]2)c2c(n1)[C@@H]1CCC[C@H](C2)N1C(=O)C1C=CCCC1
CCC(C)S(=O)(=O)NC(CCOc1ccc(N2CCN(c3ccncc3)CC2)cc1)C(=O)O
CC(CO)OC(=O)N1CCC(CC#N)(n2cc(C(N)=O)c(Nc3ccc(F)cc3)n2)CC1
Cc1c(C(=O)O)cn(CCN(C)C)c1-c1ccc(F)cc1OCc1ccccc1
O=C1c2ccccc2C(=O)N1Cc1ccccc1CBr
CC1(C)CC(=O)c2sc(N3CCOCC3)c(C#CC3(O)CCCCC3)c2C1
COc1ccc(Oc2c(C)cc([N+](=O)[O-])cc2Cl)cc1
CCOc1nn2c(=N)n(CC(=O)c3cc(OCCCO)cc(C(C)(C)C)c3)nc2c(C)c1CC
COc1cc(F)c(C[C@@H](NC(=O)N[C@H]2CC[C@@](C)(O)CC2)c2nc3ccccc3[nH]2)cc1F
Cc1ccc(C(=O)Nc2cccc(C(F)(F)F)c2)cc1C#Cc1cnc2c(Nc3cnn(C4CCNCC4)c3)cccn12
COC(=O)C(CCCN1CCN(Cc2cccc(Cl)c2)CC1)(c1cccc(Br)c1)C(C)C
Cc1nc2ncc(-c3nc(Nc4ccc(S(=O)(=O)N5CC6CN(C)CC6C5)cn4)ncc3F)cc2n1C(C)C
C[C@]12CC[C@H]3[C@@H](C=CC4=C(N)C(=O)CC[C@@]43C)[C@@H]1CC[C@@H]2C(=O)NC(c1ccccc1)(C(F)(F)F)C(F)(F)F
CN1C(=O)CCc2cc([N+](=O)[O-])cc(-c3cncc(O)c3)c21
CC(C)(C)OC(=O)N1CCCC(NC(=O)NC23CC4CC(CC(C4)C2)C3)C1
CCCCOc1ccc(Oc2ccc(-c3cccc(O)c3)cc2)cc1
C/C(=C\S(=O)(=O)N[C@H]1CCN([C@@H](CC(=O)N2CCOCC2)C(=O)N2CCOCC2)C1=O)c1ccc(Cl)s1
COc1cn(C(Cc2ccn(C3CC3)n2)C(=O)Nc2ccc3ncncc3c2)c(=O)cc1-c1cc(Cl)ccc1C(C)=O
CS(=O)(=O)CCCN1CCN(c2cccc3c2OCC3)CC1
COc1ccc(N2CCC(N3CCN(C)CC3)CC2)cc1C
O=C(CCc1cccc(-c2ccc3c(c2)OCC3)c1)NC1=C(C(=O)O)CCCC1
CCN(Cc1cc(O)ccc1Cl)C(=O)Cc1cccc(C[C@@H](C)NC[C@H](O)c2ccc(N)nc2)c1
O=c1nc[nH]cc1CS(=O)(=O)c1ccccc1
CC(=O)c1c(SCc2ccccc2)n(C(=O)c2ccc(Br)cc2)c2c(Br)ccc(Cl)c2c1=O
C[C@@H]1CCc2ncnc(N3CCN(C(=O)C(CN)c4ccc(Cl)c(Cl)c4)CC3)c21
CC1COCC(O)CN1S(=O)(=O)c1cc(C(=O)Nc2cc(F)c(F)c(F)c2)ccc1F
C[C@]12CC[C@@H](OC(=O)N3CCNCC3)CC1CC[C@@H]1[C@@H]2CC[C@]2(C)[C@@H](c3ccc(=O)oc3)CC[C@]12O
Nc1cccc(SC[C@H]2CO[C@](CCc3ccc(Cl)cc3)(Cn3ccnc3)O2)c1
CCCCCC(O)c1ccc(-c2ccc(C(F)(F)F)cc2)nc1
CCc1ccc(Cc2cc(Br)c(SC)cc2C#N)cc1
NCc1ccccc1CN1C(=O)N2CC=CN=C2C=C1N1CCCC(N)C1
COc1ccc(S(C)(=O)=O)cc1Nc1nccc(-c2sc(N3CCOCC3)nc2-c2cccc(NS(=O)(=O)c3c(F)cccc3F)c2F)n1
COc1ccc(Cl)c(OCC[C@@H]2CN(C(=O)O)CCN2C(=O)O)c1
O=C(/C=C/c1ccc(Br)cc1)COc1c(-c2ccc(O)cc2)oc2cc(O)cc(O)c2c1=O
CCN(C)CC1CC1COc1ccc(C(=O)c2ccc(Br)cc2)cc1
CCc1cc2ccccc2c(Nc2ccc(C(CC)C(N)C(=O)O)cc2)n1
C[C@H]1COCCN1c1nc(-c2cnc(N)nc2)c2c(n1)N([C@@]1(C)CCN(C(=O)CN(C)C)C1)CC2
COc1cccc(COc2cccc(-c3c(-c4ccccc4)cnc4c(C(F)(F)F)cccc34)c2)c1
NC(=O)c1ccccc1C1CCC(CCN2CCC(Oc3cc(F)c(F)cc3F)CC2)CC1
Cc1cc2c(cc1C(=O)N1CCc3cc(Cl)ccc31)[nH]c(=O)c1ncc(C3CCCC3)n12
CC(C)=CC(=O)c1cscc1OC(C)(C)C
CC(=O)S[C@@H]1[C@H](C)C2=CC(=O)CC[C@]2(C)[C@H]2CC[C@@]3(C)[C@@H](CC[C@@]3(O)CCCO)[C@H]12
CN(C)CCOc1cncc(-c2ccc3[nH]nc(-c4nc5c(-c6cc(O)cc(F)c6)cccc5[nH]4)c3n2)c1
c1ccc(CCCCN2CCCCC2c2ccccc2)cc1
CCN/C(=N\S(=O)(=O)c1cccc(Cl)c1)N1N=CCC1c1cccs1
CCCc1nc(C(N)CC)nn1Cc1ccc(-c2ccccc2-c2nnn[nH]2)cc1
CC(C)(C)OC(=O)NCc1cc2cc(-c3ccc(C(=O)N4CCOCC4)cc3)cc(C(F)F)c2o1
CC(C)(C)c1cc(OC(F)(F)F)ccc1OC(F)(F)F
CC1(C)COCCN1Cc1ccc(NC(=O)c2coc(N3CCOCC3)n2)c(C(=O)Nc2cccnc2)c1
Cc1ccncc1-n1ccc2cc(-c3cccc(C#N)c3)ccc21
O=[N+]([O-])CC1c2ccccc2Oc2ccc(Cl)cc2C1COS(=O)(=O)C(F)(F)C(F)(F)F
COCCN1C[C@@H](NC(=O)Nc2c(Cl)c(C)nn2-c2ccccc2)[C@H](c2ccc(F)c(F)c2)C1
COC(=O)N1c2ccc(-c3cn[nH]c3)c(Oc3ccc(F)cc3)c2CCC1C
Cc1nc2cnc3ccccc3c2n1Cc1ccccc1
N#Cc1cscc1NC(=O)c1ccc2cnc(N[C@@H]3CCCC[C@@H]3O)nn12
CCOC(=O)Cc1ccc(N2C(=O)c3c(c(OCC(F)(F)F)c4ccccc4c3OCC)C2=O)c(Cl)c1
CN(C)c1ccc(N2CCN(C(=O)C(=O)C=C(O)c3c(Cc4ccccc4F)c(Cc4c(F)cc(F)cc4F)c[nH]c3=O)CC2)cc1
CCC1CC(N2CCC(OC)(c3nccn3C)CC2)CCCN1C(=O)O
CCSc1c(C(=O)O)c(-c2cccc3ccccc23)cn1Cc1cncn1Cc1ccc2c(c1)OCO2
CC(=O)O[C@]1(C(C)=O)CC[C@H]2[C@@H]3CC(C)(C)C4=CC(=O)CC[C@@H]4[C@H]3CC[C@@]21C
CC1CCc2sc3c(N4CCNCC4)nc(N)nc3c2C1
CN(C)C(=O)C(=O)c1ccccc1Nc1nc(N)ncc1Cl
CC(CNC(=O)Nc1snc(OCc2cccc(F)c2F)c1C(N)=O)N(C)C
CS(=O)(=O)N[C@H]1CCCC[C@@H]1N1C(=O)c2ccccc2[C@@H](C(=O)NCc2cccc(OCC(=O)O)c2)[C@@H]1c1ccc(Cl)cc1Cl
NC(Cc1ccc(Oc2ccc(CC3C(=O)Nc4ccccc43)cc2C(F)(F)F)cc1)C(=O)O
Cc1cccnc1C(=O)Nc1cccc(Oc2ccc3nc(N)nn3c2)c1
Cc1ccccc1NC(=O)Nc1ccc(NC(=O)C2CC2C(=O)NC(CC(=O)O)c2ccc3c(c2)OCO3)cc1
CN(C(=O)C1CCNC1)C1=CC2C=CC=NC2S1
CS(=O)(=O)N1CCN(C2(CNC(=O)c3c(N)cccc3Cl)CCCCC2)CC1
CC(C)(C#N)n1cc(Nc2nccc(N3CC[C@@](C#N)(C4CC4)C3=O)n2)cn1
CCc1cc2c(c(OCC(F)(F)F)c(C(=O)NC3CCN(C(=O)CO)CC3)n2C)c(=O)n1-c1c(F)cccc1F
COCc1cc(O)nc(NC(=N)Nc2ccc(F)c(Cl)c2)n1
COc1cccc(-n2cnc3c(=O)oc4ccccc4c32)c1
Cc1cc(-c2ncc([C@@H](O)[C@H](O)[C@H](O)CO)[nH]2)n[nH]1
CCOC(=O)c1ccc(N)c(CN2CCCC2)c1
COc1cc(OC)cc(C(O)(c2cc3ccccc3[nH]2)S(=O)(=O)c2ccccc2)c1
C=C(C(C)C)C(CNC(C)C)c1ccc(Cl)cc1
CCOCCc1ccc(Oc2ncccc2-c2cccc3ccnn23)cc1
O=C(NCC1CCNCC1)c1cccc2c1OCCO2
O=C(O)c1cc(N2CCOCC2)cc(Cl)n1
COCc1[nH]c(=O)c(C#N)cc1-c1ccncc1
CC1CC(C)CN(C(N)=O)C1
CCc1cnc(C)c2c1c1ccc(O)cc1c(=O)n2C
CC(=O)Nc1nc(CCc2ccc(N(C(=O)O)C(C)(C)C)cc2)c(C(=O)NCc2ccc([N+](=O)[O-])cc2)s1
Cc1cc(C(=O)N2Cc3cccn3Cc3ccccc32)ccc1NC(=O)c1cc(Cl)ccc1Cl
O=C(CBr)c1ccc(Br)c([N+](=O)[O-])c1
CC(C#N)Cc1cccc(N)n1
CC(C)(N)c1ccc(-c2ccc3[nH]ncc3c2O)cc1
CCOc1cccc(-c2cnc(Cl)o2)n1
NC(=O)c1cc(-c2cccnc2C(Cc2cc(F)cc(F)c2)NC(=O)Cn2nc(-n3cccn3)ccc2=O)ccc1F
CCS(=O)(=O)N(Cc1cccnc1)c1ccc(Oc2ccc(Oc3cccs3)cc2)cc1
CC(C)C(=O)Nc1cc(-c2ccccc2)nc(-c2ccccc2)n1
CNC(=O)[C@](Cc1ccccc1)(N1C(=O)CCC1=O)[C@@](C)(CNC(=O)c1ccccc1)COCc1ccccc1
CCOC(=O)CC(c1ccccc1)N1CC(=O)N(C)c2ccc(C#CCCCNC(=O)OC(C)(C)C)cc2C1=O
CCc1ccccc1S[C@@H](c1ccccc1)[C@@H]1CN(Cc2ccccc2)CCO1
COc1ccc(Oc2cc(NCc3nc4ccccc4[nH]3)nc(N3CCN(C(=O)C4CCCO4)CC3)n2)c(Cl)c1
CCC(CC)c1ccc(Cl)c2nc(Nc3ccc(Br)cc3Cl)n(CCO)c12
CCOc1ccc(CC(=O)Cc2csc(-c3ccc(OC)c(OC)c3)n2)cc1OCC
Nc1ccc(Oc2ccnc(C(=O)Nc3ccncc3)c2)cc1
CC(C)(C)OC(=O)Nc1ccc([C@@H](N)CC(=O)O)cc1
C1C2CC3CC1CN3C2
CN(C)C(=O)c1ccc(N2CCC(OC3CCN(C(=O)OC(C)(C)C)CC3)CC2)cc1Cl
O=C(O)c1cccc(-c2cccc3sccc23)c1
CCCn1c(=O)c2[nH]c(-c3ccc(N(CCOC)C(=O)c4ccc(C(F)(F)F)nc4)nc3)cc2n(CCC)c1=O
Cc1ccc(-n2nccn2)c(C(=O)N2CCC[C@H]2c2nc(-c3cccnc3OC(F)F)no2)c1
COc1cc2c(cc1[N+](=O)[O-])C(=O)NC2
O=C(c1cnc(C#Cc2cccc(F)c2)s1)N1CCCC1
O=C(O)/C(=C(\C(=O)O)C1CCC(O)CC1)C1CCCC1
c1ccc2c(c1)N(c1ncnc3[nH]ccc13)C[C@]21CCNC1
Cc1cnc(C(O)(C(C)c2ccc(OCCNC(=O)OC(C)(C)C)cc2Cl)C(F)(F)F)cn1
CC1(C)C(=O)Nc2cccc(Cl)c2C1O
N#Cc1ccc2cc(/C=C/[C@@H]3CCCN3)ccc2c1
COc1ccc2c(nc3n2C(NC(=O)CCC2CCCC2)(C(F)(F)F)C(=O)N3)c1C(=O)NS(C)(=O)=O
C=CCN1CCC2(c3cccc(O)c3)CC(N(CC(C)C)C(=O)Cc3ccc(Cl)c(Cl)c3)CCC2(OC)C1
CCOC(=O)c1cc(CCOC)n2cccc(C(F)(F)F)c12
CC(C)(CN1CCC(COc2ccc(-c3ccc(C(=O)N4C[C@H](O)C[C@H]4C(N)=O)c(F)c3)nc2)CC1)C(F)(F)F
CCCCNc1nc(N)ncc1OCCOc1cccc(OC)c1
CC(=C1C(=O)NC(=O)NC1=O)c1ccc(-c2cccc(C(=O)O)c2)o1
CN1CCN(C(=O)c2cccc3c(C4(c5ccc(-c6cnc(N)nc6)cc5)CCC4)c[nH]c23)CC1
CN1CC2CCC1(C(NC(=O)c1ccc(Cl)c(S(=O)(=O)N(C)C)c1)c1ccccc1)CC2
CCNCCc1ccc(N/C(=C2\C(=O)Nc3cc(OCC)c(OCC)cc32)c2ccccc2)cc1
FC(F)(F)c1cccc2c(-c3cccc(Br)c3)nc(-c3ccccc3)nc12
CCn1cc(Nc2ncc(C(=O)O)c(NCc3c(F)cccc3Br)n2)cn1
COC1C[C@@H]2CC(C)(NCC(=O)N3CCCC3C#N)C[C@@H]2C1
CN1CCN(c2ncccc2CO)CC1
O=C1N(Cc2ccc(-n3cnnn3)cc2)CCN1C1CCN(c2ncc(C(F)(F)F)cc2F)CC1
CN1CCN(Cc2ccc(-c3cc4c(Nc5cccc(Cl)c5)ncnc4[nH]3)cc2)CC1
CCCNC(=O)c1cc2c(s1)NC(=O)C2=Cc1ccc[nH]1
COC(=O)[C@@H](N)Cc1ccc(OCCc2ccc3c(n2)NCCC3)cn1
CCCCn1c(CN(Cc2ccccc2)Cc2cccc(F)c2F)cnc1-c1ccccc1
O=C(Nc1nc(-c2ccccn2)ns1)c1cccc(C(F)(F)F)c1
FC(F)(F)c1cc(CO[C@H]2CCCN[C@H]2c2ccccc2)cc(C(F)(F)F)c1
COc1ccc(Cl)cc1C1(O)C(=O)Nc2ccc(C(F)(F)F)cc21
C[C@H]1CC[C@H](NC(=O)c2cnc3c(n2)CCCCC3)CC1
CS(=O)(=O)Nc1cccc(CC(=O)OCC(=O)OC(Cc2c(Cl)c[n+]([O-])cc2Cl)c2ccc(OC(F)F)c(OCC3CC3)c2)c1
CNc1ncc(C2=C(C(=O)OC(c3ccccc3)c3ccccc3)N3OC(NC(=O)OC(C)(C)C)C3SC2)s1
CN(Cc1nsc(NC(=O)NCc2cccc(F)c2)n1)C(=O)C1(C#N)CC1
CC(C)Cc1cccc(Oc2ccc(Cl)c(Cl)c2)c1
CC(C)c1ccccc1N1CCN(C(=O)c2cccc(C(F)(F)F)c2Cl)CC1=O
COCC(C)N(C(=O)c1nc[nH]c1C(N)=O)[C@H]1CC[C@H](C(=O)Nc2cc(N3CCOCC3)ccc2Cl)CC1
O=c1[nH]c(SCCCCCCCc2ccccc2)ncc1Cc1cccnc1
C[C@@H]1CNCCNCCNCCNCCN1
CC(C)(C)[S@+]([O-])NCCC=Cc1cc(-c2ccncc2N)ccn1
CCCCc1c(C)cc[nH]c1=O
Cn1c(C(=O)NC2CCN(S(N)(=O)=O)C2)cc2c(Cl)c(Cl)ccc21
COc1cccc(C(=O)N2CCC3(CC2)COc2ccc(CN)cc23)c1
CCn1c(NC(=O)c2ccc3nc4n(c3c2)CCCNC4=O)nc2ccc(Cl)nc21
C[C@](NC(=O)OCc1ccccc1)(C(N)=O)c1ccc(F)cc1
CC(C)n1cc([C@@H](Nc2cc(Cl)c3ncc(C#N)c(Nc4ccc(F)c(Cl)c4)c3c2)c2cncc(C(=O)N3CCCC3)c2)nn1
Cc1c(N2CC3=CNCC3C2)nn2c(-c3ccnc(N)c3)c(-c3ccc(F)cc3)nc2c1C
NCCC(=O)O[C@H]1CC[C@H](Nc2cc(-n3c4ccccc4c4c(-c5nc6ccc(F)cc6[nH]5)cccc43)ccc2C(N)=O)CC1
COc1cc(F)ccc1C(=O)C(c1ccccc1C)c1c[nH]c2ccc(C(F)(F)F)cc12
NC(=O)[C@](O)(Cc1ccccc1)C(=O)N1CC(O)C1
CNC(=O)/C=C1/CCc2c(F)cc(F)cc21
CNC(=O)NC(C)(C(F)F)[C@H](NC(=O)c1ccc(C#CC#Cc2ccc(N(C)C)cc2)cc1)C(=O)NO
Cc1nn2c3c(nc2s1)CCN(C(=O)COc1ccc(F)cc1C)C3c1ccc(C2CC2)cc1F
CC(C)(C)OC(=O)C1CSC(CSC(=O)c2ccccc2)C1
CCCCN(C(=O)Nc1nccs1)c1ccccc1OCC
Cc1cnc(C(C)C)nc1-c1cc(-n2c(C)cc(OCc3ccc(F)cc3)c(Br)c2=O)c(Cl)cn1
COc1ccc(Cn2nc(Nc3cc(C)[nH]n3)c3ccccc3c2=O)cc1
COc1cc(CCl)ncc1Br
CNc1nc(Nc2ccc(-n3cnc(Cl)c3)c(OC)c2)nc2c1COCC2c1ccc(Cl)cc1
CC(=O)c1cn2c3c(c(NCCCn4cnc5ccccc54)c(F)c(N)c3c1=O)OCC21CCCC1
BrC[PH](c1ccccc1)(c1ccccc1)c1ccccc1
O=C(O)c1ccc(C#C/C(F)=C\c2ccc(CN3CCOCC3)cc2)cc1
CN1CCC(CN(C(=O)O)c2ccc(F)cc2-c2cccc(F)c2)C1
Nc1n[nH]c2cccc(-c3ccc(NC(=O)Nc4cccc(C(F)(F)F)c4F)cc3F)c12
NC1CC(N2CCOCC2)C1
Cc1ccc(COC(=O)O)cc1
O=C(NCCCc1cc(F)cc(F)c1)c1cc(Br)cc(OCCNc2ccncc2)c1
CC1(C)[C@H]2CC[C@]1(C)[C@@H](O)[C@H]2O
CCS(=O)(=O)c1ccc(Br)cc1CNC(=O)c1cccc(C(F)(F)F)c1
Nc1ccc(-c2cc(OC(F)(F)F)cc(OC(F)(F)F)c2)cc1
Cc1nc(-c2cc(C(F)(F)F)ccc2Cl)sc1C(=O)Nc1c(F)cccc1F
CC(=O)C(O)[C@H]1O[C@@H](n2cc(F)c(=O)[nH]c2=O)C[C@@]1(O)C(C)=O
O=c1c(C2=NS(=O)(=O)c3ccccc3N2)c(O)c2ccccc2n1CCCO
CCS(=O)(=O)Oc1nccc2c1C(c1ccc(C#N)cc1OC)C(C(C)=O)=C(C)N2
CS(=O)(=O)NCc1ccccc1
CNC(=O)[C@H](c1ccccc1)N(CCCc1ccc(F)cn1)c1ccc(F)c(C)c1
CC(CN1CCN(c2ccccn2)CC1)[C@H]1CC[C@H]2[C@@H]3CCC4=CC(=O)CC[C@]4(C)[C@H]3CC[C@@]21C
CNC(=O)c1cc2cc(-c3ccc(N(C)[C@@H]4C[C@@H]5CCC[C@H](C4)N5)nn3)c(O)cc2o1
CCOc1cc(C(F)(F)F)ccc1C(=O)NCc1cc(CC(OC(C)C)C(=O)O)ccc1OC
CS(=O)(=O)Nc1cccc(-c2cncc3cc(/C=C4\SC(=O)NC4=O)oc23)c1
CC(C)(O)c1ncc(-c2ccc3ncc(Cl)c(CO)c3c2)cn1
CC(C)(C)COC(=O)[C@@H](N)CCc1ccccc1
COc1n[nH]c2cc(OCCNC[C@H](O)c3ccc(F)c(NS(=O)(=O)c4ccccc4F)c3)ccc12
COC(=O)N1CCN(Cc2ccc(Cl)c(CNC(=O)Nc3ccc(C)nc3)c2)CC1
C[C@@H]1CNCC[C@@H]1c1c(F)ccc2ccsc12
CCc1cc(Cl)c(OC)c(C(=O)NC[C@@H]2CCCN2CC)c1O
Cc1ncc(-c2ccc(OCC(C)C)cn2)c(N2CCC(C)(C)CC2)c1[C@H](OC(C)(C)C)C(=O)O
CNC(=O)c1cccc2[nH]c(-c3n[nH]c4ncc(-c5cncc(NS(C)(=O)=O)c5)cc34)nc12
FC(F)(F)c1cc(-c2nnc3cnc4[nH]ccc4n23)cc(C(F)(F)F)c1
CC(C)[C@H](N)c1ncc(-c2ccc(-c3ccc(-c4cnc([C@@H](N)C(C)C)o4)cc3)cc2)o1
CN[C@H]1CCN(c2nc(N)nc3c(Br)csc23)C1
N#CCC(c1cccc(NC(=O)c2ccc3ccccc3c2)c1)n1cc(-c2ncnc3[nH]ccc23)cn1
CC(C)(C)OC(=O)C1NCCc2c(C(=O)O)cccc21
CC(O)(C(=O)N1CCC(c2ccnn2Cc2ccccc2)CC1)C(F)(F)F
C#Cc1nc(-c2ccccc2)cc2ccccc12
COc1cc(CNC(=O)c2cc(C#N)ccc2NC(C)CO)ccc1Cl
Cc1nc(NS(=O)(=O)c2ccc(Cl)cc2)c(-c2ccc(Cl)cc2)c(OCCO)n1
CCc1ccc(Nc2ncnn3cc(C(=O)OC)c(C)c23)cc1O
CCNc1cccc(COc2c(Br)cc(CCC(=O)O)cc2Br)c1OC
NC(CCC(=O)O)CCc1cccc2ccccc12
CC(C)(C)OC(=O)NCCCCN(Cc1nccc2c1[nH]c1ccccc12)C1CCCc2cccnc21
Cc1cc(C)cc(C(=O)N2CC[C@H](NCc3c[nH]c4ccccc34)C[C@H]2Cc2ccccc2)c1
Cc1cc(C)cc(S(=O)(=O)Nc2ccnn2-c2ncc(C(F)(F)F)cc2Cl)c1
COC(=O)C1CCCCN1CCOc1cc2ncnc(NC(C)c3ccccc3)c2cc1N
FC(F)(F)c1cccc(Nc2nnc(-c3ccc(Oc4ccnc5[nH]ccc45)cc3)[nH]2)c1
Cc1cc(Nc2nc(N[C@@H]3CCCC[C@@H]3NC(=O)O)cc3c2C(=O)NC3)ccc1F
O=C(O)c1ccc(OC(CC2CCCCC2)c2ccc(-c3ccc(C(F)(F)F)cc3)cc2)cc1
CNCc1cc(CCCOC(=O)C(C)(C)C)ccc1[C@H]1CC[C@H](N(C)C(=O)c2ccc(Cl)cc2)CC1
CC(=O)C1CC(Oc2ccc3ccccc3c2)CN1C
O=C(O)c1nc2n(n1)-c1ccc(F)cc1C(c1ccccc1F)=NC2
ON=C1CCN2CCSCC2C1
CC(C)(C)CC(N)(C(=O)O)c1ccc(Br)cc1
COc1cccc(OC)c1C(=O)C1CCN(C2CCCCC2)C1=O
CCC(C)n1cc(Cl)cc(N)c1=O
CC(C)(N)C(=O)N[C@H](CCC(F)(F)c1ccccc1)c1ncnn1CCOC(=O)N1CC[C@@H](F)C1
CC(C)(C)C(=O)Nc1nc(O)c2c(n1)CN(c1ccc(C#N)cn1)CC2
CC(Cn1ccc(-c2cc(F)c(C#N)c(Cl)c2)n1)NC(=O)c1nc(C(C)(C)O)no1
Cc1c(C)n(Cc2ccccc2)c2c(OCc3ccc(F)cc3)nc(C#N)cc12
Nc1ncnc2c1nc(Sc1cc3c(cc1Br)OCO3)n2CCC1CCN(C(=O)[C@@H]2CCCN2C(=O)O)CC1
COC(=O)c1ccc(CN(C(=O)N2CCS(=O)(=O)CC2)c2ccc(OC3CCN(C(=O)OC(C)(C)C)CC3)cc2)c(F)c1
O=C1N=C(N2CCCCC2)SC1=Cc1cccc(-c2nnc(C34CC5CC(CC(C5)C3)C4)o2)c1
CCOC(=O)[C@@H](N)Cc1ccc(-c2c(OC)cc(CO)cc2OC)cc1
O=C(Nc1ccc(Cl)c(C(F)(F)F)c1)N1CCC[C@@H]1c1ncnn1Cc1ccc(Cl)cc1
CC(C)c1cc(CC2=CCc3ccccc32)cc(C(C)C)c1O
COc1cc(N(C)C[C@H]2CCCN2C)c(N)cc1Nc1ncc(C(=O)OC(C)C)c(-c2cn(C)c3ccccc23)n1
Cn1c2c(c3ccc(-n4ccc(OCc5ccc6nccn6c5)cc4=O)cc31)CCN(C(=O)O)C2C(C)(C)C
CS(=O)(=O)c1ccc(N[C@H]2c3ccccc3C[C@@H]2N2CCCC2)cc1
COC1(c2cccc(C(N)=O)c2)[C@H]2CCC[C@@H]1CN(CC1CCOC1)C2
Cc1cc(-c2nccnc2N2CCN(C(C)c3cn[nH]c3)CC2)ccc1Cl
CCc1cc(C)c(=O)n(CC)c1
CC(C)(C)c1ccc(CNC(=O)c2cc3ccccc3n2Cc2ccc(Cl)cc2Cl)cc1
N#Cc1cc(F)c(Cl)cc1O[C@H](CCN)c1ccsc1
N#Cc1ccc(Cn2ccc(NC(=O)Cc3ccc(C4(C(F)(F)F)CC4)cc3)n2)cc1F
CCOc1ccccc1-n1c(C(C)N2CCN(C(=O)COc3ccccc3)CC2)nc2ccccc2c1=O
CC(=O)O[C@H]1CC[C@@]2(C)C(CC[C@]3(C)[C@@H]2C(=O)C=C2[C@@H]4C[C@@](C)(C(=O)N(O)C5CCC5)CC[C@]4(C)CC[C@]23C)C1(C)C
Cc1cc(C#CCNc2cccc(C(=N)N)c2)ccc1C(=O)N1CCCC1
COc1nccc(N2CCC(N(C)C(=O)OC3CCCN(Cc4cccc(Cl)c4)C3)CC2)n1
CCCCCCC(C)n1ccnc1
CC1=Cc2c(cnn2-c2ccc(F)cc2)C[C@]1(C)CC(O)c1cccc(F)c1
CCCCCCC1=CC(=Cc2[nH]c(-c3ccc[nH]3)cc2OC)N=C1C
CCC(CC(=O)O)c1ccc(N2CCNCC2)c(Nc2ccc(C#N)cc2)c1
CC(=O)OC1N=C(c2ccccc2)c2cccc3c2N(CCO3)C1=O
CO[C@@H]1C[C@H](C)Cc2c(N)c(O)cc(c2O)NC(=O)/C(C)=C\C=C/[C@H](C)[C@@H](OC(C)=O)/C(C)=C\[C@H](C)[C@H]1O
N#Cc1ccc(Cl)cc1OC(CCCO)c1ccco1
CCCC(C)N1CCC(Oc2ccc(C(=O)Nc3ccc(Oc4ccc(NC(=O)NC(CC)CC)cc4OC)cc3)cc2)CC1
CC(=COc1ccccc1)C(=Nc1ccccc1)Sc1ccc(F)cc1
COc1ccc(F)c2c1cc(C)n2CCNc1cc(-c2ccc(C(=O)O)c(OCC(C)C)c2)ncn1
COC(=O)CCCCCCC(=O)NCCc1ccccc1
C[C@H](c1c[nH]c(=O)c2cc(F)c(F)cc12)N(CCCO)C(=O)Nc1ccc(F)c(Cl)c1
CCCCCC1C(C(=O)O)=C(C)NC(c2cccc(-n3ccnc3)c2)=C1C(=O)OCC
Cc1ccccc1[C@@H]1CCN(C(=O)C2CCNCC2)C[C@@H]1OCc1cc(C(F)(F)F)cc(C(F)(F)F)c1
COC(=O)c1ccc(C(CCN2CCC(n3c(=O)[nH]c4ccccc43)CC2)c2cccc(OC)c2)cc1
NCC(=O)NC1CC2CCC(C1)N2C(=O)O
CC(=O)Nc1ccc(-n2c(=O)n(CC3CCC(NC(=O)c4cc(Cl)cnc4C(F)(F)F)CC3)c3ccccc32)cn1
N[C@@H](Cc1ncccc1NC(=O)c1c(Cl)cncc1Cl)C(=O)O
Cc1cc(Cl)cc(CC(=O)O)c1
O=C(O)CN(c1ccc2c(c1)CCN2c1ccc(N2CCNCC2)nn1)S(=O)(=O)c1cc(Cl)cc(Cl)c1
Cn1c2ccc([N+](=O)[O-])cc2c2ncnc(Cl)c21
O=C(O)C(CCn1nnc2ccccc2c1=O)Sc1ccc(-c2ccccc2F)cc1F
Nc1cccc(C(N)c2nccc3ccccc23)c1
COCCNS(=O)(=O)c1c2cccc(-c3ccc(Cl)cc3Cl)c2nn1C
CCCCS(=O)(=O)NC(=O)c1ccc2[nH]c(C)c(C(=O)c3ccc(Cl)cc3Cl)c2c1
FC(F)(F)c1cnc2ccc(Cc3nc4ncnc(NCc5n[nH]c6ccc(Cl)cc56)c4[nH]3)cc2c1
C[C@@H](NC(=O)Oc1cc(NC(=O)c2ccccc2-c2ccc(C(F)(F)F)cc2)cn1C)c1ccc(Cl)cc1
CC(C)(C)OC(=O)N1C[C@@H](N(CC2CC2)C(=O)c2nc3ccccc3[nH]2)C[C@@H](C(=O)N2CCOCC2)C1
CC(C)Cc1ccc(COc2ccc(-c3c(-c4ccncc4)nn4c3C(=O)N(CCO)CC4)cc2)cc1
CC1C(Nc2nncn2[C@H]2CCc3sc(NC(=O)C4CC4)c(C(=O)NCC4CC4)c3C2)CCN1S(C)(=O)=O
C[C@H](N)C(=O)N[C@@H](COC(C)(C)C)C(=O)N(C)[C@H](Cc1ccc(Cl)cc1)CN(C)C(=O)[C@@H](CC(=O)O)[C@H]1CCc2ccccc21
CC(C)c1noc(N2CCC(Oc3ncnc4c(-c5ccc(S(=O)(=O)C6CCCC6)cc5)csc34)CC2)n1
Oc1ccc(F)c(Br)c1
C#CCOc1ccc2cc(C(=O)OCc3ccccc3)nc(-c3ccc(C(C)C)cc3)c2c1
O=C(Cn1ccc2ncc(-c3ccc(F)c(C(F)(F)F)c3)cc21)N1CCC1
COC[C@H](N)Cc1ccccc1
Cc1ccc(C(=O)Nc2cc(N3C(=O)c4ccccc4C3=O)ccc2N2CCCCC2)cc1
CC(C)(C)OC(=O)NS(=O)(=O)Nc1ccnc(-c2cc(-c3ccon3)n(Cc3ccccc3F)n2)n1
Clc1ccc(NCc2cccnc2NCC2CCN(c3ccncc3)CC2)cc1
COCc1ccc(NC(=O)c2nc(C3CC3)cnc2Nc2cncnc2)c(C(=O)N(O)CC(C)C)n1
O=C(NCC1CCN(C(=O)OCc2ccccc2)CC1)c1ccc(O)c(Cl)c1
O=C(O)C[C@@H](NC(=O)[C@@H]1CCCN(C(=O)CCC2CCNCC2)C1)NC(=O)C(F)(F)F
O=C(O)c1ccc(-c2ccc3cc(O)ccc3c2)nn1
c1ccc2c(c1)CNC2
C=C1c2cc(Cl)c(Cl)cc2CCC12CCCC2
CCCOc1c(NCc2ccccc2)cc(C2CC[C@@H](c3cc(OC)c(OC)c(OC)c3)S2)cc1OC
COc1cc(-n2ncc3ncnc(N)c32)ccc1NC(=O)c1ccc(C(F)(F)F)cc1F
COc1cc(OC)cc(-c2nc(NS(=O)(=O)/C=C/c3ccccc3)c(Oc3ccccc3OC)c(OC)n2)c1
COc1ccc(C2CCN(C3CCCN(Cc4ccc(C)cc4)C3=O)CC2)cc1
OCC1CCN(Cc2cccc(Nc3nccc(-c4ccc(Br)s4)n3)c2)CC1
CCCCOc1nc(N)c2[nH]c(=O)n(CCCN(Cc3ccccc3)C(=O)CCC(=O)OC)c2n1
CCN1CCC2(CC1)COc1cc3c(cc12)N(C(=O)c1ccc(-c2ccc(N4CCCC4=O)cc2C)cc1)CC3
O=C(NCC1CCC(Nc2ccc([N+](=O)[O-])c(C(F)(F)F)c2)CC1)N1CCN(c2ccc(Cl)cc2)CC1
COc1cc(-c2ccccc2)cc2ncc(C#Cc3cccs3)n12
Cc1nc2c3c(n1)N(c1ccc(Cl)cc1Cl)CC3CCN2CC1CC1
CCOc1cc(CN2CCC(Nc3ncc(C(=O)O)c(C(F)(F)F)n3)CC2)cc(OCC)c1-n1cccc1
Cc1ccc(NC[C@H](C)NC(=O)[C@@H](CC(=O)N2CCOCC2)CC2CCC3(CC2)CC3)cc1
CCS(=O)(=O)c1ccc(C(Oc2ccc(C#N)cc2)C(=O)Nc2nc3ccc(OCCN4CCOCC4)cc3s2)cc1
COc1cc(-c2n[nH]c3nc(N4CCC(C)(CN)CC4)cnc23)ccc1Cl
COC(=O)c1cc(Cl)cc(C(F)(F)F)c1
O=C(O[C@H]1CN[C@H](C#Cc2cc3ncnc(Nc4ccc(OCc5cccc(F)c5)c(Cl)c4)c3s2)C1)N1CCCC1
O=c1nc[nH]c2cc(Cl)c(I)cc12
COCCOc1cc2c(Nc3ccc4c(cnn4C(=O)OC(C)(C)C)c3)nc(-c3cccc(N)c3)nc2cc1OC
CC(C)c1nc(C(=O)N2CCOC3(CCN(Cc4ccc(F)c(CCO)c4F)CC3)C2)cs1
CC(C)S(=O)(=O)N[C@@H]1CCOC[C@@H]1c1ccc(-c2ccccc2)cc1
COC1CN(C(=O)c2ccc(Nc3cc4cc(-c5cnn(CC(C)(C)O)c5)ccc4cn3)c(OC(F)F)c2)C1
OC1(C(CN2CCNCC2)c2ccc(OC(F)(F)F)cc2)CCC1
FC[C@]1(c2cccc(Cl)c2F)NO[C@@H]2C[C@@H]21
CCN1CCc2c(sc(NC(C)=O)c2C(=O)Nc2ccccc2)C1
NC(=O)c1ccc(C(=O)N2CCCCCCCCC2)cc1
CN1CCN(c2ccc(-c3c(-c4cccc(C(=O)NCC5(N)CCCC5)c4)c4c(Cl)ccnc4n3C)cc2)CC1
CCCCNC(=O)C(C)(C)COc1cccc2nc(C)c(C(=O)OCC)c(N)c12
CC(=O)Oc1ccc2c3c1O[C@H]1[C@H](N(C)CCCCCCc4ccccc4)CC[C@@]4(O)[C@@H](C2)N(CC2CC2)CC[C@]314
COC(=O)CC1CCN(c2nc(Sc3ccc(NC(C)=O)cc3)nc(Nc3cc(C)[nH]n3)c2OC)CC1
O=C(Nc1ccccc1)C(Nc1ccc(C(F)(F)F)cc1)c1cccs1
Cc1ccc(Nc2c(-c3ccc(F)cc3)nc3n2C(C)(C)CN(C(=O)CN)C3)cc1
NCCNc1nc2c(Br)c(Br)c(Br)c3c2n1CCC3
COC(=O)c1ccc(OCC#N)cc1OC
NC(=O)c1cc(-c2ccc(C(F)(F)F)cc2)nc(N2CCCC2)c1
O=C(Cn1cnc2cnccc2c1=O)NCCCOc1cccc2ccccc12
COc1cc(OC(=O)N(CCN(C)C)Cc2ccccc2)ccc1-c1ccc2c(c1COC(=O)c1ccc(C)s1)C(C)=CC(C)(C)N2
Cc1cc(Cl)ccc1Sc1nc(Nc2ccc(P(C)(C)=O)cc2)ncc1C(F)(F)F
NC1CCCC(c2cccc(O)c2)C1
C[C@@H](C(=O)N1CC2CCC1CC2)N1CC[C@@](NS(=O)(=O)c2ccc3cc(Cl)ccc3c2)(N2CCCC2=O)C1=O
CC(=O)Nc1ccccc1C(=O)C1CC(N2CCC(N(CCc3ccccn3)Cc3cccc(CNCc4ccccn4)c3)CC2)CCN1
CC(C)(C)OC(=O)[C@H](NS(=O)(=O)c1ccc2c(Cl)cnc(Cl)c2c1)C(C)(C)C
CCCC1CCSC(COCCCl)c2cc(O)c(O)cc21
COc1cccc(NC(=O)NCc2ccc(CN3C(=N)N[C@](C)(CC4CCCC4)C3=O)cc2)c1
COc1ccc(C(=O)N2CCN(c3nnc([N+](=O)[O-])s3)CC2)cc1C#Cc1ccccn1
CS(=O)(=O)c1cccc(F)c1
Cc1ccccc1C(=O)N(C)c1ncon1
CCCCc1ccsc1
CCN(C)[C@H]1CC[C@H](Oc2ncnc3sc4c(c23)CN(S(=O)(=O)NC)CC4)CC1
Cc1cc(Nc2cc3cc(C(=O)N[C@@H](c4ccc(Cl)c(F)c4)c4cnn(C)c4)ccc3cn2)n(C)n1
Cc1ccc(C2NC(=O)CCC2=O)cc1
CN1CCN(c2ccc(Nc3ncc4c(=O)n(-c5ccccc5Cl)n(-c5ccccn5)c4n3)cc2CO)CC1
c1ccc(Nc2cc(-c3nc(N[C@@H]4C5CNC[C@@H]54)c4c(C5CCC5)cncc4n3)ccn2)cc1
Cc1cc(C)cc(OCC2CN(C34CC(NC(=O)[C@H]5C[C@@H](O)c6cc(Cl)ccc6O5)(C3)C4)C(=O)O2)c1
COc1cc2c(c(N3CCN(C)CC3)c1)OC(C(=O)Nc1ccc(N3C=C(C(C)C)ON3)cc1)CC2
Cc1cccc(-c2[nH]c(C(C)C)nc2-c2ccc(F)c(-c3ccc(S(C)(=O)=O)cn3)c2)n1
Cc1cnc(Nc2ccc(N3CCC(NCC4CC4)C3)nc2)nc1Nc1ccc2oc(=O)[nH]c2c1
OCc1cccnc1-c1ccc(F)cc1
C[C@@H](N[C@@H](CCc1ccccc1)C(=O)O)C(=O)N1C(=O)N(C)C[C@H]1C(=O)O
O=C1N(Cc2ccccn2)c2ccccc2C12COc1cc3c(cc12)NCC=N3
CC(=O)Oc1ccnc2cn[nH]c12
Cc1cc2ccoc2c(Br)c1F
CC#CC(=O)N1CCCC1c1cc(-c2ccc(C(=O)Nc3cc(C4CC4)ccn3)cc2Cl)n2cnccc12
COC(=O)/C(=C/c1ccccc1Br)c1ccc([N+](=O)[O-])cc1C(=O)OC
COC(=O)N(O)c1cccc(C)c1COc1ccc(C)cc1C
COC(=O)c1ccc(CNS(=O)(=O)C2CCN(c3ccccc3)CC2)c(F)c1
C[C@H](NC(=O)c1c(N)nn2cccnc12)c1cc2cccc(Cl)c2c(=O)n1CCc1noc(C(C)(C)C)n1
CN(C)CCCn1sc2cc(OCc3ccccc3)ccc2c1=O
Nc1cccc(-c2ccn3c(-c4cccc(Nc5nncs5)c4)cnc3c2)c1
NC(=O)C=Cc1ccc([N+](=O)[O-])cc1
CC1(C)OCC(c2cnc(N)cn2)O1
O[C@@H]1CO[C@@H]2[C@H](Oc3cc4nc(-c5ccc6c(c5)COC6)c(F)cc4[nH]3)CO[C@H]12
c1ccc(-c2ccc(N3CCc4c([nH]c5ccccc45)C3c3ccc4c(c3)CCO4)nc2)nc1
Cc1ccccc1Cc1ccc(N2CC(F)(F)CC2CC#N)cc1
CC1CCCN1CCc1ccc(-c2ccc(S(=O)(=O)CCC(=O)N3CCOCC3)cc2)cc1
ClCCOc1ccc2cc3cccc(OCCCl)c3nc2c1
C=CCN1C2CSCC1CC(=O)C2
COc1ccccc1SC[C@@H](C)CN[C@@H]1COc2ccccc2SC1
COc1cccc(N(C)S(=O)(=O)c2ccc(-c3ccc(CN4CC(C(=O)O)C4C)cc3)cc2)c1
CCc1cnc([N@@+]2(C3CCNCC3)CCCC(NC(=O)OCc3ccccc3)C2=O)nc1
O=C1CCC(N2Cc3cc(CNC(=O)C(F)(F)c4ccc(F)cc4)ccc3C2=O)C(=O)N1
Cn1cnc(S(=O)(=O)N2C[C@H](c3ccccc3)[C@@H](NCc3cc(Cl)ccc3OC(F)F)C2)c1
Cc1ccc(CN2CCN(CCCCn3cc(C)c(=O)[nH]c3=O)CC2)cc1C
CCN(Cc1ccccc1)Cc1ccc(-c2cc(S(=O)(=O)Oc3ccccc3)ccc2OC)[nH]1
Cc1nn(C)cc1-c1ccc(Cc2cc3c(c(F)c2C)OCN([C@H]2CCC[C@@H]2O)C3=O)cn1
CN(C)S(=O)(=O)NCc1ccc(Nc2cc(NCc3cccc4ccsc34)c(C(N)=O)cn2)cc1
CNC(C(=O)Nc1nc(C)cs1)c1oc(C#N)c(C)c1Cl
Cc1ccc(N2CCCN(CCCC(=O)N3CC[C@H](Nc4ccc([N+](=O)[O-])c(C(F)(F)F)c4)C3)CC2)cc1
Cc1cc(Nc2nccc(OCCO)n2)cc(-c2cnn(CCC(N)=O)c2)c1
C#Cc1cccc(C(=O)Nc2cccc(N(CC)c3cncnc3)c2)c1
C#CCc1cccc(Cl)c1
CN(C)CCN1CCCc2cc(N)cc(F)c21
CCc1nc(-c2ccc(OC)cc2C)c(CC)nc1NC1c2ccccc2CC1O
Cc1c(Cl)c(C(F)(F)F)nn1C1CCN(c2cnn(-c3ccc(F)cc3)c2C2CC2)C1=O
Cc1ccc(C(=O)Nc2nc(-c3ccc(F)cc3)c(-c3ccc(S(C)(=O)=O)cc3)s2)cc1
CN1CCCN(c2[nH]c3cccnc3c2C#N)CC1
CC(C)C1=C(C(=O)N2[C@H](C(=O)N3CCN(CCO)[C@H](C)C3)CC[C@H]2C)SC2=N[C@@](C)(c3ccc(Cl)cc3)[C@@H](c3ccc(Cl)c(F)c3)N21
Cc1nn(CCCN2C[C@H](C)O[C@H](C)C2)cc1-c1cnc2ccc(Nc3cc(C(C)C)cnn3)nc2c1
CCCOc1ccc(-c2nc(OC)nc(-c3cc(CO)ccc3Cl)n2)cc1
Clc1cc(-c2cnc3c(-c4ccnc5ccccc45)cnn3c2)ccc1N1CCNCC1
CCOC(=O)C(O)Cc1nc(C(N)=O)nc(O)c1C(=O)O
COc1cc(Oc2c(N)nc(N)nc2C2CCS(=O)(=O)CC2)c(C(C)C)cc1OC
Cc1cc(C(C)C)c(O)c(=O)n1C(C)C
CC(=O)SC1CCCCCC1
O=C(O)C(CSCC1CC1)N[C@H](c1ccc(F)cc1F)C(F)(F)F
O=C(NCC1CCCCC1)c1cnc(Nc2ccc(C(F)(F)F)c(F)c2)nc1C(F)(F)F
CCOC(=O)C1(F)C(=O)NC(=O)NC1SCC
O=C(Nc1scc(-c2ccc(Br)cc2)c1C(=O)O)c1cc(-c2ccccc2)on1
O=C(N[C@@H]1C[C@H]2CC[C@@H]1N2)c1cc(Cl)c(F)cn1
Cc1ccc(-c2cc(C(=O)NCc3ccccn3)nc(N(C)C)n2)o1
CCCN(CCC)CC1Cc2cc(O)c(O)cc21
COC(=O)[C@@H](NC(=O)c1nc(-c2ccc(OC)c3nc(C(F)(F)F)ccc23)oc1[C@H](C)N)c1ccc(O)cc1
CN(C)C1(Cc2ccccc2)CCC(NC(=O)CCCC(=O)NC2CCC(Cc3ccccc3)(N(C)C)CC2)CC1
CN(Cc1ccc(C(=O)O)cc1)c1ccc(C(=O)O)cn1
CC(CCc1cc(Cl)c(Nc2nc(NC3CC3)c3ncc(C#N)n3n2)cc1C#N)N1CCOCC1
CCOC(=O)C1(C)CCN(C2=NOC3(C2)CN(Cc2cc(OC[C@H]4CC4(F)F)c(-c4ccc(F)cc4)c(C4CC4)c2)C3)CC1
CC(C)c1n[nH]c2c(=O)[nH]c(Cc3ccc4ccccc4c3)nc12
COc1ccc2c(OCCBr)ccnc2c1
CC1CCC(c2n[nH]c3c(Cl)nccc23)CN1C(=O)O
CC(CCN1CCC(N2CCCC2=O)CC1)(C(=O)O)c1ccc(Cl)c(Cl)c1
CC(=O)c1ccc(NC(C)C)cc1
CC(CC(=O)O)C(=O)OCc1ccccc1
CS(=O)(=O)N1CCN(Cc2cc(=O)c(OCCCCCSc3ccnc4cc(C(F)(F)F)ccc34)co2)CC1
Cc1cc(NCc2ccc(C(F)(F)F)cc2)ccc1NC(=O)[C@@H](N)CC(C)C
Cc1sc(N(Cc2ccc(C(F)(F)F)cc2C(F)(F)F)c2ccc(C#N)cc2)nc1C(=O)NS(C)(=O)=O
O=C(N[C@H]1CC[C@H](C(F)(F)F)CC1)c1cc2nc(Nc3c(Cl)cccc3Cl)[nH]c2cc1OCC(F)(F)F
COc1ccc(C23CCC(NC(=O)c4cccc(SC(F)F)c4)CC2CN(C)C3)cc1OC
C[C@@H](NC(=O)c1ccc(/C(F)=C/C(c2ccc(Br)c(Br)c2)C(F)(F)F)cc1C(F)(F)F)C(=O)N(C)CC(F)(F)F
O=C(NCC(c1ccc(Cl)cc1)N1CCOCC1)c1cccc(Cl)c1Cl
CCCC(C(=O)N1C(=O)OC[C@@H]1C(C)C)C(CCC(F)(F)F)C(=O)OC(C)(C)C
Cn1c(=O)n(CCCO)c(=O)c2c1nc(-c1ccc(C(F)F)cc1)n2Cc1ccccc1
O=C1CC(c2cccc(-c3cccnc3)c2)=Nc2ccc(OC(F)(F)F)cc2N1
CC(C)(C)C1CC(C#N)CCN1C(=O)O
Cc1cc(F)cnc1C(=O)Nc1ccc(F)c([C@@]2(C)N=C(NC(=O)O)C(C)(C)[SH]3(=O)NCC[C@H]23)n1
CCOC(=O)c1cc2cc(F)cc(F)c2n1C
NC(=O)Nc1ccc(OCC(O)CN2CCN(c3ccc4ccccc4c3)CC2)cc1
CCCC(=O)N1CCCC(CN2CC[C@H](NC(=O)c3cc(Cl)c(N)cc3OC)[C@H](OC)C2)C1
COC(=O)CN1C(=O)C(=C(C)c2ccccc2)c2ccccc21
Cc1c(O)cc(C(C)C)cc1N(C)C
Cc1ccccc1-c1cncc(N2CCN3CCC2C3)c1
CN1CCN2C(=O)[C@H](NC(=O)[C@@H](N)Cc3ccccc3)N=C(c3ccccc3F)c3cccc1c32
Cc1c(OCc2ccccc2)cccc1C(=O)c1ccc2nccnc2c1
CC1=C(c2cccc(O)c2)C(c2ccc(OC[C@H](C)N3CCCCC[C@H]3C)cc2)Oc2ccc(O)cc21
O=C(Nc1cc(Cl)cc(-c2ccc(F)cc2F)c1)c1cc2cc(NS(=O)(=O)C3CCOC3)ccc2s1
COc1ccc(CN(CCOC(N)=O)c2cccc(NS(=O)(=O)c3cc(-c4cc(Cl)ccc4Cl)ccc3OC)c2)cc1
C=C(C)COC(=O)c1cc(OC(F)(F)F)ccc1OCC(=C)C
CCc1cc(O)ccc1Nc1cc(-c2ccc(O)c(F)c2)[nH]n1
Cc1ncc2n1C(O)CN(C1CCNCC1)C2=O
O=S(=O)(Nc1c(C#Cc2ccccc2)ccc2ccccc12)c1cc(Cl)cc(Cl)c1
CC(C)(C)c1cc(C=C2NCOC2=O)cc(C(C)(C)C)c1O
N#Cc1ccc2c(I)cn(S(=O)(=O)c3ccccc3)c2c1
CNC(=O)c1c(-c2ccc(C)cc2)oc2cc(N(C)S(C)(=O)=O)c(-c3cncc(-c4cc5n(n4)CCO5)c3)cc12
CC(C)Cc1cccc(CN(CCN2CCCCC2)Cc2ccccc2)c1
Cc1ccc(N(C(N)=O)c2ccc(OC(C)(C)C(=O)O)cc2)cc1
Cn1ccc2c(Nc3cccc(C(F)(F)F)c3F)ncc(C(=O)N3CCOCC3)c21
CS(=O)(=O)c1ccc(-c2cc(-c3nc4ccccc4c(=O)n3-c3ccccc3Cl)sc2N2CCOCC2)cc1
Cc1noc(C)c1-c1ccc2c(c1)nc(C1CCCC(=O)N1c1ccc(F)c(F)c1)n2C1CCC(F)(F)CC1
CO[C@H]1CC(O)O[C@@H](C)[C@@H]1OC
FC(F)(F)Oc1cccc(-c2c[nH]c(C3CCNCC3)n2)c1
COc1ccc(CNc2cccc(-c3c(Cc4ccccc4)cnc4c(C(F)(F)F)cccc34)c2)cn1
O=C(NCc1ccnc(F)c1)N1CC2(CCN(C/C=C/c3ccc(Cl)cc3)CC2)c2cc(-c3cc[nH]c(=O)c3)ccc21
CC#CCC(C)C(O)/C=C/[C@@H]1[C@H]2c3cccc(CCCC(=O)OC)c3O[C@H]2C[C@H]1O
NC(=O)[C@@H]1[C@H](C2CCCCC2)CC(c2cccc3oc(C(=O)O)nc23)N1C(=O)[C@H]1CC[C@H]([C@H](N)CF)CC1
COc1ccc(/N=c2\ccccn2-c2ccc(I)cc2)cc1
COc1ccc(Cn2nc(N3CC4CN(C(=O)OC(C)(C)C)CC4C3)c3c(Oc4ccc(N)cc4F)ccnc32)cc1
CCN(C(=O)OC(C)(C)C)[C@@H]1CCN(c2c(C(=O)O)cncc2C(C)C)C1
COc1ccc(-c2ccc(-c3cnn4c(N)c(C(C)=O)c(C5CC6CCC(C5)N6C(=O)c5nnc[nH]5)nc34)cn2)cc1F
CCC(=O)NC1Nc2cc3c(cc2N1)C(C)(C)C(=O)N3
C=C(C)c1cc(O)c(C)cc1C
CC1COCCN1c1cccc(N)n1
O=C(O)C1(OCc2ccccc2)CCC1
COc1cccc(C(O)C2c3ccccc3Cc3ccccc32)c1
O=C1Nc2c(ccc(F)c2Cl)C1(c1ccc(O)cc1)c1ccc(O)cc1
COC(=O)c1ccc(Cn2nc(C)c(-c3ccc(C#N)c(Cl)c3)c2C)nc1
O=C(NC1CCN(CC2CC2)CC1C(=O)O)c1cc(-c2ccccc2C(F)(F)F)on1
C[C@@H](NC(=O)c1nc(-c2cc(CCNC(=O)O)ccn2)nc(O)c1O)C1CCCCC1
Cc1nc(NC(=O)C2CCC3(CC2)SC[C@@H](C(=O)O)N3C(=O)c2ccccc2)sc1C
Cc1ccc(C(=O)c2cn(C(C(=O)NCc3ccccc3)C3=COCO3)c3cc4c(cc3c2=O)OCO4)cc1
Cc1ccc(NC(=O)c2ccccc2)cc1NC(=O)c1csc2c(N)ncnc12
CCN(c1ccc(F)c(C(=O)OC)c1F)S(=O)(=O)NC
COc1cc2c(cc1OC)C(c1cccc(Cl)c1)N(Cc1cc(OC)c3c(c1)OCO3)CC2
CCOc1nc(N2CCNCC2)nc2c1sc1nc(-c3ccc(-c4ccc(OC)c(OC)c4)cc3)nc(C)c12
O=C1N[C@@H]2CCCC[C@H]12
OCC/C=C/c1ccc(-c2nnc(CSCCOc3ccccc3)o2)cc1
O=C(NO)[C@H]1C[C@H](Oc2ccccc2)CC[C@@H]1C(=O)N1CCN(c2ccccc2)CC1
O=C(Nc1c(Cl)cncc1Cl)c1ccc(OC(F)F)c2oc3cnncc3c12
Cc1nc(N2C[C@@H](C)C[C@@H](C)C2)c(C(=O)O)cc1Cl
CC(C)Oc1ccc(Cn2cc([C@@H]3O[C@H](CO)[C@@H](O)[C@H](O)[C@H]3O)c3c(Cl)cccc32)c(F)c1
Cc1c(C(=O)CN)sc2ccccc12
Cn1cc[n+](Cc2ccc(OC#N)cc2)c1
O=C1NC(=O)/C(=C/c2cc3cncc(-c4ccsc4)c3o2)S1
Cc1cc(C(C)(C)C)cc(C)c1I
CN1CCC2(CC1)CN(C)c1ccccc12
CCc1c(-c2ccc(N3CC4(CCN(C)CC4)C3)cc2)[nH]c(=O)c(C(=O)O)c1O
NC1Cc2ccccc2NC(CC(=O)O)C1=O
Cc1cc(C)nc(O[C@H](C(=O)O)[C@@]2(c3ccccc3)NCC(=O)N(Cc3c(F)cc(F)cc3F)c3ccc(Cl)cc32)n1
CC(=O)NC(Cc1cccc(F)c1)C(O)CNC1CCNc2ccc(C(C)(C)C)cc21
Cn1c(COc2ccc(CN3C(=O)CSC3=O)cc2)cc2ccccc21
CC(C)(C)C(=O)NC(CCN1CC2CN(C(=O)c3c(F)cccc3Cl)C[C@@H]2C1)c1ccccc1
COc1cc(OC)c2nnc3c(cnn3C)c2c1-c1cccnc1C
N#CCC(=O)N1CCCC(c2ccnc3nnn4nccc4c23)C1
O=C(N[C@@H]1C[C@H]2CC[C@@H]1N2)c1ccc(-c2ccccc2O)s1
CC(=O)C1(COC(=O)NCCC2CC2)CC2CCC1C2
O=C(O)c1cn2c3c(c(NCCc4ccccn4)c(F)cc3c1=O)Nc1cc3ccccc3cc1-2
CN(C)C1CCN(S(=O)(=O)c2ccc3ncc(C(N)=O)c(Nc4cccc5c4CCO5)c3c2)CC1
Clc1ccnc2cc(-c3cccc4ccccc34)nn12
O=C(CN1CCCN(CC(=O)c2ccccc2)S1(=O)=O)NC1C2CC3CC(C2)CC1C3
COc1ccccc1CCCCc1c(O)c2ccc(O)cc2oc1=O
CN1C=C2N=C(CCC(=O)NO)C=C(SCC3=C(C(=O)O)N4C(=O)[C@@H](N)[C@H]4SC3)N2N1
O=C(CC1CCCCC1)Nc1nc2ccc(F)cn2c1-c1ccc(C(F)(F)F)cc1
COc1c(C)cnc(CNCCc2ccccn2)c1C
COC(=O)c1cc(C(=O)O)cc(-c2ccccc2C#N)c1
N#Cc1ccc(COc2ccc(Cl)c(Cl)c2)cc1F
CC(C)N1CC(Oc2c(F)cccc2F)C1
COC(=O)c1ccc(OCc2c(-c3ccc(C)nc3)noc2C(F)F)nc1
COCCN1CCc2cc(Nc3nc(-c4cncnc4)cc4cc[nH]c(=O)c34)ccc2C1
c1ccc(-c2cnnc(N3CCN4CCC3C4)c2)cc1
COc1cc(-c2cccc(C(F)(F)F)c2)c(F)cc1N1CCO[C@@H]2CN(C(=O)OC(C)(C)C)CC[C@H]21
CCc1cccc(CNC[C@H](O)[C@H](Cc2cc(F)cc(F)c2)NC(=O)c2ccc(-c3csnn3)cc2)c1
BrC(c1ccccc1)C1CCOCC1
Clc1cc(Cl)c2ccncc2n1
C/C(=C\C(=O)N1CCN(Cc2ccc(C)cc2)CC1)c1cc(C)c(Oc2ccc(OCc3ccccc3Cl)cn2)c(Cl)c1
O=S1(=O)C[C@H](O)c2c1ccc(Oc1cccc(F)c1)c2Br
O=c1[nH]ccn1-c1ccc(-c2ccc(-c3c(F)cc4[nH]c(O[C@@H]5CO[C@@H]6[C@H](O)CO[C@H]56)nc4c3F)cc2)cc1
CC(C)[C@H]1CC[C@H](C(C)(C)O)C1
[O-][n+]1ccccc1N=Nc1ccc(O)c2ncccc12
CC(C)N(Cc1ccccc1OCCCCCC(=O)O)C(=O)c1ccc(-c2ccco2)cc1F
CC[C@@H]1CC2=C(CC=C(OC)C2)[C@H]2CC[C@]3(C)[C@@H](O)CC[C@H]3[C@@H]21
COc1ccc(S(=O)(=O)Nc2ccccc2-n2cccc2)cc1N1CCN(C)CC1
CCc1c(C(=O)O)ncc2[nH]c3ccc4sc(N)nc4c3c12
COC(=O)N1CC(C(=O)N[C@@H](CCN2C3CCC2CC(n2c(C)nc4ccccc42)C3)c2ccccc2)C1
CC(C)[C@@H](C(=O)O)N1Cc2ccc(-c3ccc(NC(=O)Nc4ccccc4)cc3)cc2C1=O
CCCCCCN1CCN(Cc2ccc(NC(C)C)cc2)C(=O)C1=O
CCC(C(=O)c1ccccc1SC)C1CCN(C(=O)OC(C)(C)C)CC1
CCOc1nc2oc(Cl)cc2nc1NC(=O)N1CCN(c2cc(OC)cc(OC)c2)CC1
COc1ccc(-c2csc(N3CCN(S(=O)(=O)c4c(C(C)C)cc(C(C)C)cc4C(C)C)CC3)n2)cc1
CC(C)C[C@H](NC(=O)c1ccc2ccccc2c1)C(=O)N[C@H]1CCN(Cc2cccc(Oc3ccccc3)c2)C1
O=C(Nc1nc(-c2ccncc2)cs1)[C@@H](c1ccccc1)N1Cc2ccccc2C1=O
Cc1c(C(=O)NC2CC(F)(F)C2)noc1-c1ccc(C(F)(F)F)c(F)c1
COc1cccc(CN(C)CCNc2nccc(N3CCCCCC3)n2)c1OC
CC(CCC1CCCCC1)CC(CN)CC(=O)O
Cc1cc(N2CCC(N3CCCC3)CC2)nc2ccc(NC(=O)COc3ccc(OC(C)C)cc3)cc12
O=C(O)c1ccc(N2CCN(Cc3ccccc3-c3ccc(Cl)cc3)CC2)cc1Oc1cccc2ccccc12
CCc1n[nH]c2ncnc(N3CCN(c4cccc(Cl)c4)C(C(=O)NC4CCN(C)CC4)C3)c12
Cc1c(-c2ccc(Cl)cc2)c(C(=O)N(C)C(C)C)n(Cc2ccccc2)c1C(F)(F)F
COCCCn1c(C2CCCN(C(=O)CC(N)Cc3ccc(-c4c(C)n[nH]c4C)cc3)C2)nc2ccccc21
CC(=O)c1cc(F)c2c(c1)CC1(C(=O)NC(=O)NC1=O)[C@H]1[C@H](C)O[C@H](C)CN21
N=C(N)c1ccc2ccc(CC(C(=O)O)c3ccc(O[C@@H]4CCNC4)cc3)cc2c1
COc1cc(N2CCN(C)CC2)ccc1NC(=O)O
O=C1N=C(NCc2ccc(Cl)c(Cl)c2)N=C2N=NN(CCCCN3CCNCC3)C12
CC(C)c1cncc(NCc2[nH]ncc2-c2ccc(-c3ccc(C4(C(=O)O)CC4)cc3)cc2)n1
C=CCOC(=O)[C@@H]1C[C@H](Sc2ccccc2)CN1
CN1/C(=C/C=C(/C=C/C2=[N+](C)c3ccccc3C2(C)C)c2ccc(C(=O)O)cc2)C(C)(C)c2ccccc21
CN(C)CC(OC(=O)N1Cc2c(NC(=O)c3ccc(F)cc3)n[nH]c2C1(C)C)c1nccs1
COc1cc2c(cc1-c1c(C)noc1C)[nH]c1nc(C)nc(Nc3sc(C(C)C)nc3-c3ccccc3)c12
CC#CCN1CCN(C)CC1
CC(C)(C)OC(=O)NC(Cc1c[nH]c2ccc([N+](=O)[O-])cc12)C(=O)O
Cc1cccc(C)c1C(=O)NCCC(C)N1CCC(N(Cc2ccsc2)c2cncnc2)CC1
COC(=O)c1cc2ccc(-c3ccc(C(C)(C)C)cc3)cc2[nH]1
CC1SC(C)(S(=O)(=O)c2ccccc2)NC1C(=O)NC(CNC(=O)NCc1ccccc1)C(=O)O
CC1CN(c2ccnc3ccc(-c4cnc(Cl)c(NS(=O)(=O)c5ccc(F)cc5)c4)cc23)CC(C)O1
CCCc1nc2c(n1Cc1ccc3oc(-c4ccccc4-n4cnnn4)c(Br)c3c1)C(=O)NCC(=O)N2C
CCOc1cc(-c2ccc(N3CCC[C@@H](N)C3)nc2)c2c(C#N)cnn2c1
Cc1cc(C)cc(NCCCCCCc2cccc(OCCCC(=O)O)c2CCC(=O)O)c1
Cc1cccc(-c2nc3cccnn3c2-c2ccnc(NC(=O)Nc3ccccc3)c2)c1
CN(C)Cc1c(OCC2CC2)ccc2c(CCC3CCN(Cc4ccccc4)CC3)noc12
CCOC(=O)c1sc2c(c1C)c(=O)n(C(C)(C)C(N)=O)c(=O)n2C[C@H](O[C@H]1CC[C@H](O)CC1)c1ccccc1OC(C)C
COC1(S(=O)(=O)C2(CO)CC2)CC1
Cc1nc(NCC2(C#N)CC2)nc(N[C@@H]2C[C@H](CO)[C@@H](O)[C@H]2O)c1-c1nc2c(C)nccc2s1
CCn1nc(-c2cccc(S(=O)(=O)c3ccc(O)cc3)c2)cc(NC(=O)Nc2c(Cl)cncc2Cl)c1=O
Clc1cccc(-c2cncnn2)c1Cl
Nc1cn2cc(/C=C/c3cnc(Nc4ccc(S(=O)(=O)C5CCNCC5)cc4)nc3)ccc2n1
Cc1ccc(Cl)c(OCc2nc3c(CNCC4CCNCC4)nccc3c(=O)[nH]2)c1
CC(C)CC(NC1(Cc2cccc(Cl)c2)C(=O)Nc2cc(Cl)ccc21)C(=O)N1CCN(CCO)CC1
CC=CC(C)(C)c1cc(O)c2c(c1)OCC1CCC(O)CC21
CCc1cc(-c2ccc(Cl)cc2)nc2c(C#Cc3ccc(N)nc3)cnn12
COC1CC(Oc2cc(O)c(F)c(F)c2)C1
Cc1c(NC(=O)c2ccc([N+](=O)[O-])cc2)ccc2nc(NC(C)(C)C(=O)N(C)CCc3ccccn3)oc(=O)c12
O=C(Cc1ccc(S(=O)(=O)NC2CC2)cc1)Nc1cc(Cl)c(C2(c3nc4ccc(F)cc4o3)CC2)c(Cl)c1
Cc1cc(O)ccc1Nc1ccnc2ccc3c(c12)CCS3(=O)=O
CN(C)c1nc(NC2CCC(C(=O)NCc3cc(F)c(F)c(F)c3)CC2)nc2ccccc12
C[C@]12CC[C@@H](O)C[C@H]1CC[C@@H]1[C@@H]2CC[C@@]2(C)[C@H]1C[C@@H](CCO)[C@@]2(C)O
C[C@H](O)c1ccccc1NCc1ccc(Oc2ccccc2)nc1
CN(CCOC(N)=O)Cc1n[nH]c2ccc(OC3CCOC3)cc12
CC(=O)Nc1ccc(-c2ccc(C(CN3CCOCC3)N(C)C(=O)Cn3c(=O)cnc4cc(Cl)c(Cl)cc43)cc2)cc1
CC(C)(c1ccc(S(=O)(=O)Nc2cc(Cl)cnc2C(=O)c2cccc(F)c2)cc1)c1ncco1
NC(=O)c1ccnc(Cc2ccccc2)c1
CC(C)C1CCC2(CCOC2)C1
Cn1nnnc1C(NCCCn1ccnc1)c1ccc2cccc(O)c2n1
CCCC[C@H](NC(=O)[C@H](CC(C)C)NC(=O)OCc1ccccc1)C(=O)c1nn(CC(C)C)c(=O)o1
CCOC(=O)CCc1ccc(F)cc1[C@@H](C)OC[C@@H](O)CN1CCC[C@H]1Cc1ccc(C)c(F)c1
COc1ccc(-c2ccccc2F)cc1
CC1(C)C2CCC(CNC(=O)c3nn(-c4ccc(Cl)cc4Cl)c4c3oc3cc(Cl)sc34)C1C2
O=C(/C=C/c1c(F)cccc1F)N1CCN(CC2CCCCC2)CC1
CN(CC(C)(C)N)c1ccc(C(N)=O)cn1
CCC(c1nc2ccc(F)cc2c(=O)n1C1CC1)n1nc(-c2ccc(OC)c(F)c2)c2c(N)ncnc21
CCC(O)CNC(=O)c1csc2c1S(=O)(=O)N=C(c1c(O)c3ccccc3n(Cc3ccccc3)c1=O)N2
Fc1ccc(-c2cnn3c2C(c2ccnc4ccccc24)CC3)nc1
CC(C)Cc1nn(-c2cccc(Cl)c2)c2c1C(=O)CC(C)C2
Cn1cc(-c2cc(N)ccc2Oc2ccc(F)cc2F)c(OCC2(C)CC2(F)F)cc1=O
CN1CCC[C@H](Oc2ccc(C(=O)Nc3n[nH]c4cc(Nc5ccccc5F)ccc34)cc2)C1
Cc1c(-c2cnn(C)c2)nn(-c2ccccc2)c1NC(=O)NCC1CCCc2ccccc21
Cc1cccc2nc(OC(C)C)oc(=O)c12
O=C(Nc1cc(Br)cc(-c2cnco2)c1)N1c2nc(-c3cccc(C(F)(F)F)c3)ccc2N2CC[C@H]1C2
O=C1N=C(NC2CCCC2)C(O)C12CCN(Cc1ccccc1)CC2
COc1ccc(NC(=O)c2cn3c(n2)sc2cc(OC)ccc23)nc1
Cc1ccc2sc(C)[n+](CCC(=O)O)c2c1
O=C(c1cc2ncc(Br)cn2n1)N1CCc2c(cccc2N2CCOCC2)C1
CC(NC(=O)c1sc(-c2ccccc2F)nc1C(F)(F)F)c1cccc(NCCc2ccco2)c1
O=C(O)CCCCCNc1cc2nc(Cl)nc(N3CCOCC3)c2s1
NC1CCCc2cc(S(N)(=O)=O)ccc21
CCOc1ccccc1[C@@H](C)CC(=O)Nc1sc2c(c1C#N)CCN(C(=O)CCn1ccnc1)C2
CC(C)(C)OC(=O)Nc1ccc2c([C@@H](NC(=O)OCC3c4ccccc4-c4ccccc43)[C@@H](CO)CCCCCCN)c[nH]c2c1
OCC1CCN=C1NC(C1CC1)C1CC1
Cc1ccc(-c2cccc3cc4n(c23)CCNCC4)c(C)c1
Cc1ccc(Cl)cc1N1CCN(c2ncnc3[nH]nc(-c4cccs4)c23)CC1
CSc1ccc(-n2ccc3cc(N(CC(=O)O)S(=O)(=O)c4cc(Cl)cc(Cl)c4)ccc32)nc1
CCOC(=O)C(CCc1ccccc1)N[C@@H](C)C(=O)N(CC(=O)O)C1CCc2cc(OC)c(OC)cc21
CC(C)n1cc(C(=O)Nc2ccc(Oc3cc(-c4ncco4)cn4nccc34)c(F)c2)c(=O)n(-c2ccc(F)cc2)c1=O
CN(CCC(=O)O)C(=O)c1ccc2c(c1)CC[C@@H]1[C@@H]2CC[C@]2(C)C(c3cncc(F)c3)=C[C@@H](O)[C@@H]12
Cc1ccc(NC(=O)c2cc(C(C)(C)O)cc(S(F)(F)(F)(F)F)c2)cc1-n1ccn2nc(-c3cccnc3)cc12
Cc1cc(OCc2c(F)cccc2F)c2nc(C)c(C(=O)NCC3C(C(C)(C)C)SCCN3C(=O)O)n2c1
Nc1c(CN2CCCCC2)cc(Br)cc1CN1CCCCC1
CCOC(=O)Cn1c(=O)[nH]/c(=N\c2ccc(Oc3ccc(C#N)cn3)cc2)n(Cc2ccc(Cl)cc2)c1=O
Clc1ccc([C@@]2(OCc3ccccc3)CCNC[C@@H]2OCc2ccc(Cl)c(Cl)c2)cc1
O=C(N[C@H]1CCC[C@]2(CCNC2=O)C1)c1nccs1
CCN(CCCCN1CCCCCC1=O)C(C)Cc1ccc(S(=O)(=O)N(C)C)cc1
CNc1ccc(-c2cnn3c(-c4cccc(NC(=O)c5cccc(C(F)(F)F)c5)c4)ccnc23)cn1
O=C(c1nc2ccccc2nc1O)N1CCC(Cc2ccc(Cl)cc2)CC1
NC1CCCN(c2nc3[nH]cc(C(=O)O)c(=O)c3s2)C1
Cc1cc(C(O)C2CCCCC2)c2cncn2c1
Cc1ccc2c(-c3nc(Nc4cc(CN5CC(C)NC(C)C5)cc(C5CC5)c4)ncc3Cl)c[nH]c2c1
C[C@](O)(C(=O)NCC(F)(F)C(F)(F)F)C(=O)N[C@H]1CN(CC(F)(F)F)c2ccccc2NC1=O
Cn1cc(NC(=O)c2cccc(-c3ccnc(NCC4CC4)c3)n2)c(C(=O)NCCc2ccccn2)n1
O=C1NCc2cccc(c2)Nc2cc(ncn2)Nc2ccc(cc2)OCC(=O)N2CCC1CC2
Fc1ccc(-c2nc3[nH]ncc3c(Cc3ccccc3)c2-c2ccncc2)cc1
Cc1cc(C(=O)Nc2cccc(Oc3ccc4nc(NC(=O)C5CC5)sc4c3)c2)n(C)n1
O=C(Nc1ccc(Oc2ccc(CCNCc3ccccc3)cc2)cc1)N1CCOCC1
CC(OCC1CCOC1)C(=O)O
CC(C)(C)OC(=O)N1CCN(C(=O)C(F)(F)F)C2(CCC(O)CC2)C1=O
CC(C)OC(=O)[C@H](Cc1ccc(O)c(O)c1)NC(=O)C(C)(C)N
Cc1ccc(-c2ccccc2)c(C(=O)N2CCC3CN(c4cnc5cc(F)ccc5n4)[C@@H]3C2)c1F
OC(Cn1cncn1)(c1ccccc1)c1ccccc1
COC(=O)Nc1cc(Nc2nc(Nc3cc(C)[nH]n3)cnc2C(N)=O)ccc1C
CC[C@H](N)c1ccc(Cl)c(C(=O)c2ccc(Cl)nc2)c1F
NC(=O)CCC1CCC(O)CC1
CCCS(=O)(=O)NC1CC1
CCOC(=O)c1cnc2cc(OCCOC)c(N3CCN(C)CC3)cc2c1Nc1cc(F)ccc1F
Cn1c2ccncc2c2ccc(Nc3cc(F)cc(OCCF)c3)nc21
C[C@H]1Cc2cnncc2[C@@H](/C=C/c2ccc(-c3ccccc3C#N)cn2)[C@@H]1C
CC(C)COc1ccccc1CN1CCC2(CC1)CCN(C(=O)c1ccccc1Cl)C2OC(=O)C(F)(F)F
COc1c(-c2csc(C3CNCCO3)n2)ccc(F)c1F
CC(=O)N[C@H](CO)CC(=O)Nc1ccc(OCc2cccc(F)c2)cc1
NC1=NC2(CCOc3ccc(Br)cc32)C(F)(F)COC1
Cc1ccc(C)c(C2(O)CCN(CC3CC4C=CC3C4)CC2)c1
COc1ccc2c(c1)c(CC(=O)Oc1ccc(C(=O)OCCN3CCN(CC(=O)N4CCOCC4)CC3)cc1)c(C)n2C
COC1(C)Cc2cc(-c3nnn(-c4ccccc4F)c3C)ccc2C1=O
C=C(C)CCCC(C)=CCOC(=O)c1ccc(C=Cc2ccc(OC)c(OC)c2OC)cc1
Cc1c(C(=O)Nc2ccc(S(C)(=O)=O)c(F)c2)cc(C[C@H](C)O)n1-c1ccc(F)cc1C(F)(F)F
FC(F)(F)c1cccc(-c2ccc(N3CCN(C4CC4)CC3)nn2)c1
N=C(N)c1ccc(CC(C(=O)N[C@H](C(=O)NCC2CCN(C(=N)N)CC2)C2CCCCC2)c2ccccc2F)cc1
CCC(O)[C@H]1C(=O)N2C(C(=O)O)=C(SC[C@H](N)C(=O)O)S[C@H]12
Nc1ccc2c(CCF)cccc2c1
CCC[C@H](C)C(=O)O[C@H]1C[C@H](O)C=C2C=C[C@H](C)[C@H](CC[C@@H](O)C[C@@H](O)CC(=O)O)[C@H]21
O=C(Nc1ccc2c(c1)OCO2)Nc1ccc(O)cc1O
CCN(CC)CCN(C)C(=O)c1[nH]c(-c2ccccc2)c2cc(Cl)ccc12
NC1CCN(CCCCl)CC1
CC[C@@]1(O)CC(=O)OCc2c1cc1n(c2=O)Cc2c-1nc1cc(Cl)c(C)cc1c2CN1CCC(C)CC1
O=C(c1ccc(-c2cnc(N3CCOCC3)nc2)cc1)N1CCC[C@@H]1c1ccccc1Cl
C[C@H](NC(=O)OC(C)(C)C)C(=O)NC1N=C(c2nccs2)c2ccccc2N(C)C1=O
CC(C)c1c(Cl)ccc(N)c1Cl
COc1ccc(-c2cnc3[nH]cc(C(=O)c4cccc5c4ccn5C(=O)NCc4cccnc4)c3c2)cn1
O=C(O)c1ccc2c(c1)O[C@H](COCc1ccccc1)CO2
C#CC(O)CCCCCCCCCCc1ccc2ccccc2n1
CCCCOc1ccc(C(C)=N[S+]([O-])C(C)(C)C)cc1
CC1CN(C(=O)O)CC(C(C)(C)C)N1C(=O)C1CCCC1
CC(=O)O[C@@]1(C(=O)CCl)[C@@H](C)C[C@H]2[C@@H]3CC[C@@H]4CC(=O)CC[C@]4(C)[C@@]3(F)[C@@H](O)C[C@@]21C
CS(=O)(=O)NCC(C(=O)Nc1ccccc1)c1ccc(C(=O)Nc2cc(-c3ccsc3)ccc2N)cc1
FC(F)(F)c1ccc(CN2CCN(c3c(Br)cnc4[nH]c(-c5ccc(N6CCOCC6)cc5)nc34)CC2)cn1
COC(=O)Cc1cn(CCOc2ccc(-c3sc4ccccc4c3Cc3ccc(OCCN4CCCC4)cc3)cc2)cn1
NS(=O)(=O)c1cccc(-c2noc(-c3cnn4c(C(F)(F)F)cc(-c5ccc(Cl)cc5)nc34)n2)c1
CC(C)(C)OC(=O)n1ccc(O[C@H]2C[C@@H]3CC[C@H]2C3)n1
Cc1nc(NC(=O)c2ccc(N3CCNCC3)nc2C)nc(-c2ccccn2)n1
CC(=O)NC(C)Cc1ccc(C#Cc2cccc(OC(F)F)c2)cc1
O=C1OCCN1c1ccc(N2CCCC3(CCN([C@H]4CC[C@H](O)CC4)C3=O)C2)c(C(F)(F)F)c1
N#Cc1ccc(-n2cnc(OCc3ccccc3)c(Br)c2=O)cc1
COC(=O)CCCSc1ccccc1
Cc1c(CO)cc2ccc(F)cc2c1OCc1ccccc1
Cc1nc2ccc(Cl)nn2c1Br
CCC(=NO)c1ccc(-c2ccccc2)c(-c2ccccc2)n1
Cc1cc(NCCc2ccccc2)nc(-c2nn(Cc3ccccc3F)c3ncccc23)n1
Cc1c(-c2[nH]c3ccc(C4CCN(C5COC5)CC4)cc3c2C(C)C)cn(C)c(=O)c1C#N
CC(Cc1ccc(Cl)c(Cl)c1)C(O)NCCc1ccccc1
c1ccc(CCCN2CCN(CCOCc3ccccc3)CC2)cc1
CCCN(CC1CC1)C(=O)c1cc2cc(S(=O)(=O)N3CC(C)CC(C)C3)ccc2n1C
O=c1[nH]c2cc(/C=C3\c4ccccc4CCc4cc(Cl)ccc43)ccc2o1
O=C(Nc1ccc(CN2CCC(F)(F)CC2)cc1)c1sc2ncnc3c2c1NC(=O)N3c1ccc(Oc2ccccc2)cc1
Cc1cc(O)cc(C#Cc2cnc3c(c2)C(=O)CC(C)(C)C3)c1
NC(=O)C(=O)[C@H](Cc1ccccc1)NC(=O)c1nccn1Cc1ccc2ccccc2c1
Nc1ccc(-c2ccc3c(c2)OCO3)c(O)c1
NC1=NC(c2cccc(OC(F)F)c2)(c2cnccn2)Nc2ccc(N)cc21
COc1ccc(CNc2ccnc(-c3cncc(F)c3)n2)c(F)c1F
Cc1cc(C(C)C(N)C(=O)O)cc2nn[nH]c12
CCNC(=O)Nc1ccc(-c2nc(C(=O)N(C)C)c(C(=O)NC3CCCC3)s2)cn1
CC(C)N(C(=O)Cc1cccc(-c2cc(Nc3ccc(C(=O)N4CCOCC4)cn3)c3nccn3c2)c1)C(C)C
CN(C(=O)Cc1ccc(OCC[C@@H]2C[C@@H]2C2CCN(c3ncc(Cl)cn3)CC2)cc1F)C1CCS(=O)(=O)C1
CC#CC(=O)N1CC[C@@H](n2c(=O)n(-c3ccc(Oc4ccc(C)cc4)cc3)c3c(N)ncnc32)C1
CCc1nc2cnc3cccnc3c2n1CC1CCOCC1
CC(C)(C)OC(=O)C(CCCN1CC(COS(C)(=O)=O)OC1=O)(C(=N)N)N1CCNCC1
CN1CCN([C@H]2CC[C@@H](n3nc(-c4ccc(NCc5ccccc5)c(F)c4)c4c(N)ncnc43)CC2)CC1
CC1CCC(N(C(=O)Nc2ncc(SCC(=O)O)s2)C2CCN(C(=O)N3CCOCC3)CC2)CC1
Nc1ccc2nc(NCc3ccc4cc(Cl)ccc4n3)[nH]c2c1
CNc1nc(-c2c[nH]c(C(=O)Nc3cccc(F)c3N3CCC(CN)CC3)n2)cc(N2CCNCC2C)n1
Cc1ccc(C(=O)Nc2ccc(N3CCOCC3)c(C(F)(F)F)c2)cc1-c1ccc(C#N)cc1
CO[C@H](C)c1ccc(Br)cc1
CCn1cc(C(=O)O)c(=O)c2cc(F)c(N3CCN(C(C)=O)CC3)c(Cl)c21
O=C(c1ccc(OC2CCCCC2)cn1)N1CCCN(C2CC2)CC1
CN(C)Cc1ccc(-c2cnc(N)c(-c3nc4cc(F)ccc4n3-c3cccc(Cl)c3F)c2)cc1
COc1ccc(-c2cc3c(cc2OC)-c2cc(=O)c(C(=O)O)cn2C2(CCC2)C3)cc1
COC[C@@H]1CN(Cc2cccc(NC(=O)Nc3ccc(C)nc3)c2F)CCN1S(=O)(=O)N1CCC1
CCc1noc(C2CC3CCC2N(C(=O)OC(C)(C)C)C3)n1
c1ccc(-c2c3c(nc4ncsc24)CCNC3)cc1
N[C@@H](COc1ccccc1N(CCCl)CCCl)CC(=O)O
CN1CCN(C(=O)c2cnccc2CN2C(=O)N(c3ccc(SC(F)(F)F)cc3)C(=O)C23CC3)CC1
CC1(C)CC([N+](C)(C)CCOCCOCCO)CC(C)(C)N1Cl
CCOC(=O)C(O)=Cc1cc(Oc2ccccc2)ncn1
CCCNC(=O)c1cn2cc(-c3cnc(NC(C)C)s3)cc(-c3ccccc3)c2n1
Cc1ccccc1CN1C[C@@H](C)N(c2cn[nH]c(=O)c2Cl)CC1=O
CCNCc1cncc(-c2cnc3[nH]nc(-c4cc5c(N6CCCCC6)cccc5[nH]4)c3c2)c1
COC(C)c1nc(-c2ccc(C#Cc3cccc(F)c3)nc2)no1
CCOC(=O)c1cccc(OC(C)Br)c1
COC1NC(=O)NC(C(=O)c2cc(C#N)cc(CF)c2)=C1C(C)C
CCS(=O)(=O)c1ccc(CNC(=O)c2ccc(C(O)(C(F)(F)F)C(F)(F)F)cc2)cc1
O=C(c1ccc(Br)c2ccccc12)N1CC(CN2CCC(c3ccccc3)CC2)C(c2ccsc2)C1
Cc1oc2ncnc(NC3(C)CC3)c2c1C(=O)N1CCc2c(OCF)ccnc2C1
CC(C)(O)Cn1ccc2c(NC(=O)Cc3csc4ccccc34)cccc2c1=O
Cn1cc(Nc2ncc3cnn(Cc4cccc(N5CCC(=O)CC5)c4)c3n2)cn1
O=c1ccn(-c2ccc3ncccc3c2)nc1
COc1ccc(C[C@H](NC(=O)c2ccc(C#N)cn2)C(=O)N2CCC(OCC(=O)O)CC2)cc1
O=C(O)c1oc2cccnc2c1-c1ccc(F)cc1
Cc1nc(C(=O)NCC(=O)O)c(OCc2ccccc2)c2ccc(Oc3ccccc3)cc12
C=CCn1c(=O)n([C@@H]2O[C@H](CC)[C@@H](C)[C@H]2OC(C)=O)c2nc(N)nc(C)c21
CC(C)c1nc(Br)cc(=O)[nH]1
CCOC(=O)N1CCN(C(=O)C(CCC(=O)OC(C)(C)C)NC(=O)c2cc(CC(C)OC)nc(-c3ccccc3)n2)CC1
O=C1N[C@@H](Cc2cncn2C(c2ccccc2)(c2ccccc2)c2ccccc2)CO1
CCN(CC)CCOc1cccc(SCCc2ccccc2)c1-c1nccs1
OC1CNCC(O)C(O)C1O
COc1ccc(-c2cn3nc(NCc4cccnc4)sc3n2)cc1OC
CCC(=O)CCc1ccsc1
COc1ccc(C(CN2CCN(C)CC2)C2(O)CCC(C(C)(C)C)CC2)cc1Br
CN(C)Cc1ccc(Nc2cccc3c2CCN(S(C)(=O)=O)C3)cc1-c1ccc(C#N)cc1
CC(C)(C)OC(=O)N1CC(C(=O)O)C(c2cccc(Cl)c2)C1
Cc1ccc(O)c(N(CCCN2CCN(C(c3ccccc3)c3ccc(Cl)cc3)CC2)C(C)C)c1
CCOc1ccc2c(Nc3ccc4cc[nH]c4c3)c(C#N)cnc2c1OCC
OCC/C1=C/C=C\CCCCC1
CCCCOc1cc(C(N)CC(=O)OC)ccc1OC
N#Cc1ccc(C#Cc2ccc(O)cc2C(F)(F)F)c(CCc2ccccn2)c1
O=C(O)C(CC=CCCCCc1ccc2c(n1)NCCC2)NS(=O)(=O)c1ccccc1
N#CC1CN1C(=O)CN1C(=O)C=CC1=O
CCCS(=O)(=O)Nc1ccc(F)c(C(=O)Nc2cnc3[nH]c(Cc4ccc(OC)cc4)nc3c2)c1F
CC(C)[C@H](C)C(=O)N1CCC[C@H]1CNc1ncc(-c2ccc3cc(-c4c[nH]c([C@@H]5CCCN5C(=O)[C@H](C)c5ccccc5)n4)ccc3c2)cn1
O=C(NCCc1cccs1)N[C@H]1CO[C@@H]2[C@@H](C=Cc3ccccc3)CO[C@H]12
Cc1ccc(C(C)NC(=O)CC2CN(C(=O)Cc3ccc4c(c3)OCO4)CCN2c2cc(-n3ccnc3)ncn2)cc1C
O=C1CN(S(=O)(=O)c2cc3ccc(Cl)cc3cc2Cl)C(=O)N1
O=C(O)Cn1nnc2nc(N3CCC(Oc4cc(F)ccc4Br)CC3)ncc21
Cc1cc(C)cc(Sc2cc(C(=O)O)co2)c1
Cc1c(C(=O)Nc2ccc3nc(N(C)C(C)C)[nH]c3c2)cnn1-c1ccc(C(F)(F)F)cc1
COCCOCCOCCOCCNS(=O)(=O)c1ccc(N/C=C2\C(=O)Nc3ccc4ncsc4c32)cc1
C[C@@H](CNc1ccc(OC(F)(F)F)cc1)NC(=O)[C@@H](CC(=O)N1C[C@H](C)O[C@H](C)C1)CC1CCCCC1
OC[C@@H]1CN(Cc2ccccc2)CC[C@H]1c1ccc(F)cc1
CC1(C)C(NC(=O)c2cc3ccc4c(c3s2)COC4)C2CCN1CC2
CC(C)NC(=O)Nc1ccc(-c2c(C#N)c3ccc(OCCc4nccn4C)cc3n2C2CCC2)cc1
CNc1ncc2cc(-c3cc(NC(=O)Nc4ccc(Cl)c(C(F)(F)F)c4)c(F)cc3C)c(=O)n(C)c2n1
c1cn2c(NC3CCCCC3)c(C3CCCCC3)nc2s1
CN(C)CC(c1ccc(O)c(CN(C)CC(c2ccc(O)cc2)C2(O)CCCCC2)c1)C1(O)CCCCC1
COc1cc(/C=C/C=C/C(=O)NCCCO)cc(OC)c1OC
O=C(O)C1CCC(c2ccc3cc(O)ccc3n2)CC1
Oc1cc2c(cc1O)N(c1ccccc1)C=CC=C2
CSc1cccc(CNC(=O)n2sc3ncccc3c2=O)c1
COCCCC1COc2c(-c3cccc(OC(F)(F)F)c3)cccc2N1CC(O)C(F)(F)F
CC(=O)N1CCC2C(OS(C)(=O)=O)=C(C(=O)O)N3C(=O)[C@@H]1[C@@H]23
COc1ccc(C(=O)c2cn([C@@H]3C[C@H](C)CC[C@H]3C(C)C)nn2)cc1OC
CCCCc1cccc(Cl)c1NC
Cc1cnc(OC2CC3CCC2N(C(=O)c2ccc(F)cc2-c2ncccn2)C3)c(Cl)c1
CCn1cnnc1-c1cccc(N2Cc3c(cc(N(C)C(C)C)nc3CNC)C2=O)n1
O=C(O)c1ccc(C(F)(F)F)c2nn(Cc3ncc(Cl)cc3F)c(=O)n12
Cc1c(Nc2c(C#N)cncc2C=Cc2ccc(Cl)nc2)ccc2[nH]ccc12
COC(=O)CC/C(C)=C/Cc1c(O)c2c(c(C)c1OC)COC2=O
Cc1ccnc(O[C@@H]2CC[C@@H](C)NC2)c1
C=CC(N)Sc1ccccc1
COc1ccc(CNc2nc(-c3ccccn3)nc3sc(C)c(C)c23)cc1Cl
N#Cc1ccc2sc(Sc3ccc(NS(=O)(=O)c4ccc(C(F)(F)F)cc4Cl)cc3Cl)nc2c1
CC(C)(C)c1ccc(N)c([N+](=O)[O-])c1C(=N)N
O=C1C(=Cc2ccc(O)cc2)C2=Nc3ccccc3C2=C1C1=C2C(=Nc3ccccc32)C(=Cc2ccc(O)cc2)C1=O
O=C(Nc1ccc(OC(F)(F)Cl)cc1)c1cnc(N2CCC(O)C2)c(-c2cc(C(F)(F)F)n[nH]2)c1
O=c1c(-c2c(-c3ccccc3)nn3ccccc23)ccnn1Cc1ccncc1
O=C(NCc1ccccn1)c1ccc2c(n1)C(=O)C1=C(C2=O)S(=O)(=O)CCN1
CC(C)=CCCC(C)=CCCC(C)=CCOc1ccc(C(=O)NCCO)cc1
O=C(c1ccco1)N1CCC(Nc2cc(-c3ccccc3Cl)nc3c(Br)cnn23)CC1
COCc1cn(S(=O)(=O)c2ccc(OC)c(N3CCNCC3)c2)c2cc(Cl)ccc12
O=C(O)C(CNC(=O)C1CC(CCCNC2=NCCN2)=NO1)NS(=O)(=O)c1ccccc1
CNCC(O)C(c1cccc(Br)c1)n1ccc2ccccc21
Cc1nc(C(=O)N2[C@H](CNC(=O)c3c(C)n(C)c4ccccc34)C[C@@H]3C[C@@H]32)c(-c2cccc(F)c2)s1
Clc1cccc(-c2cn(CCN3CCC3)c(C3CCNCC3)n2)c1
Cc1cc(NC(=O)c2cc(C(F)(F)F)cc(C(F)(F)F)c2)ccc1Oc1ccnc2c(N)cccc12
O=[N+]([O-])c1cccc(-c2cnc(-c3c(Cl)cccc3Cl)s2)c1
O=C(Nc1cscn1)Nc1cccc2c1C1CCCCN1C2=O
Cc1ccccc1C1OC(=O)N(CCCN2CCCCC2)C1CC(C)C
CCC(/C=C/C1CC=C(C)C1(C)C)CO
CCCN(C(=O)[C@@H]1C[C@@H](C)N(C(=O)c2ccc(OC)cc2)c2ccccc21)c1ccc(Cl)cc1
COc1cc(N2CCN(S(C)(=O)=O)CC2)ccc1Nc1nc(NC2CCCCC2)c2nc[nH]c2n1
CCCCCCCCC(=O)Nc1cc(CO)cc(C(=O)OC)c1
C#CC#CC#CC#CC#CC#CC1CC(=O)OC1=O
Cc1cc2cc(Cl)cc(Br)c2s1
COC[C@]1(C(C)O)CC[C@H]2[C@@H]3CCc4cc(OC)ccc4[C@H]3CC[C@@]21C
Cc1ccc(C(=O)c2c(C)cc(Cc3ccc(NS(C)(=O)=O)cc3C#N)n2C)cc1
O=C(CCN1CCCCC1)Oc1cccc(Nc2nccc(-c3cnc(-c4cccnc4)[nH]3)n2)c1
NC1CCN(CCCOCCc2ccc3sccc3c2)C1
COc1ccc(OCC(=O)N(Cc2cccs2)c2ccccc2)cc1F
CCOC(=O)NC(CCOc1ccc(C)c2ccccc12)c1ccccc1
CNC[C@H](CC1CCCCC1)NC(=O)N(C)CC(=O)N(CCCNC(=O)OC)c1cccc(Cl)c1
CC(C)n1nc(-c2sc(NCCN3CCOCC3)nc2-c2ccccc2)ccc1=O
Cn1ncc2c(OS(=O)(=O)C(F)(F)F)cc(C3CC3)cc21
CCCc1cc(C(O)C(=O)O)c(SC)c2[nH]c3ccccc3c12
COCCC[N+]12CCC(C(C#N)(c3ccccc3)c3ccccc3)(CC1)C2
COCCN1C[C@@H](NC(=O)Nc2c(-c3ccccc3)nc(C#N)c3ccccc23)[C@H](c2ccccc2)C1
CNC(=O)n1ccc2cc(Oc3ccnc(NC(=O)c4ccc(C5CCN(C[C@@H](C)O)CC5)cc4)c3)c(OCCCF)cc21
COc1cc(-c2nc(N)nc3c2CN(C(=O)NC2CCC2)C3)c(OC)cc1C
CC(C)(C)OC(=O)C1CC(C)(C)C(O)N1C(=O)OC(C)(C)C
N#Cc1cccc(-c2cccc(CNCCc3nn(-c4ccc5c(n4)NC(=O)CO5)c(=O)o3)c2O)n1
CCC1CC(N(Cc2cc(C(F)(F)F)cc(C(F)(F)F)c2)c2nnn(CCOC)n2)CC(CC)N1C(=O)OC(C)C
CC#CC[C@](C)(CN)c1cccc(-c2ccnc3[nH]ncc23)c1
Cc1cc2c(OCc3cc(-c4ccc(Br)cc4)no3)ncnc2s1
CN1CCCC(NC(=O)Nc2ccccc2CCc2cc(C(C)(C)C)c(O)c(C(C)(C)C)c2)C1
O=C(O)CC[C@H](NC(=O)CN(O)C(=O)CCCCn1cc(CCCF)nn1)C(=O)O
O=C(NO)c1ccc(CNc2cccc3nc(CCCNc4ncnc5[nH]cnc45)n(-c4ccccc4)c(=O)c23)cc1
COc1cc(C)cc(N2CC(=O)C(c3nc4ccccc4[nH]3)=C2N)c1
COc1ccc2c(C#N)c(-c3ccc(S(=O)(=O)NC(CF)CF)cn3)n(CC3CC3)c2c1
Cn1nccc1-c1cc(C(=O)N2CCCC3CCCC=C32)cs1
COc1ccc(CC(NC(=O)O)c2noc(N)n2)cc1
CCc1ccc(OCc2ccccc2)c2c(C(=O)O)cc(-c3csc4ccccc34)nc12
COc1ccc(CN2CCN(C(=O)c3cc4cc(Oc5ccc(NC(=O)c6ccc(OC(F)(F)F)cc6)cn5)ccc4n3C)CC2)cc1
O=C1CN(S(=O)(=O)C(=O)c2cccnc2)C2CCN(C(=O)C(CC(=O)N3CCOCC3)CC3CCCCC3)C12
Cc1cnc(C(=O)Nc2ccc(F)c([C@]3(C)CS(=O)(=O)N(C)C(=N)N3)c2)c(F)c1
CN(C)CCNC(=O)C[C@H]1CC[C@@H]2[C@H](O1)c1cc(C(F)(F)F)ccc1N[C@H]2c1ccccc1
O=C(O)[C@@H]1CC1c1cc(Cl)cc(Cl)c1
C[C@@H](C#CC(N)CCF)Cc1ccccc1
COc1cc(N(C)CCN(C)C)c([N+](=O)[O-])cc1Nc1ncc(Br)c(-c2cn3c4c(cccc24)CCC3)n1
CC1(c2ccc(NC(=O)C3(c4ccc5c(c4)OC(F)(F)O5)CC3)cc2-c2cccc(C(=O)O)c2)COC1
COCCc1ccc(N)cc1
O=C(NCc1ccccc1)O[C@H]1CCOC[C@@H]1CO
CC(C)(C)OC(=O)NCCN(C(=O)c1ccc(Br)cc1)[C@@H](Cc1ccc(-c2ccccc2)cc1)C(=O)O
CCn1cc(C(=O)N[C@H](CCC(=O)O)C(=O)O)c(=O)c2ncc(C)cc21
CC(C)COC(=O)N[C@H]1CCN(C(=O)c2cc(C(F)(F)F)cc(C(F)(F)F)c2)[C@H](Cc2ccccc2)C1
BrCC(CBr)c1ccccc1
CC(C)(C)C(CC(=O)O)(c1ccc(Cl)cc1)c1ccc(Cl)cc1
O=C(Nc1cccc(C(F)(F)F)c1)c1ccccc1NC(=O)c1ccccc1OCCN1CCNCC1
FC(F)Oc1cnc(OCc2cn(-c3ccc(Cl)c(OC(F)F)c3)nn2)nc1
O=C(Nc1cnccc1-c1ccc(F)cc1F)c1ccnc(Nc2ccc(C(F)(F)F)cn2)c1
COc1ccc(Cl)cc1C1(O)C(=O)Nc2ccc(Cl)cc21
COCCCNC(=O)c1c(F)cnc2[nH]c(-c3ccc(CN4CCOCC4)cc3)nc12
O=C(Nc1ccc2[nH]c(-c3ccc(C(=O)NC4CC4)cc3)nc2c1)c1ccc(F)cc1
CCCNC(=O)COc1cccc(-c2nc(C3CCC3)n3ccnc(N)c23)c1
O=C(O)CCCc1nc2n[nH]cc2c2nc(-c3ccc(Cl)cc3)nn12
N#CC(c1cnc(C(F)(F)F)nc1)N1CCC(F)(F)CC1
CCOc1cc2c(cc1CC(=O)NC)C(=N)N(CC(=O)c1cc(CN3CCCCC3=O)c(OCCCC#N)c(C(C)(C)C)c1)C2
CCCCOC(=O)C(C)(C)NP(=O)(CO[C@H](C)Cn1cnc2c(N)ncnc21)O[C@@H](C)C(=O)OC(C)C
CCCn1cc(CCN)c2c(OCc3ccc(Cl)cc3)c(F)ccc21
CN1CC[C@@H](NC(=O)Nc2cccc(O)c2)C1
CC[C@@H]1CN(Cc2cc([C@H](c3ccc4c(nnn4CC)c3C)[C@H](C)C(=O)O)ccc2C)Cc2cnccc2O1
CCC(C(=O)Nc1cc(F)c(C(=O)OC(C)(C)C)cc1F)n1cc(OC)c(-c2cc(Cl)ccc2C#N)cc1=O
Cc1ccc2c(c1)c1c3n2CC(c2ccccc2S(N)(=O)=O)=CC3CN(C)C1
Nc1ncccc1C(=O)NCc1ccc(Cc2ccccc2)s1
COc1ccc(-c2c(C#N)n(CCO)c3cc(OC)c(OC)cc23)cc1
CC(C)Oc1ccc(Nc2ncc(N(C)C(=O)OC(C)(C)C)c(=O)n2Cc2ccc(Cl)cc2)cc1F
Nc1nc(NC2CCOC2)c2ncn([C@@H]3O[C@H](CO)[C@H](O)[C@@H]3O)c2n1
Oc1[nH]c2ccc(C(F)(F)F)cc2c1-c1ccc(CN2CCOCC2)cn1
COC(=O)C1=C(CN2CC(F)(F)C[C@H]2C(=O)O)NC(c2nc(C)cn2C)=NC1c1ccc(F)cc1Cl
Cc1cccc(C2CC(N)CN(C(C)C)C2)c1
COC(=O)c1cc(Br)c(N)cc1OC
O=C(Nc1ccc2c(c1)CCN(C1CCC1)CC2)c1ccc(-c2cccnc2)nc1
Cc1n[nH]c2ccc(-c3nnc(NC(OC(=O)C(F)(F)F)C(Cc4cccc(C(F)(F)F)c4)NCc4ccco4)s3)cc12
Cc1cccc(C(=O)N[C@H]2CC[C@@H](Nc3nc(N(C)C)c4ccccc4n3)CC2)c1
NS(=O)(=O)c1ccc(-c2c(-c3ccccc3)noc2CO)cc1F
O=C(NC1CC2CCN(CC2)C1)c1cc2ccsc2cn1
COc1c(C(=O)NC2CNC2)n(C)c2c1c(=O)n(CC(=O)c1ccccc1)c1ccccc21
COc1cc(C)c(N)cc1F
C[C@@H](O)[C@H](NC(=O)c1ccc(C#CC#Cc2ccc(NC(=O)CN3CCCCC3)cc2)cc1)C(=O)NO
CC(C)(C)OC(=O)N1CCC(OCc2cc3c(Cl)nc(-c4ccccc4)nc3n2C(=O)OC(C)(C)C)CC1
COCCn1c(C)c(C)s/c1=N\C(=O)c1cc(Cl)nc2ccccc12
NC(=O)c1cccc(-c2cnc3[nH]cc(-c4ccc(C(=O)O)cc4)c3c2)c1
CC1=CC(=O)c2c(C#N)cccc2C1=O
CNC(=O)Oc1ccccc1-c1ccc(CN2C(=O)[C@H](NC(=O)CC(C)(C)N)CCc3ccccc32)cc1
CC1(C)CCc2c(nc3cc(C#Cc4ccccn4)ccn3c2=O)C1
CCC(C)c1ccc(-c2ccc(S(C)(=O)=O)cc2C(N)=O)cc1
Cc1nn(C)c(O)c1C(=O)CCC(=O)c1c(C)nn(C)c1O
Cc1c(C(=O)N[C@H](c2cccc(F)c2)C2CC2)c2cccc(F)c2c(=O)n1CCC(F)(F)F
O=C(NCc1cccc(C2=NOC(O)(C(F)(F)F)C2)c1)c1ccccc1C(F)(F)F
COc1cc(OC)c2c(c1Cl)O[C@]1(C2=O)[C@@H](O)c2cnn(C)c2C[C@H]1C
CCC(=O)C1[C@@H](C=C2CC2)CCC1(C)C
CCOc1ccc(OCc2ccccc2)cc1C(=O)NCc1coc(-c2ccc(OC(F)F)c(OC(C)C)c2)n1
Cc1noc(C)c1C(=O)Nc1ccc(-c2cc(C(F)(F)F)ccc2C(F)(F)F)cc1
CNC(=O)c1cnccc1Nc1nc(-c2cc(Cl)ccc2F)nc2ncccc12
COc1cc(C(=O)N(Cc2ccc3cccnc3n2)C[C@@H]2CCCN2CC2[C@@H]3CC[C@H]2CNC3)cc2c1OC(C)(C)O2
O=C(O)N1CCC2(C1)OCc1cnccc12
COc1ccc(F)cc1-c1ccnc2[nH]c(C3CCN(CC(=O)N4CCC(O)C4)CC3)cc12
Cc1c(C)n(CC(C)C)c2c(Cl)nccc12
COc1ccc2c(-c3nc4cc(N5CCCCC5C5CCNC5)ccc4[nH]3)n[nH]c2c1
CC(=O)NC1(c2cccc(F)c2)CCN(CCC2c3ccccc3CCN2C(=O)c2ccc(C)cc2)CC1
COc1ccc(Cc2ccc(N3C(=O)C=CC3O)cc2)cc1
CCN(CC)C(=O)C(=O)c1c[nH]c2ccc(NS(=O)(=O)c3c(Cl)nc4sccn34)cc12
O=C(Nc1ccc2cn[nH]c2c1)c1coc2c1C(=O)NCC2
CC(=O)Oc1c(Oc2ccccc2)c(Oc2ccccc2)c(OC(=O)CC(C)C)c2cc(Cl)ccc12
O=C(O)c1c[nH]c2c(F)c(Cc3cccc(C(F)(F)F)c3)cc(F)c2c1=O
C[C@@H](c1ccccc1)N1CCN(C[C@H](c2cccc(OC(F)(F)F)c2)C2CCCCC2O)CC1
CC(C)c1coc(C(=O)N[C@H](Cc2ccc(-c3cc(Cl)ccc3F)cc2)C[C@@H](NC(=O)CN)C(=O)O)n1
C[C@@H](O)[C@H](NC(=O)c1ccc(C#Cc2ccc(O)cc2)cc1)C(=O)NO
Cc1cc(Cl)ccc1N1CCN(C(=O)CCC2(C)NC(=O)NC2=O)CC1
CCCCCCCCCCCCc1ccccc1S(=O)(=O)O
COc1cccc(C(=O)N2CCC(Cc3ccccc3)CC2)c1
CNC(=O)Nc1cn2ncc(C#N)c(Nc3ccc(Oc4ccccc4)cc3)c2c1C
O=C(O)C1CS[C@H](c2cncnc2)N1C(=O)OCc1ccccc1
COC(=O)c1cc(OC(C)C)cc(C(=O)OC)c1C
CCN(C[C@H](C)N(CC)S(=O)(=O)c1ccc(OC)c(OC)c1)S(=O)(=O)c1ccc(OC)c(OC)c1
COc1ccc(-c2c3cccc(F)c3nn2Cc2ccc(F)cc2)c(C)c1
COCc1ccc2c(c1)c(Nc1cccc(Cl)c1)nn2C
CCCCC[n+]1c(CC(C)c2ccccc2)cn(CCCC)c1Cc1ccccc1
CO[C@@H](Cc1ccc(CC#CCOc2ccc3c(=O)cc(-c4ccccc4)oc3c2)cc1)C(=O)O
CCOC(=O)CN(C(=O)C[C@H](NC(=O)Cc1ccccc1)C(=O)OC(C)(C)C)C1CC1
Nc1ncnc2c1c(-c1ccc(Oc3ccccc3)cc1)nn2[C@@H]1CCN(C(=O)C=CCN[C@H]2CCOC2)C1
CCOC(=O)c1cc(CCCCCCO)on1
Fc1ccc(-c2cc(N3CCN(c4ncccc4C(F)(F)F)CC3)nc(N3CCC3)n2)cc1Cl
CCOC(=O)[C@H](Cc1ccc(NC(=O)c2ccccc2)cc1)NC(=O)OC(C)(C)C
COC(=O)[C@H](Cc1ccc(OCCN(Cc2ccccc2)C(=O)C(F)(F)F)cc1)Nc1ccccc1C(=O)c1ccccc1
CC(C(=O)Nc1nc2c(s1)CCCC2C(=O)O)c1ccccc1
Cc1nc(COc2cc(-c3cccnc3)c3c(n2)CCCC3)co1
CC(c1ccc(C(F)(F)F)nc1)S(C)(=O)=N/C(N)=N/O
Cc1cn2c(C3CCOCC3)ncc2c(=O)n1Cc1ccc2c(c1)OCO2
COC(=O)C[C@H]1[C@H](Oc2ccc([N+](=O)[O-])cc2)CN(C(=O)OC(C)(C)C)[C@@H]1C(=O)OC
COCCN1C(C(=O)OC)=CC(c2cccs2)=NS1(=O)=O
N#Cc1ccc2[nH]cc(C=C3C(=O)Nc4ccccc43)c2c1
OC1(c2ccccc2OCc2ccccc2)CCC1
NCC(=CF)CCc1ccc(Cl)cc1
CCNC(=O)Nc1nc2cc(-c3cnc(N4CCCS4(=O)=O)nc3)c(OCC3CCCO3)cc2s1
O=C(NCc1ccc(Cl)cc1)Oc1ccc(Oc2ncc(Cl)cc2Cl)cc1
CC1(C)CC(n2cc(C#N)c3ccccc32)c2cc(C#N)ccc2O1
Cc1ncc(C(=O)NCc2cccc(C(F)(F)F)c2)c(C2CCN(C(=O)Cc3c(F)cccc3F)CC2)n1
CC(C)(C)OC(=O)N1[C@@H](C[C@H]2CCC3(CC3)OC2)COC1(C)C
CCN(c1ccc(-c2nc3ccc(C4(c5ccccc5)CC4)nc3s2)c(F)c1)C(C)CC(=O)O
C=C1C[C@@H](O)[C@@]2(C)CC[C@]3(O)c4ccccc4CC[C@@H]3[C@H]12
COc1ccc(COc2ccc(Cn3cnc4cc(N5CCC(C(C)(C)N)CC5)ccc43)cc2OC)cn1
O=C1C(Cc2ccccc2)NC(c2ccccc2)=C(c2ccccc2)N1O
COc1cccc(C(C)(C)NC(=O)[C@H]2CC[C@H]3[C@@H]4CC[C@H]5N(C)C(=O)CC[C@]5(C)[C@H]4CC[C@]23C)c1
Cc1ccc2cccc(N3CC[N+](C(=O)[O-])(C(C)(C)C)CC3)c2n1
Cc1cccc(-c2cnn3ccc(NCCC(=O)N(CCO)CCF)nc23)c1
CCOC(=O)c1ccc2c(c1)C(O)C(C)(C)C(c1ccc(F)c(Br)c1)N2
O=[N+]([O-])c1ccc(CSc2nnnn2C2CCCCC2)cc1
O=C(O)c1ccc(C2(O)CNC2)cn1
CC1CN(C(=O)Cn2c(=O)c(C(=O)NCc3ccc(Cl)cc3)cc3cccnc32)C1
COC(=O)c1ccccc1-c1csc(NC(=O)C(=O)O)n1
CCC(CC)Cc1c(C)cc(C)c(N2c3c(c(C)nc4cc(C)nn34)CCC2COC)c1C
C[C@@H]1CN(c2ccc(C#N)c3ncccc23)C[C@H](C(=O)N[C@@H]2C[C@@H]3CC[C@H](C2)N3)O1
N#CC(C(=O)[C@H](CCCCC1(Cc2ccccc2)CCCCC1)NC(=O)O)=P(c1ccccc1)(c1ccccc1)c1ccccc1
CC1CC(C#N)(c2cc(F)ccc2-c2ccc(Br)cc2)CCN1Cc1ccccc1
CC1COc2c(N3CCCC(O)C3)c(F)cc3c(=O)c(C(=O)O)cn1c23
CCCCCCCCCCCCN(C(C)=O)C1CCCCCC1
CNc1nc(N[C@H]2CC[C@H](C(=O)NCc3ccccc3C(F)(F)F)CC2)nc(N2CCCCC2)n1
NC(=O)CN(Cc1ccccc1)C(=O)Cn1c(=O)n(CCCOc2ccccc2)c2cc([N+](=O)[O-])ccc21
CC(C)c1ncccc1-c1ccc2c(c1)CN(C)C2=O
O=C(/C=C/c1cccc(C(F)(F)F)c1)N1CCC(=O)N(CCCN2CCCCC2)CC1
C[C@H]1CNC[C@@H](C)N1C(=O)OCc1c(F)cc(OC(F)F)cc1F
COC(=O)C(=O)NCCc1ccc(OCc2ccccc2)c(OCc2ccccc2)c1
CC1(C)C2C=C(CCl)CC1C2
Cc1c(N)c(=O)c2ccccc2n[n+]1[O-]
CCn1nc(-c2ccccc2S(N)(=O)=O)c(-c2ccc(C)cc2)c1CO
Cc1cc(C)c(-n2ccn3nc(-c4cccnc4)cc23)cc1NC(=O)c1cc(Cl)nc(C(C)(C)C)c1
N#Cc1ccc2ccc(=O)n(CCN3CC[C@@H](NCc4cc5c(cn4)OCCO5)[C@@H](F)C3)c2c1
Cc1nc(-c2ccccc2)c(-c2nc[nH]n2)s1
Cc1cccc(N(C)C(=N)Nc2ccc(F)c3ccccc23)c1
c1ccc2nc(N[C@H]3C[C@H](n4c(C5CC5)nc5cccnc54)C3)ncc2c1
CN1C(=O)CN(C2c3cc(C#N)ccc3OC(C)(C)C2O)C1=O
Cc1nc(C)n(-c2cc([C@H]3C[C@@H]3c3nc4ccccc4n3C)nc(OC(C)C)n2)n1
Cc1cc([C@@H](NC(=O)c2cc(Br)cc(CO)c2)C2CC2)ccc1F
CC(C)CN1C(=O)c2ccccc2C1C(=O)NCCc1cccc(F)c1
N#CC1CN(S(=O)(=O)N2CCCC(C(=O)N3CCCC3C(=O)N[C@@H](c3cc(F)c(Cl)cc3F)C3CN(C(=O)O)C3)C2)C1
C[C@@H](Cn1ccc(-c2ccc(C#N)c(Cl)c2)n1)NC(=O)c1csc(-c2ccncc2)n1
CSc1cc2ncn([C@@H]3OC[C@@H](OC(C)=O)[C@@H](OC(C)=O)[C@H]3OC(C)=O)c2cc1Cl
NCCNC(=O)c1cncc(-c2cnc(Nc3cc4ccccc4cn3)s2)c1
CC(=O)N[C@@H](CSC(=O)[C@]1([C@@H](O)C(C)C)NC(=O)[C@H](C)[C@@H]1O)C(C)=O
CC(CNC(=O)c1cc2cc(OC3CCN(C4CC4)CC3)ccc2o1)Oc1ccc(C(=O)NO)cc1
CCC[C@@]1(O)CC[C@H](C(=O)N2CCCC2)[C@@H](C(=O)NO)C1
Nc1ccc2c(=O)n3c(nc2c1)/C(=C/c1cccc(Cl)c1)CCC3
CC#CCn1c(=O)n(CCCC#N)c2nc(Cl)nc(N3CCNCC3)c21
COc1ccc([C@]2(C#N)C[C@H](C(=O)O)C2)cc1OC1CCCC1
CCC[C@H](NC(=O)[C@@H]1C[C@]2(CC(c3cccc(Cl)c3)=NO2)CN1C(=O)[C@@H](NC(=O)CC1CCC(C)CC1)C(C)(C)C)C(=O)C(=O)NC1CC1
COc1cc2cc[nH]c2cc1Br
CCc1ccc(CCc2ccc(-c3noc(C4CCCN4C(=N)N)n3)cc2C(F)(F)F)cc1
COc1ccc(-n2nc(/C(=C/C(=O)O)c3ccccc3)cc2-c2ccc(C)cc2)cc1
CCCCCCCCCCn1cc(-c2nnc(-c3ccc(C(=O)OC)cc3)o2)cn1
CCCOc1ccc(-c2c3c(CO)c(c4cc(OC)c(OC)c(OC)c24)OC3=O)cc1OCCC
CCN(CC)CCOc1ccc([C@H]2C[C@]3(C)C(=O)CC[C@H]3[C@@H]3CCc4c(ccc(O)c4Cl)[C@@H]23)cc1
CCCCC(Oc1ccc(C(C)(C)C)cc1)(C(=O)OCC)c1ccc(OCCCOc2ccc(Cl)cc2)cc1
COC(=O)c1c(C(C)C)nc2c(c1-c1ccc(F)cc1)COC[C@H]1CCC(=O)N21
CS(=O)(=O)Nc1ccc(OCCNCCSc2ccc(Cl)c(Cl)c2)cc1
CCOC(=O)N1CCC(CNS(C)(=O)=O)(c2ccc(Cl)c(C)c2)CC1
C#CCc1cccc2c1nc(C#Cc1ccccc1)n2-c1ccccc1
CCOC(=O)CC1(N)c2ccccc2CC1(C)C
COc1ccc2c(C3=C(c4cn(C)c5cc(C(F)(F)S(=O)(=O)NCc6ccccc6)ccc45)C(=O)NC3=O)coc2c1
CCNC(=O)Nc1nc2cc(-c3cnc(N)nc3)cc(C)c2o1
Cc1cccc(C)c1CNC(=O)[C@H]1N(C(=O)[C@@H](O)[C@H](Cc2ccc3c(c2)OCO3)NC(=O)c2cccc(N)c2Cl)CSC1(C)C
CC(=O)Nc1ccc(Sc2nc(Nc3cc(C)[nH]n3)c3ccc(NO)cc3n2)cc1
COc1cc(N2CCNCC2)ccc1Nc1nc(Nc2ccc(F)c(Cl)c2Cl)cc2cnnc(O)c12
CCc1ccc(C=CC(=O)c2ccc(Cl)cc2)cc1
NCc1cc(-c2ncc(C(=O)N3CCN(S(=O)(=O)c4nc5cc(Cl)ccc5[nH]4)CC3)cn2)cc[n+]1[O-]
CC1(C)C[C@H](Nc2nc(Nc3ccc(OC4CCNCC4O)c(C(F)(F)F)c3)ncc2F)C[C@@H]2CCCN21
CCOC(=O)c1c(CNC(C)=O)c2cc(F)ccc2n1Cc1cccc2ccccc12
COC(=O)c1c(-c2ccc(Cl)cc2)c(-c2ccc(S(C)(=O)=O)cc2)nn1Cc1ccccc1
O=C(CBr)OCc1ccccc1
CCN(CC)c1nc2c(c(-c3ccccc3)c1C#N)CCCCC2
CC(C)C(NS(=O)(=O)c1ccc(N2CCC(CCCC3CCN(S(=O)(=O)c4cc(Br)c(Cl)s4)CC3)CC2)c(Cl)c1)C(=O)O
C[C@H](c1ccccc1)N1CC(NC(=O)OC(C)(C)C)C(C)(C)C1
COC(=O)CCCNC(=O)c1ccc(NCC(=O)c2ccc(C(=N)N)cc2)c([N+](=O)[O-])c1
NC(Cc1ccncc1)c1cnc(-c2ccc(F)cc2)s1
Cc1nn(C)cc1-c1cc2cccc(-c3nc(C4CCOCC4)n4c3CN(C)C(=O)C4)c2cn1
Nc1nc(C(=O)O)c(-c2ccccc2Oc2ccc(F)cc2)s1
CC1(COc2ccc(C(NC(=O)OC(C)(C)C)C(=O)O)cc2)COC1
CCCCCCCCc1n(CCCC)cc[n+]1CCCc1ccccc1
CN(C)/C=N/C(=O)c1ccc(-c2cnc3[nH]c(=O)n([C@H]4CC[C@H](O)CC4)c3n2)cc1
Cc1ccc(Nc2ccc(Oc3nccnc3C3CCN(C(=O)O)C(C(C)(C)C)C3)cc2)nc1
COc1cc(C)c(S(=O)(=O)N(Cc2nc(C(=O)N3CCN(Cc4ccc(C(F)(F)F)nc4)CC3)co2)C2CC2)c(C)c1
CC(C)N(Cc1ccc(C(=O)O)cc1)c1nc(-c2ccc(NS(=O)(=O)c3ccc(C(F)(F)F)cc3)cc2)cs1
C=Cc1c(C)nn(C)c1Sc1cccc(O[C@@H](C)C(=O)O)c1
NC(=O)N1c2ccccc2CC(OC(=O)c2ccc(Cl)cc2)c2ccccc21
N#CCS(=O)(=O)Nc1nc2n(n1)[C@H](c1ccccc1F)C[C@@H]2F
CCCOc1ccccc1C(=O)NCC(O)CNC1Cc2ccccc2C1
O=C1C2CC(O)C(O)CC2C(=O)N1CCCN1CCN(c2ccccc2OC2CCCC2)CC1
CC(C)(C#N)C(O)(CSc1ccc(Br)cc1)Cc1nc[nH]n1
CC(=O)C1CN(C)CCS1
Cc1noc(C)c1C(=O)Nc1ccc(-n2nc(C(F)(F)F)cc2C(F)(F)F)cc1C(F)(F)F
Cc1cc(-c2ccc3c(c2)ncn3-c2cc(O[C@H](C)c3cccc(OC4CCN(C)CC4)c3Cl)c(C(N)=O)s2)ccn1
Nc1ccc(/C=C/C(=O)O)cc1Br
O=c1n(Cc2cc3nc(Cl)ccc3n2CCCCF)c2ccccc2n1CC(F)(F)F
CCCCCCCCCCCCCCNC(=O)CCN1CCNCC1
Clc1cccc(CNc2cncc(Cl)n2)c1
NCc1ccccc1-c1cccc(C(=O)O)c1
COc1cccc(NC(=O)CS(=O)(=O)Cc2nc(-c3ccc(C)cc3)oc2C)c1
CS(=O)(=O)OC1CCSC(O)(O)C1
NC1CCN(Cc2ccnnc2)CC1
COc1ccc(-n2cnnn2)cc1C(=O)N1CCC(CCN2CCC(NC(=O)N3CCC(C(=O)O)C3)(c3cccnc3)CC2)(c2ccc(Cl)c(Cl)c2)C1
C#CC1CCCCN1C(C)C
CCC(CC)CC1(O)CCN(C(=O)Nc2cc(Oc3ccc(C(=O)O)cc3)cc(Oc3ccc(F)c(F)c3)c2)CC1
CC(C)(C)OC(=O)c1ccc(CNc2nc(Nc3cc(Cl)c(C#N)c(Cl)c3)n[nH]2)cc1
CCOC(=O)CN([C@@H](CC(C)C)C(=O)OCC)S(=O)(=O)c1ccc(Cc2nccc3[nH]c(C)nc23)cc1
COC(=O)c1cccc(NC(=O)N2CC(N3CCC4(CC3)OCCO4)C2)c1
CCN(CC)C(=O)CCCCc1nnnn1CC
O=C(O)Oc1[nH]c2c(-c3ccccc3S(=O)(=O)N3CCC(N4CCCC4=O)CC3)cccc2c1CCCOc1cccc2ccccc12
C/C(=C/C(=O)O)c1cc(F)c(N)cc1F
CC(C)(C)OC(=O)N(c1cccc(CN(Cc2cc3ccccc3s2)S(=O)(=O)c2cccnc2)n1)C(C(=O)O)C(C)(C)C
CCCC1(C)SC2(C=C(C(C)(C)C)C(=O)C(C(C)(C)C)=C2)C2(C=C(C(C)(C)C)C(=O)C(C(C)(C)C)=C2)S1
OC[C@H](c1ccccc1)N1CCCCC1C1(O)CNC1
CN1CCN=C1c1cccc(Oc2nc3c(c(Oc4ccc(C(=N)N)c(C(=O)OC(C)(C)C)c4)n2)NC(=O)CO3)c1
CC(OS(C)(=O)=O)c1ccc2cc(C(=O)O)c(C(F)(F)F)nc2n1
Cc1cc(F)ccc1CC(C)(C)NCC(O)c1cc(OCc2ccccc2)cc2c1OCC(=O)N2
CCCOC(=O)N1c2ccc(C(F)(F)F)cc2[C@@H](N(Cc2cc(C(F)(F)F)cc(C(F)(F)F)c2)C(=O)OC)C[C@H]1C1CC1
CC(C)CC(NC(=O)c1ccc(N2CCN(C)CC2)cc1)C(=O)N1CCC2C1C(=O)CN2C(=O)C1=CCOC1=O
CC1(C)CN(S(=O)(=O)C2CCN(C(=O)O)CC2)CC/C1=C\C#Cc1cccc(Cl)c1
CN(C)C(CCc1ccccc1)C1CCC(NC(=O)c2ccc(F)cc2)CC1
O=C(Nc1ccc(Cc2nc3ccnc(Cl)c3[nH]2)cc1)Nc1cc(C(F)(F)F)ccc1F
CCNC(=O)c1cccc(Nc2ncc(-c3cn[nH]c3)n3ncnc23)c1
COC(=O)[C@@H](C)CC[C@H](CCc1ccccc1)C[C@H]1OC(OC(C)=O)C(OC(C)=O)[C@H]1OC(C)=O
COC[C@@H](O)c1nc2c(cc1Cc1ccc(F)cc1)NCC2(C)C
CC1(C)CN=C(SCC2=CSC3=NCCCN23)N1
CC1(C)OC2C(O1)[C@H](n1cnc3c(N)ncnc31)O[C@@H]2C(=O)O
C/C(=C\C[C@H](O)/C(C)=C/c1ccncc1)CCC[C@H](C)[C@H](OC1CCCCO1)C(C)C(=O)C(C)(C)[C@@H]1CCOC(C)(C)O1
Cc1ccc(NC2=c3cc4ccccc4cc3=C(O)C(=O)C2=O)c(S(=O)(=O)O)c1
Cc1ccc2c(C)c(C)c(C)c(O)c2n1
O=C1CC(SCc2ccccc2)N1CCCCCCc1ccc(Br)cc1
COC(=O)C(N)Cc1ccc(-n2[nH]c(-c3ccc(C(=N)N)cc3)cc2=O)cc1
CCOC(=O)C(C#N)c1nc(-c2c(F)cc(N3CCOCC3)cc2F)ccc1N
Fc1ccc(-c2ncccc2-c2ccc3ncc(-c4cc[nH]n4)n3c2)cc1Cl
O=C(O)C[C@@H]1CCc2cc(OCCCNc3nc(Cl)ccc3C(F)(F)F)ccc21
CC(=O)N1CCc2c(c(Nc3ccc(-c4cn(C)nc4C#N)cc3F)nn2C2CCOC2)C1
CC1(COc2ccc3c(c2)ncn3-c2ccc3cccc(O)c3n2)COC1
CC(C)Cc1cncnc1
C/C(N)=C/C(=C(\N)N1CCC(NC2CCCCC2)C(CO)C1)c1nc(C)no1
COC(=O)C[C@@H]1C[C@@H](COc2ccc(-c3ccc(C#N)cc3)cc2)N(CCCCOc2ccccc2)C1=O
O=C1CSc2ccc(-n3nc(CCCN[C@@H]4Cn5c(=O)cnc6ccc(F)c4c65)oc3=O)nc2N1
Fc1ccc(-n2ncc3c2C=C2CCN(Cc4c[nH]cn4)CC2(Cc2ccccc2)C3)cc1
COc1ccc(CNC(=O)c2nccc3sc(NCc4cccc(F)c4)cc23)cn1
NC(O)C(c1ccccc1)c1ccccc1
COc1cccc(-c2ccc([C@@H](Oc3cc(N4CCC5(CC4)CNC(C(=O)O)C5)nc(N)n3)C(F)(F)F)cc2)c1
C[C@H](NC(=O)c1ccc(C(=N)N)cc1)C(=O)N1CCC(C(=O)C(=O)O)CC1
CC(C)(C)NCC(O)COc1ccc(C(N)=O)cc1I
CCCCCCC(c1ccccc1)(c1ccccc1)C(Br)(c1ccccc1)P(=O)=O
NS(=O)(=O)c1ccc(N2CCOCC2)c([N+](=O)[O-])c1
CC(C)Oc1cnc(N2CCC(c3nc4c(c(C5CCC(F)(F)CC5)c3C(F)c3ccc(C(F)(F)F)cc3)C(O)CC(C)(C)C4)CC2)nc1
CC(C)CN1CCN(c2ccccc2C2=CC(C)(C)CC(C)(C)C2)CC1
CNC(=O)c1cc(C(=O)N[C@@H]2[C@@H]3CN(CCN)C[C@@H]32)cn(Cc2cccc3[nH]ccc23)c1=O
CC1Cc2c(c3ccc(N4CCN(CCc5ccc(Cl)cc5)CC4=O)cc3n2C)CN1
CC#CCn1c(N2CCC[C@@H](NC(=O)OC(C)(C)C)C2)nc2c1c(=O)n(Cc1ccc3cc(F)ccc3n1)c(=O)n2C
O=C(NC(C1CC1)C(F)(F)F)c1cn(-c2c(F)cc(F)cc2F)c2nc(N3CC(O)C3)ccc2c1=O
OCCCn1cc(Br)cn1
N#Cc1nc(C(=O)NCc2cccc3cccnc23)c(N)nc1-n1cccn1
COc1cc(O)ccc1-c1ccc(CCC(COC(C)=O)(COC(C)=O)CC(N)=O)cc1
CN[C@@H]1CCC[C@@H](N2CCN(Cc3ccccc3)CC2)C1
O=C(NC1=N[C@@]2(c3cc(Br)ccc3F)CO[C@H](C(=O)C3CC3)C2CS1)c1ccccc1
COC(=O)/C(=C\c1ccc(-n2ccnn2)cc1)NC(=O)c1cc(C)cc(C)c1
CC1(C)OCC2(CO1)C(=O)N(C(=O)O)c1cc(Br)ccc12
Cc1cc(CC(CC(=O)N2CCC(N3Cc4ccccc4NC3=O)CC2)C(=O)N2CCC(N3CCN(C)CC3OC(=O)O)CC2)cc(C)c1O
CCCOc1cc(F)c(N)cc1F
NC(=O)c1nc(-c2ccc(F)cc2)c(Oc2ccc(F)cc2)s1
CNC(=O)c1cc(C(=O)NC2CC2)cn(Cc2ccc(OC)c(C)c2)c1=O
CC1(C)C(=O)[C@H](CC=CCCCC(=O)O)[C@@H](C=C[C@@H](O)CCc2sc3ccccc3c2Cl)[C@@H]1O
COc1cc(NC(=O)C(=O)NC(C)(C)Cc2ccc(NC(=O)CC3CCCC3)cc2)ccc1-c1cnco1
Cc1noc(N(C)S(=O)(=O)c2ccccc2-c2ccc(-c3ncco3)cc2-n2ccnc2C(C)C)c1C
NC(=O)CC(O)CC(O)CCn1cccc1
CCCCCCCCCCCCC1CC(=O)NCCCNCCCCNCCCN1
Cc1[nH]n(Cc2ccccc2)c(=O)c1C(=O)O
COc1ncc(N2CCc3ncnc(O[C@H]4CCN(C(=O)OC(C)(C)C)C4)c3C2)cc1F
Cc1cccc(C)c1Nc1nccc(-c2c(-c3ccc(F)cc3)ncn2C2CCNCC2)n1
COc1cc2cc(COC(C)=O)c(COC(C)=O)c(-c3ccnc(-n4cc([N+](=O)[O-])ccc4=O)c3)c2cc1OC
CNC(=O)C(C(=O)NO)N(C)C(=O)c1ccc(-c2ccc(/N=C/NO)cc2)cc1
CCCCS(=O)(=O)c1cccc(CC(NCC(=O)N(C)C)C(=O)OC(C)(C)C)c1
CCOC(=O)C(c1ccc(-c2ccc(-c3onc(C)c3CSCCc3ccccc3)cc2)cc1)C(C)C
COC1CCN(C(=O)c2cc3cc(C(=O)N4CCN(C(C)C)CC4)ccc3n2-c2cccc(Cl)c2)CC1
COC(=O)c1sccc1NC(=O)C1=C(O)[C@@H]2Oc3c(O)ccc4c3[C@@]23CCN(CC2CC2)[C@H](C4)[C@]3(O)C1
CSc1ccc(N(CCOc2ccc(C[C@H](Nc3ccccc3C(=O)c3ccccc3)C(=O)O)cc2)C(=O)C(C)C)cc1
O=C1C(I)Cc2ccccc2CN1I
CC1(C)[C@H]2CC[C@@]1(c1ccnc(-c3cnc(CS(C)(=O)=O)nc3)n1)c1nnc(-c3c(F)cccc3F)cc12
C[N+]1(C2CCN(CCc3ccc(F)cc3)CC2)CCc2ccc(N3CCCC3=O)cc21
N#Cc1ccc2nc(C3CCN(CCCCC(N)C(=O)N4CCSC4)CC3)sc2c1
Cc1cccnc1OC1CC2CCC(C1)N2C(=O)Cn1nc(C(=O)N2CCC(O)CC2)c2c1CCCC2
CC(C)(CF)C(O)C(Oc1ccc(Br)cc1)n1ccnc1
Nc1oc2c(-c3ccnc(C(=O)NCCCn4ccnc4)c3)nccc2c1Nc1ccc(F)c(Cl)c1
C[C@@H]1C(=O)N[C@H]1SCc1ccccn1
CS(=O)(=O)Nc1cccc(/C=C2\c3cc(Cl)ccc3COc3ccccc32)c1
CNC(=O)c1nc(NCC(N)Cc2ccc(C(F)(F)F)cc2)sc1-c1ccc2cnccc2c1
CCC(CC)Cn1c(C)c(C)c(=O)oc1=O
CCOC(=O)C(OC)c1ccc(F)c(OC(F)(F)F)c1
CC(C(=O)Nc1ccc(F)cc1)c1ccc2c(n1)CCCN2C(=O)C1CCOCC1
CCC(Oc1cccc(CCCN(CCC(c2ccccc2)c2ccccc2)C(=O)C2CCCC2)c1)C(=O)O
CC(C)(C)C(=O)NCc1ccc(Cl)c(Nc2nc3cc(Cl)c(N4CCC(C(F)(F)F)CC4)cc3[nH]2)c1Cl
Cc1c(-c2ccc(C#N)cc2)c(C#N)c(C(C)C)n1Cc1cnc(Cl)c(CO)c1
COc1nc(/C(=C/C2CCCC2)c2ccc(O)cc2)ccc1C(F)(F)F
CCc1nc2c(n1CC)C(=O)C(=O)c1ccccc1-2
Cc1cc2ncn(CC(O)Cn3c(CS(=O)(=O)c4ccccc4)nc4ccccc43)c2cc1C
Nc1ncn(CC2CC2)n1
ClCc1ccc(CN2C3CCC2COC3)cc1
CCOc1ccc(/C=C/C(=O)NCCN)cc1
CCCN1CCCC(C)(F)C1
N#Cc1ccnc(N2C(=O)C(O)CC2C(=O)N(c2cccc(F)c2)C(C(=O)NC2CCC(F)(F)CC2)c2ccccc2Cl)n1
N[C@@H](CCCCNCc1ccccc1)C(=O)O
O=[N+]([O-])c1cccc(S(=O)(=O)Nc2cc(Cl)ccc2Cn2ccnn2)c1
O=C(NC1COc2ccc(COCC(F)(F)F)cc2C1)C(F)(F)F
C[C@H]1Oc2ccc(NC(=O)c3ccc(-c4ccccc4)c(CN4CCCCC4)c3)cc2NC1=O
COc1ccc(-c2cc(C(=O)N[C@@H](CO)CC(C)C)cnc2N2CCCC2)cc1
COC(=O)C(Br)c1cc(Cl)c2c(c1Cl)C(=O)N(Cc1c(C)cc(C)[nH]c1=O)CC2
COc1ccc(-c2cncc(C#N)c2)c2nc(C3(C(=O)O)CC3)nn12
CSc1c(F)c(NCCNc2ccccn2)c(F)c2c1c(=O)c(C(=O)O)cn2C1CC1
CN(C)C(CC=Cc1ccccc1)Oc1ccc(CC#N)cc1
COc1c(C)nc2sccn2c1=O
C=CCOC1C[C@H](O)[C@@H](O)[C@H](C)O1
CC1=NC(SCCN2CCCC2)N(c2ccc(Cl)c(Cl)c2)N1
CC(C)(C)OC(=O)N1CCN(c2ccc(NC(=O)OCc3ccccc3)cn2)CC1
O=C(Nc1ccccn1)c1ccc(Br)cc1C(F)C(F)F
Fc1ccc(F)c(C2COCc3nc4ccc(-c5cnc(N6CCOCC6)nc5)cc4n32)c1
CC(C)CCOc1ccc(C(=O)N2CCCCc3sccc32)cc1
CC(OC1(CCN)CC=C2CC[C@H]3[C@@H]4CCC(O)(c5ccoc5)[C@@]4(C)CC[C@H]3[C@@]2(C)C1)N1CCCC1
Cc1ncsc1C(N)C(=O)O
CNC(C)C(=O)NC1CCc2ccccc2N(Cc2c(C)c(Cl)nc3ccccc23)C1=O
O=C(Nc1cc(Br)[nH]n1)c1csc(Nc2ccc(Cl)cc2)n1
CCCOc1cc(Oc2ccc(Oc3ccccc3)cc2)ccc1CC(Oc1ccccc1)C(=O)O
C/C=C/Cc1nc(-c2ccccc2)nn1Cc1ccc(-c2ccccc2C(=O)O)cc1
Cc1nc(C(=O)N2CC(F)(F)C[C@@H](C)[C@H]2COc2ccc(C(F)(F)F)cn2)c(-c2ccc(F)cc2)s1
O=C(N[C@@H](Cc1ccc(C2CC(=O)[N+]([O-])([O-])S2)cc1)C(=O)O)OCc1ccccc1
CCCC(NC(=O)[C@@H]1[C@@H]2[C@H](CN1C(=O)[C@@H](NC(=O)OC(C)(C)C)C(C)(C)C)C2(Cl)Cl)C(=O)C(=O)NCC(=O)NCc1ccccc1
O=C(O)[C@H]1CC[C@H](c2nnc(-c3ccc(N4CCNCC4)cc3)s2)CC1
Cc1c[nH]c(-c2cccc3ccccc23)c1C(=O)O
COc1cc(Nc2nccc(N(Cc3cccc(Cl)c3)C(=O)Oc3c(C)cc(C)cc3C)n2)cc(OCCCN2CCN(C)CC2)c1OC
Clc1ncc2cnn(-c3ccccc3)c2n1
CC(C)N(C[C@@H]1C[C@@H](O)[C@H](n2ccc3c(N)ncnc32)C1)C1CC(CCc2nc3cc(C(C)(C)C)ccc3[nH]2)C1
OCc1ccc(-c2nccc3ccccc23)cc1Cl
O=C(O)C1CCN(CCCC2CN(C3CCN(c4ccncc4)CC3)C(=O)O2)CC1
NS(=O)(=O)C1CCC(O)CC1
O=C(O[C@H]1C[N+]2(CCCOc3ccccc3)CCC1CC2)[C@@](O)(c1ccco1)C1CCCC1
CC(=O)OC1(c2ccc(Cl)cc2)CCN(CC/C=C2/c3ccccc3COc3ccccc32)CC1
COc1cc(O)c2c(c1C)/C=C\C[C@H](O)[C@H](O)C(O)/C=C\C[C@H](C)OC2=O
CC(=O)/C=C/C(=O)N1CCc2cc(S(=O)(=O)N3CCN(c4cccc(Cl)c4)CC3)ccc21
NC(=O)c1csc2cc(N(CC(=O)O)S(=O)(=O)c3cc(Cl)cc(Cl)c3)ccc12
NC(=O)c1cc(COC(=O)NC2CC3(CCN(c4ccc(-c5ccc(F)cc5)cn4)C3)C2)on1
c1cc(-c2ccc(Oc3ccc4[nH]c(CCC5CCCC5)nc4c3)cc2)[nH]n1
NC(=O)C1(C(Cc2ccccc2)NC(=O)c2cccnc2-n2ccc(-c3ccc(N4CCCC4)cc3)n2)OCCO1
C=CC[C@@H]1C[C@@H](N)c2cc(S(=O)(=O)N=CN(C)C)sc2S1(=O)=O
C=CCc1ccc(C(F)(F)F)cc1
CCCCCCc1nc(-c2ccc(C)cc2)sc1CCC(=O)c1ccc(CCC(=O)OC)c(C)c1
O=C1Cc2c(Cl)ccc(F)c2N1CCNc1cc(Cl)ncn1
O=C1CCc2c(OC[C@@H](O)CNC3CCN(c4ccc(/C=C5/SC(N6CCCCC6)=NC5=O)cc4)CC3)ccc(O)c2N1
CC(C)c1ncc(F)c(Nc2n[nH]c3c2CN(C(=O)N2CC(C)(C)N(C)C[C@@H]2C)C3(C)C)n1
O=C(O)NC[C@H]1C[C@H](Oc2ccc(Cl)cc2)C1
O[C@H]1CNCC[C@@H]1c1ccc(OCc2ccccc2)cc1
CC1(C)OCC(c2cc(N)ccc2F)(C(F)F)N=C1N
Cc1c(Br)cncc1C(F)F
CNC(=N)N(C#N)CCNCc1nc[nH]c1CNCCN(C#N)C(=N)NC
CCCc1c(OCCCSc2ccc(CC(O)C(C)(C)C(=O)O)cc2F)ccc(C(C)=O)c1O
O=C1/C(=C/c2ccc(Cl)c(F)c2)CC(NC(=O)c2ccc(OCCN3CCOCC3)cc2)C/C1=C\c1ccc(Cl)c(F)c1
C=CCC1(CC=C)CCNC1=O
CCCC(CCC)(C(N)=O)C1CN(Cc2ccccc2)c2ccc(OC(=O)Nc3ccc(C(C)C)cc3)cc21
Cc1noc(-c2ccc(-c3ccc(C4(C(=O)O)CC4)cc3)cc2)c1C(O)c1ccc(OCc2ccccc2)cc1
O=C(O)Cc1ccccc1OC[C@@H](O)CNC1CCN(Cc2ccc(F)cc2Cl)CC1
O=C(CCCN1CCOCC1)CS(=O)(=O)N1CCC(c2ccc(Cl)cc2)CC1
CC(C)(C)OC(=O)N1CC(=O)c2sc(N)nc2C1
N/C(CCCC1CCN(C2CCCC2)CC1)=N\O
O=c1[nH]c2cc(NCCCN3CCOCC3)ccc2c2nn(-c3cc(O)ccc3Cl)cc12
O=[n+]1cc2ccc(C#CCc3ccccc3)nc2cn1Cc1cccc(Cl)c1
CCCNC(=O)C(CC)C(OC(C)=O)c1ccc2c(c1)c(Cc1ccc(C(=O)OC)cc1OC)cn2CCC
CCC(C)(C)CC(C)c1ccccc1NC(=O)c1c(C(F)(F)F)nn(C)c1F
COc1ccc(-c2nc(C(=O)N3CCOCC3)cc3c2[nH]c2ccccc23)cc1
COC(=O)C(=Cc1ccco1)c1ccccc1C(=O)O
O=C(c1cccc2ccccc12)N1C[C@@H](CN2CCC(c3ccc(F)cc3)CC2)[C@H](c2ccsc2)C1
CC(c1ccccc1)C(N)(Cc1ccccc1)C(=O)O
NC(=O)N1OCCN2CCN(Cc3cccc4cccnc34)CC21
Nc1cc(-c2ccc(C3OCCO3)cn2)cc(C23CC4CC(CC(C4)C2)C3)c1O
COc1cccc(OC)c1-c1cc(C(=O)N[C@@H](CCc2cccnc2)CC(=O)NC2CCC2)nn1C1CCCC1
Cn1nnnc1Nc1ccc(-c2ccc(N3C[C@H](CO[PH](=O)O)OC3=O)cc2F)cn1
CCCCC(C)(C(=O)O)N1CCC1
O=c1cc(-c2ccc(OC3CCN(C4CCCC4)CC3)cc2)ccn1CCO
O=C(N[C@@H](Cc1c[nH]c(=O)nc1NC(=O)c1c(Cl)cccc1Cl)C(=O)O)c1ccccc1Br
CC(C)(C)OC(=O)NC(c1ccc(F)cc1F)[C@@H]1CCNC1
CCCCCCCCCCCC(=O)OC[C@H](O)[C@H]1OC(=O)C(OP(=O)(O)O)=C1O
COc1cc(F)c(C2=NC(C)(C)CO2)c(C2CCOCC2)c1
CCOC(=O)CNC(=O)c1ccccc1S(=O)(=O)Nc1ccc(F)c(C(F)(F)F)c1
CCCc1nc2c(C(=O)OC)cc(N3CCOCC3)cc2n1-c1ccnc2c(F)cccc12
Nc1ccc2c(CCC3CCN(Cc4ccccc4)CC3)noc2c1
C(=C/c1cccc2cc3ccccc3cc12)\c1ccccn1
Cc1c(C)n2c3ccccc3cc2n(C)c1=O
CNC(=O)c1c(-c2ccc(F)cc2)oc2cc(N(CC(=O)N3CCOCC3)S(C)(=O)=O)c(C3CC3)cc12
COCCNc1cc(Nc2ccc(C(=O)N3CCOCC3)c3c2OCCO3)nc2[nH]cc(C(F)(F)F)c12
NC(=O)[C@@H](O)C(Cc1ccccc1)NC(=O)c1nccn1Cc1ccccc1
CC(C)(C)OC(=O)n1cncc1/C=C1/CN(C(c2ccccc2)(c2ccccc2)c2ccccc2)CCC1=O
C=CCC(Cc1ccc(Cl)cc1)C(C)C
O=S(=O)(OCC12CC(C1)C2)C(F)(F)F
CC(NC(=O)c1cc(COCC(N)Cc2ccccc2)cc(N(C)S(C)(=O)=O)c1)c1ccc(F)cc1
C=CCOC(=O)/C(=C/c1cccc([N+](=O)[O-])c1)C(C)=O
Cc1ccc2[nH]c(-c3n[nH]c4cc(Cl)ccc34)cc2c1
O=C(Nc1c(O)cccc1C(=O)Nc1ccc(Cl)cn1)c1ccc(C2CCCN(CCN3CCCOCC3)C2=O)cc1
O=C(O)C1c2ccccc2C(=O)N(CC(F)(F)F)C1c1cn[nH]c1
O=C1CCn2c(=O)[nH]c(=O)c3cccc1c32
CC(CC(=O)N1CCC(O)(Cn2cnc3c(cnn3C)c2=O)CC1)c1cccc(F)c1
CCCN(CCC)C(=O)c1cccc(C(N)=O)c1[C@H](Cc1cc(F)cc(F)c1)[C@@H](O)CNCc1ccccc1
O[C@H]1c2ccccc2C=C[C@@H]1OCC(F)(F)F
Cc1nc2c(N)nc3ccccc3c2n1CCOCCNS(C)(=O)=O
C[C@H]1C[C@@H](NC(=O)c2cc(C3CC3)on2)CCN1S(=O)(=O)[C@@H]1CCCNC1
CCCCOC(=O)N1CCN(C(=O)C(CP(=O)(OCC)OCC)NC(=O)c2cc(-c3ccccc3)cc(-c3cccc(C(F)(F)F)c3)n2)CC1
N#Cc1cccc(N2C[C@@H](C(=O)N3CC4(CC4)c4cc(Cc5cncnc5)ccc43)CC2=O)c1
NCCCN1CCC(COC(=O)C(=O)OCC2CCN(CCCN)CC2)CC1
C=CCn1nnnc1C(=O)OCC
C=CC(C)(NCc1ccccc1)C(C(=O)OCC)C(=O)OCC
O=C(CCl)N(CC1(O)CCN(c2ccc(OCc3ccccc3)cc2)CC1)C1CCCC1
O=C(CC1CCCCC1)Nc1cncc(-c2ccc3[nH]nc(-c4nc5c(-c6cccs6)ccnc5[nH]4)c3c2)c1
CC(C)C1CCC2CC2N1C
CN(C)CCNC(=O)c1nc(NC(=O)N[C@H]2CC[C@@H](Oc3ccc4nnc(C5(C)COC5)n4c3)c3ccccc32)cc(C(C)(C)C)n1
CCN1CCC(CCOc2ncc(-c3nc(C#N)nc4c3ccn4CC(=O)N3CCOCC3)cc2C)CC1
OCCN1CNCNC1(CCO)CCO
Cc1ccc(Nc2cc(S(N)(=O)=O)ncc2C(=O)N2CCC(c3ccc(F)cc3)CC2)cc1
Cn1cc(-c2cnc3cc(F)c(Cc4nnc5cccnn45)cc3c2)cn1
Cc1cccc(CCN)c1-c1cc(F)ccc1F
Cc1c(C(=O)N(c2ccc(O)cc2)c2csc(C#N)c2)cc(-c2cc(Cl)ccc2C(=O)N2Cc3ccccc3C[C@H]2CN2CCOCC2)n1C
CC(C)(C)N(CC[C@H]1CNC(=O)c2cc(-c3cccc(OC(F)(F)F)c3)c(-c3ccc(O)cc3)n21)C(=O)O
C=CC[C@@]1(c2ccc(F)cc2)CCN([C@@H](C)c2ccc(-c3ccc(F)cc3)cc2)C(=O)N1
COc1ccc(Br)cc1OCC(C)C
CC1Cn2nc(-c3ccc(Cl)c(Cl)c3)c(C(=O)Nc3ccc(C#N)cc3)c2CN1C(N)=O
O=C(Nc1cc(C(F)(F)F)ccc1N1CCN(Cc2cccnc2)CC1)c1ccc(-c2ccncc2)o1
O[C@H]1[C@H](C2c3ccccc3-c3cncn32)CC12CCOCC2
O=C1CCc2cc(-c3csc(NC(=O)c4ccccc4)n3)ccc2N1
CCN1C[C@@H](NC(=O)Nc2c(C)c(OCCCC(=O)N3CCN(C)CC3)nn2-c2ccccc2)[C@H](c2ccc(F)c(F)c2)O1
CCO[C@@H]1CCN(c2nc(-c3c(C)ccc4[nH]nc(C)c34)nc3c2CN(c2c(Cl)c(C(F)F)nn2C)CC3)CC1(C)C
Cc1ccc2c(N(C(=O)C3CNC3)c3cccs3)c(C#N)c(=O)[nH]c2c1
N#Cc1ccc(Nc2ncnc3c2C(OC(F)(F)F)CC3)cc1
Cc1ncc(C(=O)NC2CCCCCCC2)c(C)n1
COC(=O)c1ccc(NC(=O)C(CC2CCCC2)c2ccc(N)cc2)nc1
CN(C)C(=O)CS(=O)(=O)C1CCN(Cc2cc3nc(N4CCOC(c5cnc(N)nc5)C4)ncc3s2)CC1
C[C@H]([C@H](C(=O)Nc1cc(C2COC2)ccc1Cl)c1ccc(Cl)cc1)C(F)(F)F
CS(=O)(=O)c1ccc(OCCC(F)(F)F)c(C(=O)N2Cc3cc(C(F)(F)F)cnc3C2)c1
Cc1c(C)c2c(c(C)c1O)CCC(C)(CCCCSc1ccc(NC(=O)c3ccc(NC(=N)N)cc3)cc1)O2
CN(Cc1cccc(-c2ccc(N3CCC(c4cccnc4)CC3)nc2)c1)C(=O)CN
CCn1ncc2c(NC3CCOCC3)c(C(=O)NCc3cc(F)c(F)cc3F)cnc21
COC(=O)CCCO[C@@H]1NC(=O)[C@H]1NC(c1ccccc1)(c1ccccc1)c1ccccc1
O=S(=O)(NCCc1ccccc1)c1cc(-c2cc3ccccc3[nH]2)ccc1Cl
COc1cn(-c2ccc(-n3nccc3OCC3CC3)cc2F)nc(-c2ccnn2-c2ccccc2)c1=O
CCCCCCc1cc2c(s1)-n1c(C)nnc1CN=C2c1ccncc1
CCOC(=O)N(c1ccccc1)C1(C(=O)OC(C)C)CCN(CCc2ccccc2)CC1
Cc1[nH]c(CC2=c3cc(S(=O)(=O)N(C)c4cccc(Cl)c4)ccc3=NC2=O)c(C)c1C
CC1CC(C(C)(C)C)CC(C)N1C(C)(C)C
CC(CCN1Cc2cc(-c3ccc(Cl)cc3F)cn2C1=O)(C(=O)NO)S(C)(=O)=O
CCCNC(=O)c1nnc2c(-c3cccc(S(C)(=O)=O)c3)cccc2c1N
O=C1CC2(C(=O)Nc3ccc(Cl)cc32)c2cnn(C(c3ccc(Cl)cc3)C3CC3)c2N1
COc1cnc(C(=O)N2CC3CN(c4nc(C)c(C)c(C)n4)CC3C2)c(-n2nccn2)c1
CC(C)(C)Oc1cc(C=Cc2ccccc2)c2cc(C(=O)c3ccc(Cl)cc3)ccc2n1
CCOC(=O)C(C(=O)OCC)c1c(C(=O)c2cccc(C(F)(F)F)c2)[nH]c2cc(Cl)ccc12
O=C(Nc1ccc(Nc2nc(NCCN3CCNC3=O)nc(N3CCCCC3)n2)cc1O)c1ccc(Cl)cc1
CC(C)(C)c1cc(COC(=O)c2ccccc2)cc(C(C)(C)C)n1
COc1ccc2c(c1)c(CCNC(=O)c1cc3ccccc3oc1=O)c(C)n2Cc1ccc(Br)cc1
CN(CCN1CCCCC1)C(=O)[C@H]1CC[C@]2(CC1)CN(S(C)(=O)=O)c1ccccc12
COc1ccc2c(c1)NC(C)(C)CC2CS(=O)(=O)O
CC(C)(O)[C@H]1O[C@@H](c2ccc(Cl)c(Cc3ncc(-c4ccco4)s3)c2)[C@H](OCc2ccccc2)[C@H](OCc2ccccc2)[C@H]1OCc1ccccc1
CN(C)/C=N/CCCNC(=O)c1cn2c3c(c(N4CC[C@@H](N)C4)c(F)cc3c1=O)Oc1cc3ccccc3cc1-2
COc1ccccc1Nc1cc(-c2cnc(N)nc2)nc(N2CCOCC2)n1
Fc1cccc(-c2nc3cnn(Cc4cc(-c5ccc(Cn6ccnc6)cc5)no4)cc-3n2)c1F
CC(=O)c1ccc(-c2cc(N)ccc2F)s1
CC(=O)Nc1ccc(C(=O)c2sc(Nc3ccccc3)nc2N)cc1
CCCCc1nc2cccnc2n1Cc1ccc(-n2cc([N+](=O)[O-])cc2C#N)cc1
CCC(=O)C1(c2ccccc2)CCN(CC(=O)Nc2ccc(C3CCCCC3)cc2)CC1
O=C(O)CCC/C=C\C[C@H]1[C@H]2CC[C@H](S2)[C@H]1COC/C=C/C1CCCCC1
CCN1CC2CC1CN2C(=O)c1cc(-c2ccc(O)cc2)nc2[nH]nc(C)c12
O=C(NCCC1CCN(c2ccncc2)CC1)Oc1n[nH]c(NC(=O)c2ccccc2Cl)c1Cl
CCC(NC(=O)Cc1cccc(OCCCN(Cc2cccc(C(F)(F)F)c2Cl)C(C)(c2ccccc2)c2ccccc2)c1)C1CCCN1
Nc1cccc2c(-c3cc(Cl)cc(Cl)c3)nccc12
CN1[C@@H]2CCC[C@@]1(CC=CI)CC2
Cc1ccnc(C2(C#N)CCN(Cc3cc4c(c5ncccc35)CN(C3CCCCC3O)C4=O)CC2)c1
CN1CCC(N2CCC(O)CC2)CC1
O=C(O)c1cc2nc(-c3ccc(OCc4ccccc4)cc3)c(C3CCCCC3)cn2n1
COCCCOc1cc2c(c(CNC3CC3)c1)CCCC2
CC/C(=C(\c1ccccc1)c1ccc(OCCN(C)C(CC)(CC)CO)cc1)c1ccccc1
CC(C)NCc1c(Nc2cccc(Cl)c2)nc2ccccn2c1=O
CCCCc1cn(-c2c(C(C)=O)ccn2C)c(=O)n1Cc1ccc(-c2ccccc2-c2nnn[nH]2)nc1
CC(C)c1nn(C)c(C(=O)N(C)C)c1N
COc1ccc(CNc2nc(-n3ccnc3)nc3sc4c(c23)CCCC4)cc1Cl
NCc1csc(CN(CC(=O)N2CCC[C@H]2C(N)=O)C(=O)c2ccc(Oc3ccccc3)cc2)c1
CCCc1c(OCCCOc2ccc(C(C)C(=O)O)cc2)ccc2c(CC)noc12
COc1cc(C(=O)N2CCCC2C(F)F)ccc1-c1cc2nccc(-c3ccc(OC4CCOCC4)c(C#N)c3)c2o1
CCCCc1ccc(S(=O)(=O)CCCO)nc1
CN(C)C(=O)CN1C[C@H](C(=O)C(=O)O)[C@@H](Cc2ccccc2)C1=O
COc1ccccc1CCNCCCCCC(=O)c1cc2c3c(c1)CCC(=O)N3CCC2
COC1=NC(NC(=O)COCc2ccccc2)=C(C(=O)[O-])[N+]1(c1ccc2c(c1)OCO2)C(C)(C)C
CN(C(=O)OCc1ccccc1)[C@H]1CC[C@@H]2CN(CC3CC3)CC[C@@]2(c2cccc(O)c2)C1
COc1cc2c(cc1Nc1nc(Nc3cc(Cl)cc(F)c3C(N)=O)c3ccnc-3[nH]1)N(C(=O)CN1CCCC1)CCC2
Cc1noc(C)c1-c1ccc(NC2CCC(C(=O)O)CC2)c([N+](=O)[O-])c1
O=C1c2cccc([N+](=O)[O-])c2C(=O)c2c1nc1ccc(Cl)cn21
CCC[C@@H](C(=O)O)N(c1ccccc1)[C@H](OCCC(=O)O)c1ccccc1
O=C(O)N(Cc1ccccc1)C1CCc2[nH]c3ccccc3c2C1
CCOC(=O)C1(O)CN(c2ccc(Cl)cc2)C(CC(C)(C)C)=N1
O=C(O)Cn1cc(F)c(=O)c(F)c1
NC1CSCC(c2ccccc2)C1
CCOC(=O)[C@@]1(C)CN(C(=O)OCc2ccccc2)c2ccccc2O1
CC1[C@H](C)N(C(=O)C2CC2)c2cc(-c3cnn(C4CC4)c3)ccc2N1C(=O)O
CC(C)OC(=O)COc1cccc(NC(=O)c2ccc(-c3ccccc3)o2)c1
COc1ccccc1C(N)c1ccccn1
CCCN(C)CCCCN(CCC)Cc1ccc(CNCc2ncc[nH]2)cc1
COc1ccc([C@H](Cc2c(Cl)cncc2Cl)OC(=O)Cc2ccc(CNC(C(=O)O[C@H]3CN4CCC3CC4)c3ccccc3F)cc2)cc1OC
COCn1cc(C(C)C(=O)O)c(=O)c2cccc(F)c21
CC1=C(C(N)=O)OC(C)N1c1ccc(F)c(-c2nc3ncc(-c4ncccc4F)cn3n2)c1
COc1c2c(c(OC(c3ccccc3)c3ccccc3)c3nccnc13)C(=O)N(Cc1ccc(F)cc1)C2=O
O=C(NCCc1ccccc1)[C@@H]1CCC(=O)N1C(=O)OCc1ccccc1
CC(Nc1ncc(C#N)c(-c2c[nH]c3ncc(C(F)(F)F)cc23)n1)c1ccc(N2CCN(C)CC2)nc1
NC(=O)C=Cc1c[nH]c2ncc(-c3ccc(F)c(C(F)(F)F)c3)nc12
O=C(O)CC(NC(=O)c1ccc(-c2ccc(C(F)(F)F)cc2)cc1)c1ccc(-c2ccccc2Oc2ccccc2)cc1
Cc1cc(NCc2ccccc2C(N)=O)c2cccc(C(N)=O)c2n1
O=C(NO)c1cc2ccc(CNCc3ccc(CNC(C(=O)O)c4ccccc4)cc3)cc2s1
Cc1ccnc(C(=O)c2[nH]c3ccc(C(C)(C)C)cc3c2CC(=O)O)c1
CN(CCCCCNC(=O)Nc1ccc(C(C)(C)C)cc1)C[C@H]1O[C@@H](n2cnc3c(N)ncnc32)[C@@H]2OC(C)(C)O[C@H]12
NC(=O)NC[C@H]1CNCCOC1c1ccc(Cl)c(Cl)c1
CC(C)(C)OC(=O)NC1CCN(c2c(F)cc3c(=O)c(C(=O)NCCN4CCCC4)cn4c3c2Oc2ccccc2-4)C1
CN(CC(CCN1CCC(Nc2nc3ccccc3n2Cc2ccncc2)CC1)c1ccc(Cl)c(Cl)c1)C(=O)c1ccccc1
Cc1cc(Nc2cc(C)nc(Oc3ccc(NC(=O)Nc4cncnc4)cc3C)n2)[nH]n1
CN(C)c1ccc(-c2nc3c(N4CCN(CC(=O)Nc5ccccc5)CC4)c(Br)cnc3[nH]2)cc1
N#Cc1ccc(CN2CCC(NC(=O)c3ccc(C(=O)NCCOc4ccc(F)cc4)cn3)CC2)cc1
Cc1ccc(Cn2ncc(/N=C3/C=C/C(=[N+]4/CCCC(CO)C4)C=C3NS(C)(=O)=O)c2N)cc1
CCn1c(-c2cnc(C)nc2)nc2c(NC3CCN(C(=O)C4CC4C)C3)ncnc21
CC(C)(C)c1ccc(C(=O)CCCN2CCC(OC(c3ccccc3)c3cccs3)CC2)cc1
O=C(Cc1ccccc1)NC1C(=O)N2C(C(=O)O)=C(Sc3cc(=O)c4ncccc4s3)CS[C@H]12
C#CCN(C(=O)OC(C)(C)C)c1ccc(/C=C/c2ccc(OC(=O)NCCC)cc2)cc1
Cn1cc(Cn2c(=O)c3cc(S(=O)(=O)NC4(C)CC4)c(F)cc3n(CC3CC3)c2=O)cn1
O=C(Nc1cccnc1)c1ccc(Br)cc1
Cc1c(Oc2ccc(-c3nc4ccccc4o3)cc2)[nH]c(=O)n(Cc2ccccc2)c1=O
NCC(C(=O)N1CCN(c2ccnc3c2CC(=O)N3)CC1)c1ccc(Cl)cc1
CCCCOc1cccc(-c2ccc(NC(=O)c3ccccc3C(=O)O)cc2)c1
COC(=O)C(OCCn1cc(C)c(=O)n(C(=O)c2ccccc2)c1=O)P(=O)(OC)OC
C[C@@H]1CCC[C@H](n2cnc(-c3cc(Cl)ccc3-n3cc(Cl)nn3)cc2=O)c2cc(ccn2)-c2ccc(OC(F)F)cc2NC1=O
NC1=NC(c2cc(NC(=O)Oc3ccc(Br)cn3)ccc2F)(C(F)(F)F)CCOC1
CNc1nc(C)c(-c2ccnc(Nc3ccc(N4CCN(C)CC4)cc3)n2)s1
Cc1ccc(SCC(=O)Nc2cccc(C#N)c2)cc1
C=CCOc1c(C)c2c(c3c1CC1C4c5c(cc(C)c(OC)c5O)C[C@@H]([C@H](C#N)N1[C@H]3CNC(=O)[C@H](C)NC(=O)C(F)(F)F)N4C)OCO2
O=[N+]([O-])C(c1ccccc1)S(=O)(=O)O
C[C@@H]1CNCCN1c1nccnc1OCCOc1cccnc1O
CN1C[C@H](Cc2ccc(Cl)c(Cl)c2)C[C@@H]1CNC(=O)CSc1ncc(-c2ccccc2)cn1
CC(O)(C(=O)N1CCC(n2cncc2-c2ccccc2)CC1)C(F)(F)F
CSc1ncc(-c2cccc([N+](=O)[O-])c2)nn1
Cc1onc2c1c(=O)n(C1CCCC(NC(=O)C3(NC(=O)OC(C)(C)C)CCCCC3)C1)c1cccc(Cl)c21
CS(=O)(=O)CCNCc1csc(N2C=Cc3cncc(Nc4ccc5c(cnn5Cc5ccccc5)c4)c3C2)n1
N#CC1C2CC3C(C#N)C1CC(C2C#N)C3C#N
COC(=O)[C@H](C)NCc1ccccc1
COc1cc(OC)c(Cl)c(-n2nc(-c3nc(-c4c(C)nn(C)c4C)cnc3N)ccc2=O)c1Cl
COc1nc(/C=C/c2nc3n(n2)CC[C@@H]3c2ccc(F)c(F)c2F)ccc1-n1cnc(C)c1
COCCOCC(CC1(C(=O)N[C@H]2CC[C@@H](C(=O)OCc3ccccc3)CC2)CCCC1)C(=O)Oc1cccc2ccccc12
COc1cccc2ccc(=O)n(CCO)c12
CCOC(=O)c1cn(C2CC2F)c2c(F)c(F)c(F)cc2c1=O
O=C(c1cc(Cl)cc(OCCNc2ccncc2)c1)N(CCCO)C1CCCC1
C1C2CN3CC1CN(C2)C3
N#Cc1c(OCc2ccccc2)ccc2c1CCCC2=O
Nc1cccc(-c2cc(-c3ccccc3)cc3cncnc23)c1
Cc1nc2ccc(Nc3nc(NC4CCN(S(C)(=O)=O)CC4)nc(OCC(F)(F)F)n3)cc2[nH]1
[O-][S+](c1ccc2c3c(oc2c1)CNCC3)c1cc(Cl)ccc1Cl
NC(=O)c1ccc(Oc2cc(-c3cscn3)cn3nccc23)c(F)c1
Cc1cc(F)ccc1-c1ccc2c(c1)C(C)(CC(C)C)C(=O)N2
COc1cc(N2CCNC[C@@H]2CO)ccc1Cl
CC(C)c1c(-c2ccnc3[nH]ncc23)[nH]c2ccc(C3CCNCC3F)cc12
Cc1ccc(-n2ncc3c(-c4ccc(C)cn4)cc(C(=O)O)cc32)cc1
Cc1ccccc1OP(=S)(Cl)Cl
COCc1cccc(CC(C(C)=O)C(=O)OC)c1
CCOCc1nc2c(N)nc3ccccc3c2n1CC1CCN(C)O1
CCN(CC)CCCN(CC)CCCNc1ccnc2cc(Cl)ccc12
CC(Oc1cc2sc(-c3ccc(OC(N)=O)cc3)nc2cc1F)c1c(Cl)ccc(F)c1Cl
CNS(=O)(=O)c1cc(Nc2ncc(C)c(Nc3ccc4c(c3)NC(=O)CO4)n2)ccc1C
CC1CCN(C(=O)[C@@H]2CCCC[C@@H]2NC(=O)C(F)(F)F)CC1
O=C(NCC#Cc1cnc2nc1NCCCNS(=O)(=O)c1cccc(c1)N2)NCc1ccccc1
Cc1nnc([C@H]2CCCN2C(=O)N[C@@H](C)c2ccc3ccccc3c2)n1Cc1ccc(Cl)cc1
CCCCCCCCCC1(C)OCC(CO)O1
CCOC(=O)C(=O)c1cn(C(=O)OC(C)(C)C)c2ccc(F)cc12
COc1cccc(-n2c(-c3sc(Nc4ccccc4)nc3C)nc3ccccc3c2=O)c1
CN(C)C(=O)c1cccc(C[C@H]2COc3ccc(OCc4nc5cc(F)ccc5s4)cc3[C@H]2O)c1
C[C@H]1[C@H](NC(=O)c2cc3c(N4CCSCC4)csc3cn2)C2CCN1CC2
CC(C)C(=O)Nc1cccc(C2CCN(CC[C@H](NS(=O)(=O)c3ccc(F)cc3)c3ccccc3)CC2)c1
CCOC(=O)CCc1ccc(OCc2cc(F)cc3c2OC(CC)(CC)C3)c(C)c1C
Cc1cn(-c2cc(NC(=O)c3ccc(C)c(Nc4nccc(-c5cccnc5)n4)c3)cc(C(F)(F)F)c2)cn1
CC#CCC[C@H](O)/C=C/[C@H]1[C@H](OC(=O)c2ccccc2)C[C@@H]2OC(=O)C[C@@H]21
CCc1cc(Br)cc(Cl)c1NC(=O)NC(=N)N
CN1CCCCC1CCOc1ccc2c3c(ccc2c1)CCNC3CC1CCCCC1
C=CCOC(=O)[C@H]1OC(O)[C@H](O)[C@@H](O)[C@@H]1O
CS(=O)(=O)CCNCc1coc(-c2cc3c(cn2)NC=NC3(N)c2ccccc2OCc2cccc(F)c2)c1
Cc1ccc(CNC(=O)c2nnc(CCCCn3ccc(NC(=O)O)c(F)c3=O)s2)cn1
Cn1cc(CP(C)(C)=O)c2cc(-c3ccc(F)cc3)ccc21
COc1ccc(-c2cc3c(F)cc(N4CCCN(C)CC4)cc3oc2=O)cc1OC
CCN1C(=O)C(C(C)C)Oc2cc(N)ccc21
CC/C=C/CC(=O)N[C@@H](C)C(=O)N[C@H]1N=C(c2ccccc2)c2ccccc2N(C)C1=O
CN1C(=O)[C@@H](NC(=O)c2ncn(Cc3cc(F)ccc3F)n2)CCn2ccnc21
CC(=O)Nc1nc(CCc2ccc(NC(=O)OC(C)(C)C)cc2)c(CCc2ccc(C(=O)O)cc2)s1
CC(C)Cn1c(=O)cc(C(=O)OC2CC3CCC(C2)N3C)c2ccccc21
CN1CCN(c2cccc3[nH]c(-c4n[nH]c5ncc(-c6cncc(N(C)C)c6)cc45)nc23)CC1
CN1CCN(S(=O)(=O)c2cccc(C(=O)Nc3cc(Cl)ccc3O)c2)CC1
O=C(Nc1ccc(CCn2ccnn2)cc1)c1cnc(NC(=O)N2CCC(=Cc3ccccn3)CC2)s1
COc1ccc(CN=O)cc1
CC(C)OC(=O)[C@H](C)N[P@@](=O)(OCCSC(=O)C(C)(C)C)OC[C@H]1O[C@@H](n2cc(F)c(=O)[nH]c2=O)C(Cl)(Cl)[C@@H]1O
Cc1nn(-c2cncc(C(F)(F)F)c2)c2ccccc12
c1ccc(CCNc2cc(N3CCOCC3)nc(-c3ccc4cc[nH]c4c3)n2)nc1
CC(C)c1nc(CCc2ccc(N)cc2)n(Cc2ccc(-c3ccccc3-c3nnn[nH]3)cc2)n1
CC(C)C1=C(C(=O)N2[C@H](C(=O)N3CCN(CCO)[C@H](C)C3)CC[C@H]2C)SC2=N[C@@](C)(c3ccc(C#N)cc3)[C@@H](c3ccc(Cl)cc3)N21
CC(C)(C)OC(=O)N1CCC(=O)C(C(=O)CC2CCCC2)C1
O=C1Nc2ccccc2C(C2CCCNC2)N1
Nc1ncnc2c1ncn2C(CO)CC(CO)=C(Cl)Cl
C/C(=C\c1ccc(I)cc1)C1CC1NC1CCN(C(=O)OC(C)(C)C)CC1
CN(C)c1ncnc2ccc(N)cc12
CC(C)(NC(=O)c1ccc(C2CC2)c(-c2cccc(Cl)c2)n1)c1nccs1
COC(=O)c1nc(C2Cc3ccccc3N2C(=O)OCc2ccccc2)nc(O)c1O
Nc1cc(Cl)nc(-c2nccs2)n1
Cc1ccc(CC(=O)O)cc1OCCC1CCN(c2nc3ccc(Cl)cc3s2)CC1
CCCCN1CC(C(C)C)c2ccccc21
CC(=Cc1ccc(Cl)cc1)C(O)(c1ccc(F)c(Cl)c1)C(C)C(C)(C)N
Cc1ccc(-c2nccc3[nH]c(-c4n[nH]c5ccc(-c6cncc(CN7CCC(F)(F)C7)c6)nc45)cc23)s1
Cc1cccc2c1OC(C)(C)C2
COc1cc2nc(-c3ccccc3Cl)cc(Nc3ccncc3)c2cc1OC
O=C1NC(=O)/C(=C\c2ccnc(N3CCC(CNCc4ccc(C5CCCN5)cn4)CC3)n2)S1
C[C@H]1C(=O)N(CCCN2CCC3(CC3)[C@H](O)C2)CCN1C(=O)Nc1ccc(Cl)c(Cl)c1
COc1cc(-c2ccc(F)cc2)cc2[nH]c(C(=O)NCC(N)CCCN)cc12
COc1ccc(C2=N[C@@](C)(c3ccc(Cl)cc3)[C@@H](c3ccc(Cl)cc3)N2C(=O)N2CCN(CCCS(C)(=O)=O)CC2)c(OC(C)C)c1
N[C@@H](Cc1ccc2ccccc2c1)C(=O)O
CCCc1cc(N2CCNC[C@H]2C)nc(Nc2ccc(C)c(C#N)c2)n1
CC(C)(N)c1ccc(CC2CCN(C(=O)Oc3ccc(F)cc3)CC2)cc1
Cc1cc(Cc2ccc(O)c(F)c2)cc(Cc2ccc(O)c(F)c2)c1O
CN1CCN(c2ccc(Nc3ncc4ccc(=O)n(C(CCOc5ccccc5)CCOc5ccccc5)c4n3)cc2)CC1
COc1cc(-c2nc3ccc(N4CCCN(CC5CCOCC5)CC4)cc3c(=O)n2CC(=O)NC(C)C)ccc1F
Nc1ccc(-c2cnn(-c3nc(-c4ccc(C(F)(F)F)cc4)cc(C(F)(F)F)n3)c2)cn1
O=C(c1cccs1)c1coc2ccccc2c1=O
COc1ccc(CCS(=O)(=O)C(CCCCCCc2ccc(Cl)cc2)C(=O)O)cc1
CCn1nc(C)c(C2=Cc3cc(OC)ccc3-c3c(C4CCCCC4)c4ccc(C(=O)O)cc4n3C2)c1C(=O)OC
CC1CCCCN1C(=O)C(C)N1CCC(NS(=O)(=O)c2ccc3cc(CCl)ccc3c2)C1=O
Cn1cc(C[C@H](NC(=O)[C@H](c2ccccc2O)[C@H](O)C2CCCCC2)C(=O)O)c2ccccc21
C[N+]1(C)C2CCC1[C@H](OC(=O)[C@@](O)(c1ccccc1)C1CCCC1)C2
C=C[C@@H]1C[C@]1(NC(=O)OC(C)(C)C)C(=O)NS(=O)(=O)c1ccccc1NC
COc1nc2c(cc1F)C(=O)CCN2C(C)C
COC(=O)c1ccc(Cl)c(NC(=O)C2Cc3cc(OC)c(OC)cc3NC2=O)c1
CC(C)=CC(=O)O[C@@H]1C[C@@H](C)O[C@@](O)([C@@H]2CSC(=O)N2)C1
N[C@@H](CC(C(=O)O)=C1CCC1)C(=O)O
Cc1c(N2CCOC(C)C2)nc2ccc(Br)cc2c1C(=O)NCC(CCC(=O)O)c1ccccc1Cl
CC1(NCC(=O)N2CC(F)CC2C#N)CCN(S(C)(=O)=O)CC1
CCc1nn2c(-c3c(OC)cc(CCCOS(C)(=O)=O)cc3OC)cccc2c1N(CC1CCOCC1)CC1CC1
COc1cc(C2OCCO2)cc(OCCOCCOCCOCCN)c1OC
COc1cc(C(=O)N2CCC3(CC2)CC(CO)c2ccccc2O3)ccc1OC(C)C
CNC(=O)OC(C)(C)C#Cc1cc2ncnc(Nc3ccc(OCc4ccccn4)c(Cl)c3)c2cc1[N+](=O)[O-]
CCOC(=O)n1c(C(=O)c2cccs2)c(NC(C)=O)c2ccc(Cl)cc21
O=c1[nH]cc(-c2ccccc2)c2ccc3ccc(Cl)cc3c12
CCCCCCCCCCCCCc1ccc[n+](C)c1
CC(=O)OCCOc1cccc(-c2c(NC(=O)Nc3c(C(C)C)cccc3C(C)C)c(=O)n(CCCC#N)c3ncccc23)c1
N#Cc1cc(F)c(NCC2CCCCN2)c(F)c1
COc1cnc2ccc(F)c([C@@H](O)CC[C@@H]3CCN(CCSc4cccs4)C[C@@H]3C(=O)O)c2c1
O=C(OCc1cccnc1)c1ncccn1
CN1CCN(CC2(N(C)C)CCCC2)CC1
CC(C)N[C@@H](Cc1ccccc1)C(=O)N[C@H](Cc1ccc(OC(C)C)cc1)C(=O)O
Cn1cnc2c1c(=O)n(CCCI)c(=O)n2C
Cc1nocc1[C@H](O)C[C@](C)(N[S@+]([O-])C(C)(C)C)c1ccc(F)cc1F
C[C@]12CC[C@@H]3c4ccc(C(=O)O)cc4CC[C@H]3[C@@H]1CC[C@@H]2c1cncc(F)c1
Cc1cccc(NC(=O)CN2CCC(c3ccccn3)CC2)c1
COc1c(C(=O)NCCSC)ccc2[nH]nc(-c3cc4ccccc4s3)c12
O=C(N[C@@H]1CCN(Cc2ccc(-c3nc4ncccc4nc3-c3ccccc3)cc2)C1)c1cncs1
CCCCNc1nccs1
CCn1c(C(O)(c2ccccc2)c2ccccc2)nc2ccc(C)c(F)c21
Cc1cc(-c2c(F)cccc2Cl)c(C(=O)O)cc1-c1nc(-c2ccc(Cl)c(Cl)c2)cs1
Cc1cc(C#N)cc(C)c1OCC(C1CCC(F)(F)CC1)n1c(-c2ccc(Cl)cc2)nc2cc(F)c(F)cc21
COc1ccccc1CNc1ncc2ncn(-c3ccc4cn[nH]c4c3)c2n1
O=C(O)C[C@@H]1COc2cc(O[C@@H]3CCc4c(Oc5cccc6cccnc56)ccc(F)c43)ccc21
CCC1CN(c2nc(C)cc(Nc3ccc4[nH]ncc4c3)n2)CCCN1
CN(C)C(=O)c1cnco1
Cc1cc(C(F)(F)F)n(C[C@H]2CC[C@H](NC(=O)c3cc(Cl)cnc3C)CC2)n1
Cc1ccc(C(=O)N2C[C@H]3C[C@H]3[C@H]2CN)c(C#CCC(C)C)c1
CCc1nc2c(C)cc(C)nc2n1Cc1ccc(C=CCN2CCN(CC(=O)N(C)C)CC2)cc1
COc1ccc(-c2ccccc2C(=O)C(=O)c2ccccc2)c(-c2ccc(S(C)(=O)=O)cc2)c1C
CCCN(CCC)CC(CN)c1cc(OC)c(OC)c(OC)c1
CC1(C)C(=O)Nc2ccc(OCCCCCl)cc21
COc1cccc2c1nc(N)n1cc(C(=O)N3CCC(C)(C)CC3)nc21
Cn1cc(-c2cc3nccn3c(-c3cnn(C4(CC#N)CC5(CCOCC5)C4)c3)n2)cn1
CC(C)COC(=O)N1C(C(=O)N[C@@H](CC(C)C)C(=O)NCCCCNS(=O)(=O)c2ccc(F)cc2Cl)CC2CCCCC21
CCCCCCOc1ccc(NC(=O)c2ccc(CC(=O)c3ccccc3C)nc2)cc1
CCCCOc1c(C(NC(=O)O)C(C)(C)C)n(CC(C)(C)C)c(=O)c2ccsc12
Cc1cc(Nc2nccn3c(-c4ccc(OC(F)F)cc4)cnc23)ccc1C(=O)NCCOCCOCCN
O=C(O)c1ccccc1CCC=C(c1c[nH]cn1)c1ccccc1C(=O)O
CC1(C)O[C@H](CC#N)C[C@H](CC(=O)N(Cc2ccccc2)Cc2ccccc2)O1
c1ccc2c(c1)CC21CCNCC1
CC(CCNC(=O)c1ccc(N(C)C)cc1)CC(=O)N1CCC2C1C(=O)CN2C(=O)C(O)C(C)C
CNC(=O)c1ccnc2c([C@H](C)CNc3cc(-c4ccc(C)nc4)ncn3)cc(F)c(F)c12
CC(=O)OC1c2ccccc2C(=O)N(CC(=O)NCc2cnc(NC(=N)N)s2)c2ccccc21
COC(=O)C[C@H]1O[C@H](c2cccc(OCc3ccccc3)c2OC)c2cc(Cl)ccc2N(CC(=O)OC(C)(C)C)C1=O
Cc1c(-c2[nH]c3ccc(N4C[C@H]5C[C@@H]4CN5CCS(C)(=O)=O)nc3c2C(C)C)cn2ncnc2c1C
CNc1nc2ccccc2n2cc(-c3ccc([N+](=O)[O-])cc3)nc12
Cc1cccc(C)c1NCCNC(C)C(O)c1ccccc1O
CC(C)(C)NC(=O)NC1CN(S(=O)(=O)c2ccc(Cl)cc2Cl)C2CN(C3CC3)C(=O)C(Cc3cccnc3)N2C1=O
Cc1cccc(Cl)c1Nc1nc2cc(C(=O)Nc3ccc(C(F)(F)F)c[n+]3[O-])c3c(c2[nH]1)CC(C)(C)O3
COc1c(NC(=O)c2ccc(C)c(N3C=C(c4cnn(-c5ccccc5)c4C4CC4)NN3)c2)cc(C(C)(C)C)cc1NS(C)(=O)=O
COc1ccc(C(NC(C)c2cc(F)c(F)c(F)c2)c2cccc(Nc3c(OC(C)(C)C)c(=O)c3=O)c2)cc1
c1cc2[nH]c(-c3n[nH]c4ccc(-c5cncc(CNCC6CCCC6)c5)nc34)nc2c(-c2ccoc2)n1
CC(C)[C@]1(C(=O)N[C@H](C)c2cccc(C(F)(F)F)c2)CC[C@@H](N2CCC(c3ccc(F)cc3)CC2)CO1
O=C(O)Oc1cn(C2CC2)c2cc(N3CCN(CCCCCC(=O)OCc4ccccc4)CC3)c(F)cc2c1=O
CC1=C(c2cccc(O)c2)C(c2ccc(OCCN3CCC(CF)CC3)cc2)Oc2ccc(O)cc21
CCOC(=O)c1ccc2nc(N3CCC4(CC3)CC(OCc3c(-c5c(Cl)cccc5Cl)noc3C3CC3)C4)sc2c1
CC(CCC(=O)NCCC(C(=O)c1nc2ccccc2o1)c1ccccc1)CNC(=O)c1cccc(CN)c1
O=S(=O)(c1ccc(-c2ccon2)cc1)N(Cc1ccccc1)c1ncco1
CC(=O)N(c1ccc(C)cc1F)C1CSC(=NC2CCCC2)N1C
CS(=O)(=O)N[C@@H]1CNCCO[C@H]1c1ccc(Cl)c(F)c1
Cc1nn(CC(F)(F)F)c(C)c1NC(=O)c1c(C)nc2c(OCc3c(F)cccc3F)cccn12
CC(C)(C)[C@H](NC(=O)CC1CCOCC1)C(=O)N1C[C@]2(C[C@H]1C(=O)NC(CC1CCC1)C(=O)C(N)=O)C(C)(C)C21CCC1
CCS(=O)(=O)c1ccc(NS(=O)(=O)NC(=O)OCc2ccccc2)cc1C#N
O=C1CCCN1Cc1ccc(C2CCN(c3cn[nH]c3)CC2)cc1
CCOC(=O)c1nc2n(n1)CCC21CCOCC1
Cc1cnc2n1-c1ccccc1C(c1ccccc1)=NC2NC(=O)c1ccc2c(c1)CC1(C2)C(=O)Nc2ncccc21
Cc1ccccc1S(=O)(=O)NC(=O)NC(Cc1cccc(Cl)c1)C(=O)N(C)c1ccc2c(c1)OCO2
CS(=O)(=O)C1CC(=O)N1Cc1ccccc1
CN1C=C[N+]2(C)NC(/C=C/c3nc(N4CCCC4=O)cn3CC(F)(F)F)=NC2=C1
COc1c(NC(=O)Nc2ccc(Oc3ccnc(NCCN4CCOCC4)n3)c3ccccc23)cc(C(C)(C)C)cc1NS(C)(=O)=O
COc1ccc(N(C)C(=O)C(Cc2cccc(I)c2)NC(=O)O)cc1C(C)(C)C
Oc1cccc(Nc2ncnc3cc(-c4ccc(CN5CCCCC5)o4)sc23)c1
COC(=O)N[C@H](C(=O)N1CCC[C@H]1C(=O)NC(C)C)C(C)C
CC(F)Cn1cnc2c(N)nc(SCCCc3ccccc3)nc21
CNC(=O)[C@@H]([C@H](O)[C@H](C)CC1=NC(=O)CC(=O)N1CCN(C)C)N(C)C
Nc1ccc(-c2cccnn2)c(Cl)c1
O=C1Nc2ccc(C(=O)NCc3ccc(F)cc3)cc2C(=O)/C1=C\c1ccc(Cl)cc1
Cn1nc(-c2ccccc2)cc1NC=C1C(=O)Nc2ncc(-c3ccsc3)cc21
Cc1cc(C2CC2)cnc1N1CCN(C(=O)c2ccc(N3C(=O)NCC3C)nc2)CC1
Cc1cc2cc(C(C)Sc3nc(N)cc(C#N)n3)nc(Cl)c2[nH]1
CCN1CCN(c2cc(-c3ccccc3)c(OC)c(-c3ccccc3)c2)CC1
CCOC(=O)C1CCCCN1C(=O)C(C)=O
CC(C)=CCC[N+](C)(C)Cc1cnc([C@](O)(c2ccccc2)C2CCCCC2)o1
CC(C)N1C(=O)N(C2CCOCC2)CC12CC1CCC(C2)N1CC[C@H](NC(=O)C1CCC(F)(F)CC1)c1ccccc1
CCOc1cc2sccc2cc1CCNc1ccnc(-c2cccc(OCC(=O)O)c2OCC)n1
COc1ccc2c(c1)CN(C(=O)c1cc3c(Cc4cccc(C)c4)n[nH]c3cc1O)C2
Cc1c(C)n2c3c(=O)n(CC(C)C)c(=O)n(C)c3nc2n1Cc1ccco1
Cc1cccnc1C[S+]([O-])c1nc2cc(OC(F)(F)Cl)ccc2[nH]1
O=C(Nc1ccc(C(F)(F)F)cc1Cl)Nc1c(-c2ccccc2)nc2ccccn12
N#Cc1cccc(C(=O)N2CCN(c3ncnc4[nH]ccc34)CC23CC3)c1
c1cc2[nH]nc(-c3cncc(O[C@H]4CNCCC45CC5)n3)c2cc1-c1cncc(C2CC2)n1
C/C(=C\c1ccc(C(=O)O)cc1)c1cc2c(cc1C)C(C)(C)CCC2(C)C
CCC1(C)CC(=O)N(CCC(=O)O)C1=O
C=c1s/c(=C/c2cc(C)n(-c3cccnc3)c2C)c(=O)n1CC
COc1cc(F)c(Cc2cc([C@]3(O)O[C@H](CO)[C@@H](O)[C@H](O)[C@H]3O)ccc2Cl)cc1F
CC(C)C(NC(=O)OC(C)(C)C)c1ncc(Cl)cc1[C@H](C)S(=O)(=O)O
CN1CC(=O)N2C(=CC3=C4C=CCCC4NC3C2c2ccc3c(c2)OCO3)C1=O
CC(C)C(O)n1cccc1
CCCCOc1nc(N2CCC(F)(F)C2)c2nnn(Cc3ccccc3Cl)c2n1
CCOc1onc2cc(OCCC3CCN(c4ccc(C)nn4)CC3)ccc12
COc1ccc(-c2ccc(NC(=O)C3(c4ccc(-c5cnc(N)nc5)cc4)CCC3)nc2)cn1
NC(=O)C(Cn1cncn1)c1ccc(-c2ccc(F)c(Cl)c2)cc1
O=C(NCCCSc1c(Cl)ccc2c1CCNCC2OC(=O)C(F)(F)F)Nc1ccccc1
Cn1c(SCCCCl)nnc1-c1cccnc1C(F)(F)F
O=C(Cc1ccc(NC(=O)[C@@H]2CSC(c3ccncc3)N2C(=O)OCc2ccccc2)cc1)Nc1ccccc1
O=C1c2ccccc2C(=O)c2c(NC[C@H](O)CCl)ccc(F)c21
Cc1cccc2cc(CN(Cc3cc(C(F)(F)F)cc(C(F)(F)F)c3)c3nnn(CC(C)O)n3)c(N(CC3CC3)CC3CC3)nc12
CC(=O)n1nc(C2CCN(CCc3c(C)nc4c(C)cccn4c3=O)CC2)c2ccc(F)cc21
N#Cc1cc(O[C@@H]2CCOC2)c([C@@H]2O[C@H](CO)[C@@H](O)[C@H](O)[C@H]2O)cc1Cc1ccc(O)cc1
NCCNc1ccc(CO)cn1
CNC(C)c1cnc(N(C)C)c2ccccc12
C1COCC2(C1)CNC2N1OCCC12CCNC2
COc1ccc(Br)c(CC2CCN(Cc3cc(=O)n(C4CCCCC4)c(=O)[nH]3)C2)c1
CC(C)(C)OC(=O)NC[C@H]1CC[C@H](CNC(=O)c2cc(-c3cc[n+]([O-])cc3)nc3ccccc23)CC1
COc1ccc(NC(=O)c2ccc(-c3ccc(-c4nc(N(C)C)no4)cc3C)cc2)cc1N1CCN(C)CC1
COc1ccc(Cn2c(=O)c3[nH]c(-c4cnn(-c5ccccc5)c4)cc3n(Cc3ccoc3)c2=O)cc1
NC(=O)Cc1cc2cc(Cl)ccc2cc1O
OC1(c2cc(OCc3ccccc3)cc(N3CCOC3)n2)COC1
COc1cccc2[nH]c(CCCN(C)C(=O)OCc3ccccc3)nc12
CCOC(=O)c1cc(Cc2ccc(-c3cnn(C)c3)cc2)c2cccn2n1
Cc1nc(-c2ccccc2)sc1C(=O)N1CCC2(CC1)COc1ccc(CN)cc12
Cc1cccc(-c2sc(C)nc2C(=O)N2C[C@@H]3CCC[C@@H]3[C@H]2CNC(=O)Oc2cn3ccsc3n2)c1
CCOC(=O)C(C)(C)Oc1cc2c(cc1-c1ccc(C(F)(F)F)cc1)CCC2=O
CSc1nc2ccnn2c(NCc2ccccc2)c1C#N
COCC1CN(CC(O)CN2CCN(C(=O)/C=C/c3ccc(Cl)c(Cl)c3)CCC2=O)CCC1O
CCc1cc2cc(C(C(=O)c3ccccc3)c3ccccc3)ccc2nc1OC
O=C1CO[C@@H]2CCN(C(=O)Nc3cc(C(F)(F)F)ccc3Cl)[C@H]12
COC(=O)CCCN1CCN(CC2CN(CC3CCN(C(C)(C)C)CC3)C(=O)O2)CC1
O=C(CN1CC(CS(=O)(=O)c2ccc(F)cc2)C1)c1ccc(F)cc1Cl
CN[C@@H](COC)Cc1ccccc1
C=Cc1ccnn2ccnc12
CC(C)(C)NC(=O)CN1[C@H]2CC[C@@H]1C[C@@H](CNC(=O)c1cccc(F)c1)C2
Nc1ncnc(Br)c1C(=O)Nc1cc(O)cc(F)c1
CN(C)C=Nc1nc(-c2cc(F)c(F)c(F)c2)ns1
COc1ccc(C(=O)Oc2cc(C(=O)O)ccc2C)cc1C12CC3CC(CC(C3)C1)C2
Cc1ccc(-c2ccccc2)cc1C(=O)N=C(N)N
CC(C)(C)c1ccc(-c2ccc(CN=C(N)N)c3ccccc23)cc1
CCc1cc(C)ccc1C(=O)c1ccc2c(c1)CCC2C
CCCc1c(Cc2ccc(-c3ccccc3C#N)cc2)c(=O)n([C@H]2CC[C@H](OC(=O)C(C)(C)OC(C)=O)CC2)c2ccnn12
COC(=O)[C@@H]1CC[C@@H](c2ccccc2Cl)N1
O=C(CCl)C1CCC2CC(CCCCCN1)CN(Cc1ccc(F)cc1)C2
C#CCO[C@H]1O[C@H]2OCC[C@H]2[C@@H]1I
O=C1C(=O)c2ccc(-c3ccccc3)cc2C2=C1SCC1(CCN(C(=O)c3cccc(Cl)c3)CC1)O2
COCCN(C)C(=O)N1CCn2c(C#Cc3cccc(C)c3)nnc2C1
CNC(=O)C1C=C(c2ccc(CN3CCC(F)C3)cc2)C1
CCSc1ncc(C(=O)O)c(-c2cc(OC)c(OC)c(OC)c2)n1
C[C@H](CCC1CCN(C(N)=NO)CC1)Oc1ccc(S(C)(=O)=O)cc1
COC(=O)c1c(C#N)nc(N2CC[C@@H](OCC3(C)CC3)[C@@H](F)C2)c(C)c1C
O=C(Nc1ccccc1-c1ccccc1)OC1CCN(CCc2ccc(CCNCc3cccc(O)c3Cl)cc2)CC1
CC(C)c1ccn(C)n1
CC(=O)N1CCN(c2ccc(CC(=O)Nc3ccc(-c4cccc(F)c4)cn3)cn2)CC1
O=C1c2ccccc2C(=O)N1CCN1CCCc2ccc(OCc3ccccc3)cc21
CCC(=O)N1CCc2nc(N3CCC(Oc4ccc(F)cc4F)CC3)c(N[C@H]3CCOC3)nc2C1
Cn1c(=O)n(C2CCCN(C(=O)c3ccc(F)cc3)C2)c2nc(-c3cnn4ccccc34)ccc21
Cc1cc(C(O)(C(F)(F)F)C(F)(F)F)ccc1OCc1nc(-c2ccccc2C)oc1C
COc1cc(O)c(C)cc1/C=C/C(=O)c1ccc(N)cc1
CCc1ccc(COc2nsc(NC(=O)NCc3ccco3)c2C(N)=O)c(F)c1F
CC(C)(C)c1cc(N)n(CCCC(F)(F)F)n1
CCCC1CCC(O)CC1C
CCCN1CC2(NS1(=O)=O)C1CCC2Cc2cc(OCc3ccccc3)ccc2C1
Cn1ncnc1COc1nn2c(-c3c(F)cccc3F)nncc2c1-c1ccccc1
CC(C)(C)OC(=O)Nc1cscc1Br
CNC(=O)Nc1ccc(Oc2ccnc3cc(OCC4CCN(C)CC4)c(C(=O)NC)cc23)cc1Cl
COc1ccc(/C=C/c2nc3ccccc3c(=O)n2-c2ccc(C#Cc3ccc(C(C)(C)C)cc3)cc2C)cc1OC
Cn1cc(-c2ccnc3cc(-n4cccn4)oc23)cn1
CNC(=O)c1cccc(-n2cc(-c3cn[nH]c3)ccc2=O)c1
CC1COCCN1c1nc(-c2ccc(NC(=O)NC3CC3)cc2F)nc2c1CN(C(=O)N(C)C)C2
O=C(Cc1c(-c2ccccc2)[nH]c2ccccc12)NO
NS(=O)(=O)C1=CN(Cc2ccccc2-c2cncn2CCc2ccc(F)cc2)C(N2CCN3C[C@H](O)C[C@H]3C2)S1
O=C(O)C1CCOC(c2ccc(-c3ccccc3)cc2)C1
O=C(O)CCNC(=O)c1cccc(C(=O)NCCCCCC2CCNCC2)c1
Fc1ccccc1-c1nnn[nH]1
Cc1cc(C(=O)N[C@H]2CC[C@H](CCN3CCC(c4coc5ccccc45)CC3)CC2)on1
NC(=O)N(CCCCN1CCN(c2cccc(Cl)c2Cl)CC1)c1ccn2nccc2c1
COc1cc2ncnc(N3CCC(NC(=O)Nc4ccc(N5CCOCC5)cc4)C3)c2cc1OC
CC#CCC(C(=O)Nc1ccc(-c2cccc[n+]2[O-])cc1)N(C(N)=O)c1ccc(Cl)cc1
COC(=O)CCc1cnc([C@@H]2C[C@@H]3CCCC[C@@H]3N2C(=O)OC(C)(C)C)s1
CCC[C@](OCCNC(=O)OC)(c1cccc(Cl)c1)[C@@H]1CCCN(C(=O)N[C@H](CNC)CC2CCCCC2)C1
O=C(O)CN1C(=O)C(N[C@@H](CCc2ccccc2)C(=O)O)CCCC1c1ccccc1
OCc1ccnc(-c2ccc(OC[C@H]3COCCO3)nc2)n1
Cc1c[nH]c2nccc(Oc3cccc(C(N)CC(=O)NCCCN(C)C)c3)c12
COc1ccc(C2(CCC[C@@H](C)C(=O)O)SCCCS2)c(NC(=O)C(C)N)c1
O=C1NC(=O)[C@@H]2CC=CC[C@@H]12
C[C@@H]1CC[C@H](c2nc(-c3ccccn3)no2)CN1C(=O)c1ccc(F)cc1
Cc1cccc(-c2sc(C)nc2C(=O)N2C[C@@H]3C[C@@H]3[C@H]2CNC(=O)Oc2c[nH]c3ccccc23)c1
COc1cc(Br)cc(Br)c1-n1c(C)c(C)c2c(Cl)nc(C)nc21
Cc1csc(COCC#Cc2ccc(CCC(C)(N)CO)s2)c1
Cc1ccc(S(=O)(=O)Nc2nc(-c3ccccc3)ns2)cc1Cl
O=C(Nc1ccc2c(c1)CCN(C1CCC1)CC2)c1cnn(-c2ccccc2)c1-n1cccc1
O=[N+]([O-])c1ccccc1NC(CO)c1c(Cl)cccc1Cl
COc1ccc(C2OC(c3ccc(OC)c(OC)c3)C(C)C2C)cc1OC
CCC[C@H](NC(=O)[C@@H]1C[C@]2(CC(c3cccc(Cl)c3)=NO2)CN1C(=O)[C@@H](NC(=O)Cc1cc2c(cc1Cl)OCO2)C(C)(C)C)C(=O)C(=O)NC1CC1
COC(=O)c1ccc(-n2cncn2)c(F)c1
O=C(c1cnoc1)n1nc(-c2ccc(Cl)c(=O)n2CCc2ccco2)cc1NCc1ccc(Cl)s1
CC1(C)CC(=O)Nc2nc(NC(=O)c3cccnc3Nc3ccc4ccncc4c3)ccc21
CNCCC(c1ccsc1)c1c[nH]c2cccc(Cl)c12
COC(=O)c1c(C)nc(C)c(C(=O)OC)c1-c1ccccc1OCC(=O)O
C[C@H](NC(=O)O)C(=O)c1ncc(Cl)cc1Cl
CCCN(Cc1ccc(F)cc1F)C(=O)CCc1ccc(O)cc1
COC(C#N)NC(=O)COc1c(Cl)cc(Cl)cc1Cl
NC[C@H](NS(=O)(=O)c1cccc2ccccc12)C(=O)O
CC(C)(C)c1cc2cc(Nc3nccc(-c4cc(Cl)ccn4)n3)ccc2[nH]1
C=CCC[C@H](c1ccc(C(F)(F)F)cc1)N1CC[C@@H](CC(=O)O)C[C@H]1c1ccc(C(F)(F)F)cc1
CCCCc1nn2c(-c3ccc(F)cc3)cc(N3CCC[C@H]3CO)nc2c1-c1ccc(C)cc1
COc1ccc(-c2cc(N)c(N)c(Cc3nc(C)sc3Cl)c2)cn1
CC(C)[C@]1(C(C)(C)C)C[C@H](O)CN1C(=O)O
CC(C)Oc1cc([C@@](Cc2ccccc2)(NC(=O)NCC(F)(F)F)c2cc(F)cc(C(F)(F)F)c2)ccc1F
C=C1C(=O)c2ccc(OC)cc2CC1N(Cc1ccccc1)C(=O)OC
O=C(N[C@@H]1CCOC[C@@H]1C(=O)NO)c1ccc(Cc2c(C3CC3)nn3ccccc23)cc1
Cc1ccc(S(=O)(=O)O)c(CC2Cc3ccccc3O2)c1
Nc1nc(OC(c2ccc(-c3ccccc3)s2)C(F)(F)F)cc(-c2ccc(C[C@H](N)C(=O)O)cc2)n1
COc1cc2c(-c3cc(Br)c(OC)c(OC)c3)c(C(=O)O)[nH]c(=O)c2cc1OC
Nc1ncc(-c2cnc3sc(N4CC5(CCNCC5)C4)nn23)cc1C(F)(F)F
CN(C)Cc1cn(-c2cc(C(C)(C)C)cc(C(F)(F)F)c2)cn1
CC(C)(C)OC(=O)NC(Cc1ccc(O)cc1)C(=O)OC1C[N+]2(CC(=O)c3ccccc3)CCC1CC2
CC(NC(=O)c1ncnc2c1cnn2C)c1ncc(C(=O)Nc2ccccc2)s1
Cc1c(Cc2cnn3c(Cl)cc(N4CCOCC4)nc23)cccc1C(F)(F)F
CCOC(=O)CN(Cc1ccc(C(F)(F)F)nc1)c1nc(S(C)(=O)=O)nc(N)c1[N+](=O)[O-]
CCOC1=NNC(=O)/C1=C/c1[nH]c(C)c(C(=O)O)c1C
CCCN1CCN(c2cccc3c2C[C@H](NC(=O)c2ccc(N4CCOCC4)cc2)CC3)CC1
CC(=O)NCCCOc1cccc(CN(C)C)c1
COc1ccc(C(=O)N2CCC(Cc3ccc(OC)c(OC4CCCC4)c3)CC2)cc1OC
O=C(c1cccc(-c2ccc(Cl)cc2)c1)N1CCC(O)(Cn2cnn3cccc3c2=O)CC1
c1ccc(COCCc2cccc(-c3cncc(OCN4CCC4)c3)c2)cc1
O=C(O)c1cc(NC2CCCC2)nc(-c2ccccc2)n1
O=C(c1cccs1)N1Cc2cccc(c2)Nc2ncc(Cl)c(n2)Nc2cccc1c2
CCS(=O)(=O)CN1C(=O)CN=C(c2ccccc2C)c2cc(Cl)ccc21
CC(C(=O)C1=C(O)C(CCCN2CCOCC2)OC1=O)c1ccccc1
CS(=O)(=O)c1ccc(-n2cnc(Cl)c2-c2cccc(F)c2)cc1
CC(=O)/C(=C/c1cccc2c1OCO2)C(=O)OCC(C)C
Cc1nsc(Nc2ccc(Oc3ccc(S(C)(=O)=O)cc3)c(CC3CCCC3)c2)n1
CN(C)CCN1CCN(C2=Nc3ncccc3NC2(c2ccccc2)c2ccc(C3(N)CC3)cc2)CC1
CCc1c(CO)nn(C(C)C)c1Oc1cccc(Cl)c1
CC(C)(C)OC(=O)N[C@@H](Cc1ccccc1)[C@H](O)CNC1CCCCC1
COc1ccc(-n2cnnn2)c(CNc2ncnc3nn(Cc4ccc(Cn5cccn5)cc4)cc23)c1F
N[C@@H]1CCCN(c2nn3cnn(Cc4nccc5ccccc45)c(=O)c3c2Cc2ccccc2Cl)C1
C=CCOc1ccc(C(C)C)cc1Cl
Cc1cc(C(=O)Nc2ccc(-n3cnc4ccccc43)cc2)n(-c2cccc(C(N)=O)c2)n1
CC(C)CCC(=O)N(CC(=O)O)C[C@@H](C)Cc1ccccc1
CCOCCc1cc2n(n1)CC[C@@H](NC(=O)c1ncn(Cc3ccccc3F)n1)C(=O)N2C
N=C(Nc1c(N)cc2c3c(cccc13)CC2)Nc1c(N)cc2c3c(cccc13)CC2
COc1ccc(-c2cnn(CC3CC3)c2)c(N2CCC(COc3cccc([C@@H](CC(=O)O)C4CC4)c3)CC2)c1
Cn1ccc(-c2cnc(N3CC4(CC4)c4ccc(C(=O)N5CCOCC5)cc43)nc2)c1
Cc1ccc(NCC2(O)CCN(Cc3cc(Br)ccc3OCc3ccc(Cl)cc3)CC2)cc1
C#CCC1CCCC(CC(=O)O)C1=C
NCCC(c1cc(F)cc(F)c1)c1cc(F)cc(F)c1
CC(C)c1noc(C2(C)CCN(Cc3cncn3[C@H](C)c3ccc(F)cc3)CC2)n1
CN(C)CCNCc1ccc(-c2ccc3c(Nc4ccc(Oc5ccccc5)c(Cl)c4)c(C#N)cnc3c2)s1
O=C1CCCCN1CCCCCBr
CCc1nc(O)c2[nH]c(-c3ccccc3)cc2n1
C=CC[C@H]1c2cccc(OC)c2CC[C@@H]1NCCC
CCN(CC)[C@H]1C[C@H](CN2C(=O)C(O)(c3c(F)cc(F)cc3F)c3c2cc(C#N)cc3C(F)(F)F)C1
COc1cc2c(cc1Br)-c1c(-c3cccs3)cc(C(=O)N3CCCN(C(=O)C4CCC4)CC3)n1CC2
Cc1cc(Nc2ncn(-c3cc(F)cc(F)c3)n2)cc(C2CCN(C3COC3)CC2(F)F)c1
COCC(=O)Nc1n[nH]c2cc(-c3ccccc3OC)ccc12
O=C(O)[C@H](Cc1ccccc1F)NO
Cc1c(-c2ccnn2C)nnc(N2CCC(NC(=O)NC3(C(F)(F)F)CC3)CC2)c1C
OCC1(c2ccccc2Cl)CCN(CCC(c2ccccc2)(c2ccccc2)c2ccccc2)CC1
N#Cc1c[nH]c2ncc(-c3cnc4c(c3)n(CC3CCOCC3)c(=O)n4-c3ccccc3)cc12
CC[C@H]1Cc2cc(OCC3CCOCC3)c(OC)cc2-c2cc(=O)c(C(=O)O)cn21
Cc1ccccc1NC(=O)Nc1cc(C(CC(=O)O)C(F)(F)F)ccc1N(CC(C)C)CC(C)C
N[C@H]1COc2cc(N3CCC(F)(F)CC3)ccc2C1
O=C1[C@H](CC[C@H](O)C2CCCCC2)[C@@H](c2ccc(-c3cccc(O)c3)cc2O)N1c1ccccc1
CC(C)N1CCC(c2ccc3c(nc(C(=O)O)n3CC(=O)Nc3ccc(Cl)cn3)c2C(=O)N2C(C)CCCC2C)CC1C(N)=O
O=C(O)c1cccc2c1CC(F)N2
Nc1nc(O)c2ncn(-c3cccc(C(=O)O)c3)c2n1
CC(=O)NC(C)(C)c1ccc(N2CCOc3cc(C(=O)N4CCCCC4)cnc32)cc1
C#Cc1csc(-c2cc(O[C@@H]3CCN4C(=O)N(C)CCCC/C=C\[C@@H]5C[C@@]5(C(=O)O)NC(=O)[C@@H]4C3)c3ccc(OC)c(C)c3n2)n1
O=C1c2c(O)c(=O)c(-c3nccs3)cn2CCN1Cc1ccc(OCc2ccccc2)c(Cl)c1
C[C@@H](N)CN1CCc2cc(O)c(N3CC(=O)NS3(=O)=O)c(F)c2C1
O=C1N[C@@H](CCN2CCN(c3ccc(F)cc3)CC2)CC12CCNCC2
Cc1c[nH]c2nccc(Oc3ccc(C[C@H](N)C(=O)N4CC5(CNC5)C4)cc3F)c12
O=[N+]([O-])CC(O)C1CCCCC1
O=C(O)c1ccc2nc(-c3cc4ccc(F)cc4o3)c(N3CCCCC3)nc2c1
COc1cc2c(Oc3ccc(Nc4ccc(C(C)(C)C)cc4)cc3)ccnc2cc1OCCNC(C)CO
CN(Cc1cc(-c2ccc3ncnc(NCc4ccccc4)c3c2)ccc1F)S(C)(=O)=O
O=C(O)NC1=NC2(c3cccc([N+](=O)[O-])c3)CCCCC2CS1
CCC(C(=O)O)n1c2c(c3cc(F)ccc31)C[C@H](NC(=O)CCc1ccc(OC)cc1)CC2
CC(C)n1ccc(-c2nc(-c3ccc(/C(N)=N\O)cc3)c(Sc3ccc(Cl)cc3)n2C)n1
CCCCc1ccc(CN2CCCC2)c(=O)[nH]1
CC(C)(C)c1ccc(Cl)cc1-c1ccnn1C1CNC1
CCS(=O)(=O)c1ccc(CC(=O)O)cc1F
c1ncn(-c2cc3cc[nH]c3cn2)n1
COc1cccc(CCN(CCC(=O)O)C(=O)c2ccccc2-c2ccccc2C(=O)N(CCN(C)C)Cc2ccccc2)c1OC
CCOc1c(C(=O)O)ccc2c1c1ccccc1n2CC
CCN(CC)[C@H]1CC[C@@H](C(=O)C(C)(C)C)CC1
CCOCCCNc1cc(CNC(=O)c2nc3ccccc3c(=O)[nH]2)ccn1
COCC(Cc1ccccc1)C(=O)NCCOc1ccc(C[C@H](Nc2ccccc2C(=O)c2ccccc2)C(=O)O)cc1
COc1cc2c(cc1O)CCN(C(=O)c1cc3ccc(Br)cn3n1)C2
CCCc1cc(C(=O)OCC)ccc1OCCCNc1cnn(C(C)C)c(=O)c1Cl
O=C(O)c1cncc(CN2CCN(C(c3ccccc3)c3ccc(F)cc3)CC2)c1
CN1C(=O)[C@@H](N2CCc3cn(Cc4ccccc4)nc3C2=O)CS(=O)(=O)c2ccccc21
Cn1ccc(-c2c[nH]c(-c3ccc(COc4ccccc4)cc3)n2)n1
Cc1nc(-c2ccccc2)c(C(=O)N2CC(NC(C)C)CCC2CNC(=O)c2cccc3cccnc23)s1
COc1cc2c(cc1OCC(O)C(N)C(C)C)CCN(C(C)=O)C2C
COc1ccc(S(=O)(=O)N(CC(C)C)C[C@@H](O)[C@H](Cc2ccccc2)NC(=O)O[C@@H]2C[C@H]3[C@@H](C2)OC[C@@H]3OC(C)=O)cc1
CN(C)[C@H]1CCN(CCn2ncc3c2CCc2c-3sc3ncnc(Nc4ccc(F)c(Cl)c4)c23)C1
Cc1c(-c2ccc3c(c2)CC2(CCN(C(=O)NO)CC2)O3)cnc2ccccc12
CCOc1cc(C)c(Nc2nc(N3CCC(n4ccnn4)CC3)ncc2F)cc1C(C)C
Cc1ccc(Cl)cc1C(O)C1CCCN(C(=O)O)C1
COC(=O)CC1CCN(c2nc3ccccc3n([C@@H]3C[C@@H]4CC[C@H](C3)N4C3CCCCCCC3)c2=O)C1
NCCCCCCOCCCCc1ccccc1
CCOC(=O)N=S(C)(=O)c1ccc(Nc2ncc(C#Cc3cccc(O)c3)c(N[C@H](C)CO)n2)cc1
CC(O)c1cccc(NC(=O)N(Cc2ccc(C(=O)Nc3nn[nH]n3)cc2)c2ccc(C(C)(C)C)cc2)c1
CCC[C@H]1C(=O)N(Cc2ccc3c(N)ncnc3c2)CCN1C(=O)COc1cc(Cl)cs1
CCCCN1CCC(Cn2c(C)c(Cc3ccc(C(=O)OC)cc3)c3ccccc32)CC1
CC(=O)NCc1ccc(CNC(=O)C2c3ccccc3C(=O)N2Cc2ccccc2-c2ccccc2)cc1
CCCCc1nnc(Sc2ccccc2)n1Cc1ccc(-c2ccccc2-c2nnn[nH]2)cc1
CCOC(=O)C1(c2ccc(-c3ccc(-c4onc(C)c4NC(=O)OC(C)C(C)C)cc3)cc2)CC1
CCOC(=O)C1CCN(CCc2ccc3cc(OS(=O)(=O)C(F)(F)F)ccc3c2)CC1
Nc1ccc2c(n1)CC[C@@H]([C@H]1c3ccccc3-c3cncn31)[C@H]2O
CCCN1c2ccccc2N(C(=O)CCl)c2ccccc2S1(=O)=O
CCN(CC)C(=O)c1cc2c(F)cccc2nc1CNc1ncnc(N)c1C#N
Cc1ccc(F)cc1NC(=O)NC1CCC(Nc2nc3c(c(N(C)C)n2)CCCC3)CC1
CC(C)CC(NC(=O)c1ccc(-c2cnco2)cc1)C(=O)N1CCC2C1C(=O)CN2S(=O)(=O)c1ccccn1
CS(=O)(=O)N(Cc1ccccc1)c1ccc([N+](=O)[O-])cc1OCc1ccccc1
CCO/C(=C\c1ccc(OC[C@H](O)c2ccc(CC)cn2)cc1)C(=O)O
COc1cc([C@H](CC(=O)O)NC(=O)Nc2cccn(Cc3ccccc3Br)c2=O)cc(OC)c1OC
Cn1ncc2cc(-c3c[nH]c4cnc(N)cc34)cc(C(=O)NCc3ccccc3)c21
Cc1cc(C[C@@H](OC(=O)N2CCC(N3CCc4ccccc4NC3=O)CC2)C(=O)N2CCC(N3CCOCC3)CC2)cc2ccc(=O)[nH]c12
CC(=O)NC(C)(C)CC(C1CCN(C(=O)O)CC1)C1CCC(F)(F)C1
CC(C)c1cc(C(N)=O)ncc1F
CCOc1ccc(NC(=O)c2c(-c3cnc(N(C)C)s3)cc(C3CCCCC3)[nH]c2=O)cc1
O=c1[nH]c(CN2CCCCC2)co1
Cc1ccc(F)c(-c2nc3cccc(C)n3c2Nc2c(C)cccc2C)c1
COC(=O)c1ccc(C)c(-n2c(C)nc(OCc3ccc(F)cc3F)c(Cl)c2=O)c1
COC(=O)COC(c1cccc(Cl)c1F)[C@@H]1CCCN(C(=O)OC(C)(C)C)C1
Nc1nc(C#CCC2CCN(C(=O)Oc3ccccc3)CC2)nc2c1ncn2[C@@H]1O[C@H](CO)C(O)C1O
CN(C)C(=O)OC[C@H](c1ccc(Cl)c(C(=O)NCC(=O)c2ccccc2)c1)N1C(=O)[C@](c2cc(F)cc(F)c2)(C2CC2)N/C1=N/C(=O)OC(C)(C)C
Cc1csc([C@@H](C)NC(=O)c2cc(-c3ncco3)cc(-c3nnc([C@](C)(N)Cc4ccccc4)o3)c2)n1
O=C(O)c1ccc(O)cc1
Cc1cc(C)c(S(=O)(=O)N[C@@H](CNC(=O)CO[C@@H]2C[C@@H](CNc3ccccn3)N(C(=O)NCCc3ccccc3)C2)C(=O)O)c(C)c1
Nc1cc2cnc(Nc3ccc(N4CCNCC4)cn3)nc2n(C2CCCC2)c1=O
O=C(O)COCc1ccc(COc2cccc(-c3c(Cc4ccc(Cl)cc4)cnc4c(C(F)(F)F)cccc34)c2)cc1
CC(CCCc1ccccc1)c1cc2c(cc1O)[C@H]1C(=O)CCC[C@H]1C(C)(C)N2
O=C1CCc2cc(C(=O)Nc3cn(Cc4cccc(C(F)(F)F)c4)cn3)ccc2C1
CCC(=O)N1CCC(N(C)C(=O)N[C@H]2CC[C@@]3(c4cc(Cl)cc(Cl)c4)CC3C2)CC1
CC(C)C(CO)Nc1cc(Nc2ccncc2)nc(-c2ccccc2)n1
Cc1nn(-c2cc(C#N)ccn2)c(O)c1-c1ccccc1
Cc1nccc(-c2cccc(S(=O)(=O)Nc3cc(Cl)c(Cl)cc3NS(=O)(=O)c3cccs3)c2)n1
CN(c1ccc2[nH]ccc2n1)C1CCN(C(=O)OC(C)(C)C)CC1
CC(C)C(O)N1CCNCC1
CC1(c2cccc(-c3cccc(C#N)c3)c2)NC(=N)N(CCO)C1=O
C/C(=C\C(O)c1ccc(-c2ccccc2Cl)cc1)C(=O)O
N#Cc1cc(F)cc(Oc2ccc(S(=O)(=O)C(F)F)c(Cl)c2C#N)c1
Cc1ccc(Oc2cc(OCc3ccccc3)c3[nH]c(C(N)=O)cc3c2)cc1
COC(=O)[C@H](CO)Nc1c(C(=O)NCc2ccc(F)cc2F)c(=O)n(O)c2ncccc12
CC(C)(C)[C@H](NC(=O)c1nn(Cc2ccc(C#N)cc2)c2c(F)cccc12)C(=O)NCCNS(=O)(=O)C1CC1
CN1C(=O)OC(N2CCN(CC(=O)O)CC2)C1CCCN1CCN(Cc2ccccc2)CC1
O=C(Nc1ccc(-c2ccccc2)cc1)C(=O)N1CCN(C(=O)c2cc(F)c(F)c(F)c2)CC1
Cc1ccc2nc(-c3c[nH]nc3-c3cccc(NC(=O)CCC(N)=O)c3)oc2c1
CC1(COc2c(N3CCN4C(CCC(c5ccccc5)S4(=O)=O)C3)cnn(-c3cccc(Cl)c3)c2=O)CC1
Cc1ncnc2ccc(C#CCNC(=O)c3cncn(Cc4ccc(F)c(F)c4)c3=O)cc12
CCCc1ccc2c(c1)sc(=O)n2CCCCN1CCCCC1
O=C1c2ccccc2C(=O)N1CCCCCNS(=O)(=O)c1cccc2c(Cl)cccc12
CC(C)CN(CC(C)(C)CCCCN)S(=O)(=O)c1ccc2c(c1)OCCO2
FC(F)(F)c1nc(NC2CC2)c2ncn(Cc3ccsc3)c2n1
Cc1cccc(N2C(C3CCCC3)=NNN2C)c1
NCCOc1cccc(CCC2CCCCC2O)c1
Cc1ccc(S(=O)(=O)N2C=CNC(=O)[C@H]2Cc2cn([C@@H]3CCCc4ccccc43)nn2)cc1
Nc1nccc(COc2cccnc2N2CCN(C(=O)Nc3cc(C(F)(F)F)ccc3Cl)CC2)n1
C/C=C\c1cc[nH]c1C
COc1ccc(-c2sc3cc(OC)ccc3c2Oc2ccc(C=Cc3c[nH]cn3)cc2)cc1
CC(C)c1cnc(-n2cc(C(=O)OC3CN4CCC3CC4)ccc2=O)s1
Cc1cccc2cc(CCNc3nc(F)nc4[nH]cnc34)c(-c3ccccc3)c(=O)n12
O=S(=O)(Nc1cncc(-c2ccc3ncnc(OC4CCOCC4)c3n2)c1)c1ccc(F)cc1Br
OC1(c2ccc3c(cnn3-c3ccc(F)cc3)c2)CCOCC1
CS(=O)(=O)CCN1CCC(Oc2ccc(-c3c(Cl)cc(Nc4n[nH]c(N)n4)cc3C(F)(F)F)cc2)CC1
CS(=O)(=O)[C@@]1(C(=O)Nc2ccc3[nH]nc(-c4ccc(F)cc4)c3c2)CCN(CC(=O)N2CCC(c3ccc(-c4ncccn4)cc3)CC2)C1
CCCCc1oc2ccc(C(=O)O)cc2c1C(=O)c1cccc(OC)c1
CC(C)CC(NC(=O)c1ccc(-c2csc(N3CCN(C)CC3)n2)cc1)C(=O)N1CC(/C(F)=C/F)C2OCC(=O)C21
c1ccc(C(c2ccccc2)(c2ccccc2)n2cnc3c4ccccc4ncc32)cc1
CC(C)Oc1ccccc1-c1ccc(N=Nc2cc(S(=O)(=O)O)c3ccccc3c2N)cn1
CCN(CCCN)C(=O)c1ccc(C(=O)NC(C)c2nc3cc(Cl)ccc3[nH]2)cc1Cl
CCCc1nc2c(C)cc(C(N)=O)cc2[nH]1
CCOC(=O)N1CCC(CCCn2c(=O)cnc3ccccc32)CC1C(=O)O
CC(=O)C12CC3CC1CC(COCc1ccccc1)(C3)C2
O=C(N[C@@H]1CCC[C@@H]1C(=O)N1CC[C@@H]2[C@H](c3ccsc3)Nc3ccccc3[C@@H]21)c1ccccc1
O=C(CCCN1CCC(c2ccc(Cc3ccc(F)cc3)cc2)CC1)C1CNc2ccccc2O1
CN(C)[C@@H]1CCN(c2ncc(C(=O)Nc3ccc(OC(F)(F)Cl)cc3)cc2-c2ccns2)C1
CCCCc1nc(Cl)c(CO)n1Cc1ccc(-c2ccccc2)c(C(=O)O)c1
O=C1OC[C@H]2CN(c3nncc4cc(Cl)ccc34)CCN12
COC(=O)C1(c2ccc(-c3ccc(-c4c(NC(=O)OC(C)c5ccccc5)c(C)nn4C)cc3)cc2)CC1
Cc1coc(C2CCCN2C(=O)c2cc(C(=O)N[C@@H](Cc3ccccc3)[C@H](O)CNCc3cncc(C(C)(C)F)c3)cc(-c3ncco3)c2)n1
C[C@@H]1Cc2c(OC(F)F)cccc2N1C(=O)Cc1nc(N2CCOCC2)cc(=O)[nH]1
CN(CC1OCCO1)C(=O)c1ccc(NC(=O)N2Cc3ccccc3C2)cc1
O=C(O)Oc1ccccc1N(Br)c1ccccc1
CCOc1ccccc1C1OCC(=O)N1Cc1cccc(OC(F)(F)F)c1
C=CCN(C(=O)[C@@H](C)CSC)c1cn(-c2cccnc2)nc1C
CCOC(=O)c1c(O)c(C)c(C(C)=O)n1-c1ccc(OC)cc1
Cn1cc(-c2ccc(-c3cccc(F)c3)nc2)nc1C1CCN(Cc2ccccc2)C1
COc1ccc(C[S+]([O-])c2ncc(CCl)s2)cc1
COCC1CCC(N(C(=O)Nc2ncc(SCC(=O)O)s2)C2CCCCCC2)CC1
CC(=O)CCc1ccc(Cl)nc1
Fc1ccc2c(c1CNc1ncc(Br)c3ncccc13)CCO2
CCOC(=O)N1c2cc(OC)c(C(C)Sc3nnn[nH]3)cc2C(N(Cc2cc(C(F)(F)F)cc(C(F)(F)F)c2)C(=O)OC)CC1C
CC(C)(C)OC(=O)N1CC(NC(=O)CCCc2ccccc2)C[C@H]1C(=O)Nc1ccc2c(c1)CCC2
NS(=O)(=O)c1ccc(Nc2cc(-c3ccc(O)c(F)c3)n[nH]2)cc1
COCCCCCCc1ccc([C@@H]2CC[C@](N)(CO)C2)cc1
O=C(NCc1ccc(S(=O)(=O)Nc2ccccc2N2CCOCC2)cc1)c1cc2cnccc2[nH]1
Cc1ccccc1Nc1ncc2c(n1)-c1c(c(C(N)=O)nn1C)CC2
Cc1cc(Nc2nccc(C(F)(F)F)n2)cc(-c2cnc(N3CCNC(=O)C34CC4)o2)c1
CCCc1ccc(C(F)(F)F)cc1CN1CC[C@H](CC(=O)O)C[C@@H]1c1ccc(C(F)(F)F)cc1
Nc1nc(N)c(-c2ccc(NCc3ccc(Cl)cc3)cc2)c(COCC2CCCCO2)n1
COCCN(CCOC)C(=O)/N=c1\sc(C)cn1-c1ccc(C(F)(F)F)cc1
CC(C)(C)c1ccc(C(=O)N2CC3C(CNC4CCC(N5CCOCC5)CC4)C3C2)cc1
CC1(C)[C@@H]2C[C@H]1CCC2=O
CCOC[C@]1(C)CCC[C@]2(C)C3CCC(C(C)C)C=C3C=CC12
Cc1cc(F)c(NC(=O)Nc2cnn(C(C)(C)C)c2)cc1Oc1nccc(-c2cnn(C)c2)n1
Nc1nccc(-c2cccnc2Oc2ccc(Nc3nnc(N4CCNCC4)c4ccccc34)cc2)n1
COc1cc(NC(C(=O)N2CCc3ccc(OC(F)(F)F)cc32)c2ccc(F)cc2OCCO)cc(-n2cncn2)c1
CCCCCCCCCCCCCCNC(=O)C1CCNC1
NC(=O)c1nn(CC(=O)N2C[C@H](F)C[C@H]2C(=O)Nc2nnc(-c3ccc(Cl)c(Cl)c3)s2)c2ccc(-c3ccnnc3)cc12
CC(C)N1CCC(N(C)c2nc3ccc(-c4ccc(C(=O)N(C)C)cc4)nc3s2)CC1
CC(C)[C@@H](NC(=O)CCc1ccccc1)[PH](=O)OC(CCCCNC(=O)OCc1ccccc1)C(=O)O
COc1ccc(OCCCCN(C)CCCOc2ccc3c(c2)OCO3)c(C2Sc3ccccc3N(C)C2=O)c1
COc1cc2c([N+](=O)[O-])cccc2c(-c2ccc(N(C)C)cc2)c1OC
CCNc1nc(Cl)ncc1I
O=C(NCc1ccc2c(c1)OCO2)Oc1cnn(-c2ccc([N+](=O)[O-])cc2)c1C(F)(F)F
CN(C)CC1(O)CCN(C2=NC(=O)C(=C(Cc3ccc(Cl)cc3C(F)(F)F)c3ccc4[nH]ncc4c3)S2)CC1
CCOC(=O)c1cc(CCC(=O)OC)c2cc(Cc3ccc(F)cc3)cnc2c1O
CCOC(=O)C[C@@H]1O[C@@H](c2ccccc2C(F)(F)F)c2cc(Cl)ccc2-n2c1nnc2C(F)(F)F
O=C(O)c1cn(-c2ccc(F)cc2F)c2nc(N3CC(F)(F)C(F)(F)C3)ccc2c1=O
COC[C@@]12C[C@@H](C(=O)NCc3cccc(Cl)c3F)N(C(=O)Nc3cn(C(N)=O)c4ccccc34)[C@@H]1C2
CCN(CC)Cc1cc(NC(=O)O)ccc1O
CC(C)(C(N)=O)c1ccc(Nc2ncnc3sc(Nc4c(Cl)cccc4Cl)nc23)cc1
NC(=O)CCNc1ccccc1-c1nc(C(N)=O)c(-c2ccc(F)c(Cl)c2)n1-c1cccc(Cl)c1F
Cn1c(=O)n(C)c2cc(CCN3CCN(c4cccc5sccc45)CC3)ccc21
CC(C)C(C(=O)O)N1CCCN(CCCN2C(=O)c3ccccc3C2=O)C1=O
Nc1cncc(-c2ccc3cnc(NC(=O)c4ccc(F)cc4)cc3n2)c1
O=C1NC(Oc2ccnc3ccccc23)C(=O)N1c1ccccc1
O=C1Nc2ccc(Cc3cnn(C4CCN(C(=O)O)CC4(F)F)c3)c3cccc1c23
CCC(CCNC(=O)C12CC3CC(CC(C3)C1)C2)NC1CCc2cccc(OC)c2C1
OC(c1ccc(F)cc1)c1c[nH]c2ncccc12
COC(=O)c1ccc(COc2cccc(Br)n2)cc1
CCNc1nc(N)nc2nc(-c3ccccc3C(F)(F)F)c(C)cc12
O=C(NS(=O)(=O)c1ccc(NCC2CN(C3COC3)CCO2)c([N+](=O)[O-])c1)c1ccccc1Oc1cnc2[nH]ccc2c1
CC(C)Oc1ccc(-c2nc(-c3cccc(CCC(=O)O)c3)no2)cc1Cl
O=C(O)/C(=C/c1ccc(Oc2ccccc2[N+](=O)[O-])cc1)NC(=O)c1ccccc1
NC(=O)C(c1ccc(S(N)(=O)=O)cc1)n1ncc(-c2ccc(F)cc2)c1C(F)(F)F
N#Cc1ccc(Oc2cc(Cl)cc(Cl)c2)c(S(=O)(=O)N2CCN(C(=O)c3ccc(Cl)cc3)CC2)c1
O=C(NCc1cc(F)cc(Cl)c1)C1(O)CCN(Cc2c[nH]cn2)C1=O
O=C(O)C[C@H](O)Cn1c(=O)[nH]/c(=N\c2ccc(Oc3ccc(F)cn3)cc2)n(Cc2ccc(Cl)cc2)c1=O
CC(O)Oc1ccc([C@@H]2NC(=O)c3cccc4c3N2CC[C@H]4N)cc1
CNC(C)Cc1nnc2n1-c1ccc(Cl)cc1C(c1ccccc1)=NC2
COc1ccc(F)cc1-c1ccnc2[nH]c(C3CCN(S(C)(=N)=O)CC3)cc12
CCOc1cc(C(=O)O)ccc1Nc1cc2c(cn1)N(C)S(=O)(=O)c1ccccc1N2C
CC(C)(C)c1csc(N=S2(=O)CCCC2c2ccc(Cl)nc2)n1
COc1cc(C)c(S(=O)(=O)N2CCCC2CCCCS(=O)(=O)N2CCN(C3CCN(C)CC3)CC2)c(C)c1C
CCCN(Cc1ccc(-c2ccccc2C(=O)C(=O)OC)cc1)c1ncccc1C(=O)OCC
NCCc1ccc(C2COCCO2)cc1
COc1ccc(F)cc1Oc1c(OCC2COC(C)(C)O2)ncnc1N(CC(C)C)S(=O)(=O)c1ccccc1
COCCCOc1cc2c(cc1OC)-c1cc(=O)c(C(=O)O)cn1[C@@H](C(C)(C)C)C2
C=C1C(N(C)C)C(=O)CCN1c1cc(C(=O)Nc2cccc(C(F)(F)F)c2)ccc1C
CCOC(=O)CN1C[C@H]2C(Nc3nc(Nc4cc(C5CC5)n[nH]4)c4sccc4n3)[C@H]2C1
CC(C)c1ccc(Cn2c(C(=O)NCCc3ccccn3)c(CC(=O)O)c3ccccc32)cc1
FC1(F)CCN(c2ccc3c(c2)COC2(CCN(C4CCC4)CC2)O3)CC1
CC1(C)C2CCC1(C)C(N1OC1c1ccc(N)cc1)C2
CCCNS(=O)(=O)C(C)(C)c1ccc(OCCOc2cccc(C#N)c2)cc1
CCOC(=O)c1cc(C)n(CC(Cl)c2ccc(OCc3ccccc3F)cc2)n1
CNC(=O)c1cc2c(cc1N(C)C)CN(CC(=O)c1cc(Cl)c(OC)c(N(C)C)c1)C2=N
O=C1c2ccccc2C(=O)N1C[C@@H]1CC[C@@H](c2ccc(-c3ccc(Cl)cc3)cc2)[C@]1(CO)C(=O)O
CN1CCC(c2nc3c(Br)c(Br)c(Br)c4c3n2CCC4)CC1
CN1CCN(Cc2ccc(N/C=C3\C(=O)Nc4ccc5ncccc5c43)cc2)CC1
COc1cc([N+](=O)[O-])ccc1Cn1nnc2c(-c3ccco3)nc(N)nc21
C=CCc1cc(OC)ccc1C1OC=CO1
CC(C)(C)OC(=O)NC[C@H](O)CP(=O)(CC1CCCCC1)OC1OC(=O)c2ccccc21
Cn1cncc1C(C)(O)C1=Cc2cc(Br)cnc2[C@@H](N2CCN(C(=O)OC(C)(C)C)CC2)c2ccc(Cl)cc21
CCN(CC)C(=O)c1ccccc1C(n1cncc1I)C(C)(C)O
O=C(O)[C@H]1CC[C@H](c2cnc(-c3ccccc3)o2)CC1
Cc1ccc(Cl)c(C23CCNCC2c2cc(N)cc4c2N3CCOC4)c1Cl
COC(=O)c1c(F)cc(OCCNC(=O)OCc2ccccc2)cc1F
CC(C)(C)OC(=O)NC1CN(S(C)(=O)=O)CC12CCC2
CCOc1ncc2c(n1)N(C)CCN(Cc1ccc(OC(CCNC)c3cccs3)cc1)C2=O
O=S(=O)(O)Nc1ccc(C[C@H](Nc2nc(-c3ccc(F)cc3F)cs2)c2csc(-c3ccccc3)n2)cc1
Cn1c(=O)n(CCCO)c(=O)c2c1nc(Oc1cc(F)cc(F)c1)n2Cc1ccc(Cl)cn1
CCCC(=O)N[C@@H](CCCCN)C(=O)OSc1ccccn1
CC(=O)N1c2ccc(NC(=O)CC(C)C)cc2C(C)(c2ccccc2)CC1(C)C
COCCOCCN1C(=O)C2(COc3cc4c(cc32)OCCO4)c2cc3c(cc21)OCCO3
CC[C@@H]1[C@@H](O)[C@H](OC(=O)c2ccccc2)[C@@H](CNC(C)=O)N1Cc1ccccc1
C[C@]12C[C@H](c3ccc(CN4CCCN(C(=O)O)CC4)cc3)C3=C4CCC(=O)C=C4CC[C@H]3[C@@H]1CC[C@@]2(O)C(F)(F)C(F)(F)F
CCOC(=O)[C@H]1C[C@@H]1c1ccc(O[C@@H]2CCc3c(-c4cccc5c4ccn5C)ccc(F)c32)cc1
CC[C@@H](Cc1ccc(F)cc1F)C(=O)N1C(=O)O[C@@H](c2ccccc2)[C@H]1C
CCCCCC(=O)Nc1nc(OC)c(C#N)c(-c2ccccc2F)c1C#N
CC(C)c1ccc(-c2ccc(C(C(=O)NO)c3ccccc3)cc2)cc1
c1cc(C2CCCNC2)c2cc[nH]c2c1
OCC1C(c2ccccc2)CCCN1CCCCc1c[nH]c2ccc(Cl)cc12
C[C@@H](NC(=O)Cn1c(-c2ccc(F)c(Cl)c2)nc2ccc(N3CCCNCC3(C)C)cc2c1=O)C(F)(F)F
CC(=O)C12CCC(Br)(CC1)CC2
CNC(C)Cc1ncc(O)c(C(=O)OCc2ccccc2)c1C(=O)OCc1ccccc1
NC1=NC2(CCN(/C=N/c3cccs3)CC2)Nc2cccc(F)c21
CN(c1cc(Cl)sc1Cl)S(=O)(=O)c1ccc(N2CCNCC2)c2ccccc12
Nc1nc(OC2CCOC2)c2cc(-c3ccc(C(=O)NCCN4CCOCC4)cc3)ccc2n1
Cc1ccc(C(=O)Nc2ccccc2OCC(O)CN2CCC(n3c(=O)oc4ccccc43)CC2)cc1
c1ccc2c(C3CC4CCC(C3)N4)n[nH]c2c1
O[C@@H]1CCC[C@H]1C1c2ccccc2-c2cncn21
COc1nc(N)c(C#N)c(-c2cccc(CO)c2)c1C#N
CCCCCS(=O)(=O)c1ccc(Cc2c(C)n(CC(=O)O)c3ccc(F)cc23)cc1
CCn1ccc2ccc(OCCCN3CCN(c4cccc5sccc45)CC3)cc2c1=O
OC(c1nnn(-c2ccccc2)n1)N1CCCCC1
C=Cc1cc(Br)c2c(c1)C(=O)N(c1cccc(C3(Cc4nncn4C)COC3)c1)C2
CCOC(Cc1ccc(OCCN(CC(F)(F)C(F)(F)C(F)(F)C(F)(F)C(F)(F)C(F)(F)F)C(=O)Oc2ccccc2C)cc1)C(=O)O
CCOc1ccc(Cc2cc([C@]34OC(C)[C@](CO)(O3)[C@@H](O)[C@H](O)[C@H]4O)ccc2Cl)cc1
Fc1c(F)c(F)c(Oc2ncnc3ccccc23)c(F)c1F
CCC1(O)CN(c2ccc(Cl)cc2)C(=O)N1c1ccc(Cl)cc1
CCCN1C(=O)C(CC(C)C)NC(=O)C12CCN(C(=O)Nc1c(C(C)C)cccc1C(C)C)CC2
CC(C)(C)OC(=O)NC(C(=O)N[C@@H]1C(=O)N[C@@H]1CSC(c1ccccc1)(c1ccccc1)c1ccccc1)c1ccccc1
Nc1ccc2[nH]nc(S(=O)(=O)c3cccc4ccccc34)c2c1
O=C1NC(=O)C(=Cc2cc3cncc(-c4cc(Cl)c(S(=O)(=O)N5CCOCC5)c(Cl)c4)c3o2)S1
CCCCCCC(Cc1c[nH]c2ccc(OCCCNc3ccccn3)cc12)C(=O)OC
CC1(C)O[C@H]2O[C@H](CO)[C@@H](O)[C@@H](O)[C@H]2O1
CC(C)(C)OC(=O)NCC[C@H](NC(=O)[C@@H]1Cc2cc(F)ccc2CN1C(=O)CCC(=O)O)C(=O)Nc1ccc(Cl)c(Cl)c1F
Oc1ccc2c(c1)CCC(c1ccnc(Cl)n1)N2
CC(C)(C)[C@H](NC(=O)CC1CCCCC1)C(=O)N1C[C@@]2(CC(c3cccc(Cl)c3)=NO2)C[C@H]1C(=O)NC(CC1CCC1)C(=O)C(N)=O
COc1c(C)cc(N2CC(O)(C(F)(F)F)N=C2c2ccc(S(C)(=O)=O)cc2)cc1C
O=C(O)c1cc(Nc2c(F)cc(F)cc2Cl)c(Cl)cc1Cl
C=C[C@@](C)(OC)[C@H](O[C@@H]1O[C@H](C)CC(N(C)C)[C@H]1P=O)[C@@H](C)C1=C(C)C(=O)OC(C)(C)O1
Nc1cc(C(=O)Nc2ccccc2)ccc1O
COc1ccc2c(c1)C(=O)N(c1nc(C(=O)Nc3cnccc3N3CCCN(C(=O)OC(C)(C)C)C3)cs1)C2
O=C1CC(c2ccccc2)(c2ccccc2)C(=O)N1CCCCN1CCN(c2nsc3ccccc23)CC1
COc1ccc(C(OC[C@H]2O[C@@H](n3cc(C)c(=O)[nH]c3=O)[C@H](O)[C@@H]2O)(c2ccccc2)c2ccc(OC)cc2)cc1
COc1cccc(CCNCc2cc(-c3cccc(C(=O)O)c3F)c3ccccc3c2)c1
O=C(CCl)N[C@@H]1CCc2ccccc2[C@H]1O
Nc1c(C(O)c2cccc[n+]2CCO)nn2ccccc12
N=C(N)c1cccc(CN2CC[C@H](C(N)=O)C2=O)c1
COc1ccc(OC)c(C(=O)CC(c2ccccc2NC(=O)Nc2cc(C(C)(C)C)nn2-c2ccc(C)cc2)C2CCNCC2)c1
Cc1ccc(C(=O)O)c(Cl)c1I
CCOc1ccc2c(c1)C(C)(c1cc(C(=O)Nc3ccccn3)ccc1Cl)C(=O)N2S(=O)(=O)c1ccc(C(=O)NC(C)(C)C)cc1OC
CCOc1ccc(O)c(C(=O)N2CCC3(CC2)OCc2ccccc23)c1
CSc1nc(-c2ccccc2)c2c(n1)N(C(C)c1ccccc1)C(=O)NC2
O=C(O)Oc1cc(-c2cc(O)cc(F)c2)n(-c2ccc(F)c(Cl)c2)n1
Nc1cc(C(=O)Nc2ccccc2)cc(-c2nc3cc(Br)cnc3[nH]2)c1
NS(=O)(=O)c1ccc(N2CC(O)(c3ccc(Br)cc3)N=C2c2ccc(Cl)cc2)cc1
COC(=O)Nc1nc2cc(C3(O)c4ccccc4C(=O)N3CC3CC3)ccc2[nH]1
CC(C)(C)CC(=O)C/C1=C/CCCCCC1=O
Cc1nc(C(=O)O)n(-c2ccc(F)cc2)c1-c1ccc(S(C)(=O)=O)cc1
CC(C)[C@@H](C)Cc1cc(F)cc(F)c1F
O=C1OCC(COCC(COCC2COC(=O)O2)(COCC2COC(=O)O2)COCC2COC(=O)O2)O1
CC(C)(C)OC(=O)C[C@H](CCOCc1ccccc1)C(=O)O
COc1cc(OCc2ccccc2)ccc1Oc1ccc([N+](=O)[O-])cc1
CC(C)(C)OC(=O)N1CCC2(CC1)CC(O)(c1cccc(OC(F)(F)F)c1)C2
CS(=O)(=O)c1cc2n(Cc3ccc(Cl)nc3)c3c(c(=O)n2n1)CCC3
CCCC(=O)Oc1ccc(N)cc1C(=O)O
COc1ccc(-c2ccc(NCC(C)(C)c3ccc(F)cc3)nn2)nc1
CC(=O)OC(C)C(=O)NC1CCC(c2ccccc2)(N2CCOCC2)CC1
CC1CCC(Cn2c(N3CCOC[C@H]3c3ccccc3)nc3nc(-c4noc(=O)[nH]4)nc(N4CCOC(C)C4)c32)CC1
Cc1c2occ(C)c2c(C)c2c(COCCN)cc(=O)oc12
COc1ccc(CCC(=O)O)cc1-c1ccc2ccccc2c1
Cc1c(C(=O)N2CCN(C)CC2)cn2ncc(C#N)c(Nc3ccc(Oc4ccccc4)cc3)c12
CN1CC[C@@](O)(C#Cc2cccc(-c3nc(C(N)=O)c4cnccn34)c2)C1=O
CCOc1c(Cl)nc(-c2ccc([N+](=O)[O-])cc2)nc1N1CCOCC1
COc1c(N2CCC(C#N)CC2)cc(C(=O)CN2Cc3ccc(C4CC4)nc3C2=N)cc1C(C)(C)C
NCc1ncccc1CCNC(=O)c1ccnc2[nH]c(-c3ccccc3)nc12
CCN(C)C=Nc1cc(C)c(Oc2nc(C3CC3C)ns2)cc1C
CCOc1nc(-c2cc(F)cc(F)c2)cc(C(F)(F)F)c1C(=O)O
COc1cc(S(C)(=O)=O)ccc1NC(=O)c1cnn2cccnc12
CC(C)(C)OC(=O)n1ccc2cnc(Br)cc21
FC(F)(F)c1nnc2ccc(-c3ccc(C4CC4)nc3)cn12
O=C(O)c1ccc2c(C3CCCCC3)c3n(c2c1)CC(C(=O)N1CCOCC1)=Cc1occc1-3
COc1cc(C)c(S(=O)(=O)N2Cc3ccccc3CC2COCC(=O)N2CCN(CC3CCN(C)CC3)CC2)c(C)c1
OCc1noc(CCc2ccc(Cl)cc2)n1
N[C@@H](Cc1ccccc1)C(=O)OI
O=[N+]([O-])c1ccc2c(ccn2CC(F)(F)F)c1
c1ccc2os[nH]ccc2c1
COC(=O)/C=C1/CCCCN1
CC(C)c1csc(COc2cc3c(cc2F)c(=O)c(C(=O)O)c(N2CCOCC2)n3C2CC2)n1
O=C(CSc1ccccc1)N1CCCCc2cc(C(O)(F)C(F)(F)F)ccc21
NC(=O)c1cccc2c1OCC(c1cncc(C(O)C(F)(F)F)c1)O2
O=C(O)C1(CN2CCC(CN[C@@H]3C[C@H]3c3ccccc3)(COc3ncccc3F)CC2)CC1
O=C(NCc1ccco1)Nc1cc(C2CC2)n[nH]1
CCOC(=O)c1c(O)c(C)c(=O)n2c1CCC2
CSc1ccc(C(=O)Nc2ccccc2C(=O)Nc2ccc(Cl)cn2)c(OC2CCN(C(=O)C(F)(F)F)CC2)c1
CCCCOc1cc(/C=C(/OCC)C(=O)O)ccc1OCCc1ccc(O)cc1
Cc1ccc(-c2oncc2C(=O)N2CCC(c3cccnc3)C2)cc1
COc1nc(OC2CC2)nc2c(Cl)cccc12
CNC(C)C(=O)N[C@@H]1C(=O)N(Cc2c(OC)ccc3c(Br)cccc23)c2ccccc2N(C(=O)c2ccc(C(C)=O)cc2)[C@H]1C
O=C(OCc1ccccc1)N(Cc1ccccc1)[C@H]1[C@H]2CC[C@H](O2)[C@H]1CO
Clc1ccc(C#CCN2CCN(c3nccs3)CC2)cc1
O=C1/N=C(C2=C/CCCCCCCC/2)\CCCCCCN1
CCOC(C(=O)NCc1ccc(C(=N)N)cc1)n1ccc(-c2ccncc2)n1
CC(C)NCC(Cl)c1ccc(O)c(NS(C)(=O)=O)c1
Nc1ccc(Oc2cc(Cl)ncn2)c(F)c1
CCc1cc(C2CCN(C(=O)OC(C)(C)C)CC2)ccc1Nc1ncc(C(F)(F)F)c(C#Cc2ccccc2CC(=O)OC)n1
CC(=O)Nc1cc(OCC(=O)NC2CC3CCC(C2)N3Cc2ccc(Cl)cc2)c(C(=O)O)cc1Cl
O=c1c2ccccc2cc(Cl)n1Cc1ccccc1
O=C(Nc1ccc(F)cn1)N1c2nc(N3CCCC(C(F)(F)F)C3)ccc2N2CCC[C@H]1C2
COc1c(C)cnc(Cn2cc(C#CCCC(=O)N3CCN(C)CC3)c3c(Cl)nc(N)nc32)c1C
COc1cc2c(cc1OC)-c1n[nH]c(NCc3cc(F)ccc3F)c1C2
COC(=O)[C@@H](OC(C)(C)C)c1c(C)cc2nc(-c3ncc4c(n3)c(C)nn4C)sc2c1-c1ccc(Cl)cc1
CC1(C)CN(C2CC3(CCCCC3)Oc3nc(-c4ccccc4Cl)c(-c4ccc(Cl)cc4)cc32)C1=O
CC(C)(C)Cn1nnc2c(Br)c(Oc3cncc(C#N)n3)ccc21
O=C(O)CNCCC(O)(Cn1cncn1)c1ccc(Cl)cc1Cl
COC(=O)[C@@H]1CCCN1C(=O)c1cccc(-c2ccc(Oc3ccc(F)cc3)cc2)n1
O=c1[nH]c2sc(Cl)c(-c3ccc(Cl)cc3)c2c(O)c1Cl
Cc1ncc(NC(=O)c2cccc(C(C)(C)C#N)c2)cc1-n1cc(-c2cncc(NCCN(C)C)c2)nn1
N#CCS(=O)(=O)c1ccc(Cl)cc1
Nc1c(C2CC2)c([C@@H]2C[C@@H]3CC[C@H](C2)N3C(=O)c2nnc[nH]2)nc2c(-c3cnc4c(c3)OCCC4O)cnn12
CS(=O)(=O)Nc1cccc(/C=C2\c3ccccc3[C@H]3C[C@H]3c3ccccc32)c1
CC(C)Cc1c(N)cccc1S(=O)(=O)NC[C@H](O)CNCc1ccccc1
CC(C)CC(=O)N1CCN(c2cc(Cl)nc(-n3ccnc3)n2)C(CC(=O)NC(C)c2ccc(Cl)cc2)C1
CNCc1ccc(Nc2nccc(-c3ccc(OC4CCOCC4)c(C#N)c3)n2)cn1
C[C@@H](C(=O)N(Cc1cccc(C(=O)N(C)C)c1)C1Cc2ccccc2C1)N1CCc2ccccc2[C@@H]1c1ccccc1Cl
CN1CCCC1Cc1c[nH]c2ccc(CS(=O)(=O)CN)cc12
CCN(C(=O)CCC(=O)NS(=O)(=O)C1CC1)[C@H]1c2ccccc2N(C(=O)c2ccc(SC(F)(F)F)cc2)[C@@H]2CC[C@H]12
CC[C@@H]1[C@@H]2CC[C@H]3[C@@H]4CCC5(OCC(C)(C)CO5)[C@@]4(C)CC[C@@H]3[C@@]2(C)CC[C@H]1O
Cc1ccc(SCC(N)C(F)(F)F)cc1
C[C@]1(Cc2ccnc3ccccc23)NC(=O)N(c2ccc(S(=O)(=O)C(F)(F)F)cc2)C1=O
CC(C)(C(=O)Nc1nc(-c2ccc(F)c3ccccc23)cs1)C1c2ccccc2Cc2ccccc21
COCC1CNCCN1c1nccc2ccccc12
O=C1Nc2c(F)cccc2C2CCCC12F
CC(C)(C)C1CC1CCN(C(C)(C)C)S(C)(=O)=O
C[C@]12CC[C@H](OCCCN)C[C@@H]1CC[C@@H]1[C@@H]2CC[C@]2(C)[C@@](OCCCN)(c3ccccc3)CC[C@]12O
COc1c(-c2cc(C(=O)Nc3cccc(C(F)(F)F)c3)ccc2C)cc2cnc(N)nc2c1-c1ccc(N2CCOCC2)nc1
O=C(Nc1cnc2ccc(-c3ccccc3C(F)(F)F)nn12)c1cccc(CN2CCOCC2)n1
CC[n+]1ccsc1/N=N/c1ccc(NCCCNc2ccc(/N=N/c3scc[n+]3CC)cc2)cc1
O=C(OC1CCCC1)N1CC2(C1)C(=O)N(Cc1nc3c(n1CCCCO)CCCC3)c1ccccc12
CN1Cc2c(ccc(F)c2Cl)OCCNC(=O)c2n[nH]c3ncc1cc23
CNc1c(C#N)nc2cccc(-c3ccc(OC)cc3)c2c1I
CC1CCCS(=O)(=O)CC1
OCCCCN1CCC(O)CC1c1ccccc1
CC(=O)NC(C(N)=O)n1nc(-c2cccc(F)c2)c2cc(C(=O)O)c(O)cc21
CCCCCC(OC)c1cccc(C(=O)CF)c1
CC(=O)OC1C/C=C\CC(O)CC2C(C)=CCC(C(C)C)C2C1
CC(C)(C)C(OC(N)=O)C(Oc1ccccc1)n1ccnc1
CSc1cc(-c2cccc(C#N)c2)nc(N)n1
O=C1NC(=O)C(=Cc2ccnc(N3CCc4c(cccc4NCCc4ccccn4)C3)n2)S1
CN(C)c1ccccc1C1CCN(c2nc(C3(C(F)(F)F)CCCC3)nc3ccc(N(C)CCO)cc23)CC1
CC(=O)N[C@H]1C[C@H](Oc2cc(F)ccc2Nc2ncnc3sc(C(N)=O)c(C)c23)C1
CC(Cn1cnc2c(N)ncnc21)OCP(=O)(Cl)Oc1ccc(F)cc1
COC(=O)c1ccc2c(c1)Cc1cn[nH]c1-2
N=C1OCCN1c1ccc(NC(=O)c2ncccc2NC(=O)c2ccc(Cl)s2)cc1
CN(CCN1CCOc2cccc(c2)-c2cnn3ccc(nc23)OCC1)C(=O)OC(C)(C)C
CC(C)(C)CN(CC(N)c1ccccc1)C(=O)O
C#CC1(OC(N)=O)CCN(Cc2ccccc2)CC1
C[C@]12CC[C@H]3[C@@H](CC=C4C[C@@H](O)CC[C@@]43C)[C@@H]1CC=C2c1cccnc1
Nc1nc(-c2cccnc2)c(-c2cncnc2)cc1Br
CCCN(CCC)c1c(C)nc(-c2cccc(NC(C)=O)c2)c2ccccc12
Cc1ccc(C(=O)NC2CC2)cc1NC(=O)c1ccc(OCc2ccccn2)cn1
COc1ncc(-c2ccc3c(Nc4ccc(-c5ccccc5)c(C(=O)O)c4)c(C(N)=O)cnc3c2)c(OC)n1
OC1CCSc2ccc(Oc3cc(F)cc(F)c3)c(C(F)F)c21
Cn1cc(-c2cn(S(=O)(=O)c3ccccc3)c3ncc(C4=CCCCC4)nc23)cn1
NCC(c1ccc(C(F)(F)F)nc1)N1CCN(c2ncnc(N)c2-c2ccc(F)cc2)CC1
CC(CN(C)C)n1ncc(N)c1N
CC(C)Nc1nc(Nc2cc(Cl)cc(S(C)(=O)=O)c2)nc(-c2cccc(C(C)(F)F)n2)n1
CC1(C)OC(C)(C)[C@H]([C@H]2c3ccccc3-c3cncn32)[C@@H]1O
COc1nc(-c2cccc3c2OCCO3)ccc1Nc1ccccc1C(=O)NCC1CCN(C(=O)OC(C)(C)C)CC1
CCCCCN1CCN(c2cc(N3CCOCC3)ccc2C2CCC(C(C)(C)C)CC2)CC1
CC(C)COc1ccccc1CN1CCC2(CCN(C(=O)Cc3ccc([N+](=O)[O-])cc3)CC2)C1
Cn1cc(-c2cccc(N3CCn4c(cc5c4CCCC5)C3=O)c2CO)cc(Nc2cc3n(n2)CCOC3)c1=O
N#CC1CCCN1C(=O)C1CCCN1C(=O)c1ccccc1
COC(=O)[C@@H]1CCCN1C(=O)c1cc2ncnc(N[C@@H](C)c3nc4cc(Cl)ccc4[nH]3)c2cc1Cl
O=C(Nc1ccc(OC2CCNCC2)cc1)[C@H]1CCN(c2cccnn2)C1
C=CCN(C)C(=O)OC1=CC(O)c2ccccc21
CC(C)(C(=O)C(=O)O)c1ccc(F)cc1
CCCN(CCC)CCCC(Cc1ccc(CN)cc1)NC(=O)OC(C)(C)C
Cc1cc(Oc2ccccc2)cc(C)c1Nc1nn(C)c2nc(Cl)ncc12
O=C(O)c1cccc2ncc(P(=O)(O)O)n12
CCCCCCCNc1nc(NCCCC)ncc1C(=O)Nc1ccc(S(=O)(=O)N2CCOCC2)cc1
O=C(O)NC1CCN(C[C@@H]2Cn3c(=O)ccc4ccc(=O)n2c43)CC1
CCOC(=O)CCc1nc2cc(C)ccc2o1
CCC[C@@H](C)[C@H]1CCC2C3CCC4CC(N(CCc5c[nH]cn5)C(=O)CN)CC[C@]4(C)C3CC[C@@]21C
CCOC[C@H](C[C@@H](Cc1ccc(-c2cc(Cl)ccc2F)cc1)NC(=O)c1[nH]nc(C2CC2)c1F)C(=O)O
Cn1c(=O)c(C(=O)O)c(-c2ccccc2Cl)c2ccncc21
CSc1nnc(N2CCN=C2Nc2c(Cl)cccc2Cl)o1
CC(C)(Oc1cccc([C@H]2CCCN(C(=O)OCc3ccc(C(F)(F)F)cc3)C2)c1)C(=O)O
COc1cc2c(cc1OC)[C@H](CCc1ccc(Cl)cc1)N(C(C(N)=O)c1ccccc1)CC2
COc1cccc(C(O)[C@@H]2CCC(=O)N2CCNC(=O)OC(C)(C)C)c1C
COC(=O)C1=C(C)NC(C)=C(C(=O)O)C1c1ccccc1OCc1ccccc1Cl
CN1CC(=O)N(CC(=O)C(N)(Cc2c[nH]c3ccccc23)C(=O)O)CC1=O
Cn1ccnc1Sc1ccc(Nc2c(C#N)cnc3cc(-c4ccc(CN5CCC(N6CCCC6)CC5)cn4)ccc23)cc1Cl
COc1ccc(-n2nc(C(F)(F)F)c3c(C)nn(-c4ccc(Br)cc4)c(=O)c32)cc1
C#C[C@]1(CO)O[C@@H](n2ccc3c(N)nc(Cl)nc32)C[C@@H]1O
COc1ccc(Oc2ccc3nc(N4CC[C@@H](N5CCCCC5)C4)sc3c2)nn1
CN(CC(=O)N(Cc1ccc(C2CCCCC2)cc1)c1ccc(C(=O)O)c(O)c1)S(=O)(=O)c1ccc(Cl)cc1
Cn1c(CO)nnc1C1CCC(c2cnn(C3CCC(N4CC5(CCOC5)C4)CC3)c2)CC1
CC(C)(C)c1cccc(N2CC(C(=O)O)C2)c1-[n+]1ccccc1
Cc1cc2ncc3c(n2n1)CN([C@H]1CC[C@H](c2cc(F)c(F)cc2F)[C@@H](N)C1)C3
O=C(c1ccc(Cl)cc1NS(=O)(=O)c1cccc2nsnc12)N1CCCc2ccccc2C1
CCCCC(CC)C(=O)Nc1ccc2[nH]cc(C(C)c3ccc(C(=O)O)cc3OC)c2c1
O=C(Nc1nc2cccc(-c3ccc(OCc4ccccn4)cc3)n2n1)C1CC1
Cc1ccc2c(c1)Nc1c(cnn1C)CN2C(=O)c1ccc(CNC(=O)CC2CCNCC2)c(F)c1
CCOC(=O)CN1CCc2c(ccc3c2NC(=O)/C3=N\O)C1
CN(C)[C@]1(c2ccccc2)CC[C@]2(CC1)CN(CC(C)(C)C(=O)O)C(=O)N2CC1CCC1
CNC(=O)c1ccc2sc3c(c2c1)CCN(CC(=O)N1CCN(C2CCCC2)CC1)C3
N#Cc1cc2sc(C3(O)CCC(OCc4c(-c5c(Cl)cccc5Cl)noc4C4CC4)CC3)nc2cc1F
CCO[C@H](C(=O)NCc1ccc(C(=N)N)cc1)c1c(F)cc(-c2ccc(N)cn2)cc1F
Cc1c(OC(F)(F)C(C)F)nn(C)c1-n1cc(-c2cc(F)c(Cl)c(C(=O)NC3(C#N)CC3)c2)cn1
CC(O)C(N)C(=O)N1CC2(CCCN2C(=O)C2CCCN2C(=O)C(N)C(C)O)C1=O
CCN(C)Cc1ccc(CSCCN(C)C(N)=C[N+](=O)[O-])s1
N#Cc1cccc2c1[C@@H]([C@H]1CCCN1)OCC2
COc1cc(C(=O)N(C)C)ccc1-c1cc2nccc(-c3ccc(OC4CCN(C(=O)CO)CC4)c(C#N)c3)c2o1
COc1cc2nc(C=CC(=O)c3ccc(C(=O)N4CCSCC4)cc3)ccc2c(OC)c1OC
CS(=O)(=O)NC[C@]1(c2ccc(Cl)c(Cl)c2)CCNCCO1
CCCOc1cccc(Oc2ccc3c(c2)C=C(C(=O)OC)CCS3(=O)=O)c1
CC(C)NC(=O)CN(CC(N)=O)[C@H]1CCN(C(=O)c2cc(C(F)(F)F)cc(C(F)(F)F)c2)[C@H](Cc2ccccc2)C1
COC(=O)CCc1ccc(OCCC(C)Oc2ccc(C)cc2Br)cc1C
O=[N+]([O-])c1ccc(F)cc1-c1cccnc1
Cc1cn(-c2ccc3[nH]c(-c4nc5n(n4)CCCC5c4ccccc4C(F)(F)F)cc3c2)cn1
O=C(NCCc1ccc(O)cc1)Nc1ccc(/N=N\O)cc1
Cc1ccccc1-c1cc(-c2ccc(F)cc2)c(C#CP(=O)(O)C[C@@H](O)CC(=O)O)c(C(C)(C)C)n1
COc1ccc(C(C#N)C(C)C)cc1OC
Cc1ncc([N+](=O)[O-])n1CCO
COc1cc(Nc2cccc3c2nc(Cc2ccc(F)cc2)n3C)ccc1-n1cnc(C)c1
Cc1cc(Cl)ccc1OCC(C)(C)[N+](=O)[O-]
CC(=O)Oc1cc(C)cc(C(=O)Nc2nsc(C(F)(F)F)n2)c1
O=C(CCCC1CCCCC1)C1=C(O)C(Cc2ccccc2)OC1=O
CCOC(=O)[C@@H]1[C@H]2Oc3ccc(Oc4ccncc4)cc3[C@H]21
CNC(=O)c1c(-c2ccc(F)cc2)oc2cc(N(C)S(C)(=O)=O)c([C@H]3CCCN(C(=O)c4cc5cc(C(F)(F)F)ccc5n4C)C3)cc12
CCN(C)C[C@@]1(C(=O)Nc2cc(C)cc(C(F)(F)F)c2)CN(c2c(C)cccc2C)C(=O)[C@H]1C
CCn1c2ccccc2c2cc(C(=O)NCCc3ccccc3)ccc21
O=C(NCC12CC3CC4CC(C1)C4(C3)C2)c1cccc2nc(CN3CCS(=O)(=O)CC3)cn12
COc1ccc(-c2nc(C)c(N[C@@H]3c4ccccc4C[C@@H]3OC(C)=O)c(=O)n2C)c(Cl)c1
N[C@H]1Cc2ccc(C3CCC3)nc2N(O)C1=O
C#CCC1C(=O)NC(C(O)CNC2(c3cccc(CC)c3)CC2)Cc2ccc(c(F)c2)OCCCCC(=O)N1C
Cn1cncc1C(N)c1ccc2c(c1)c(-c1cccc(Cl)c1)c(-c1ccc(Cl)cc1)c1nnnn12
CN(C)c1nc(NC2CCC(NC(=O)OCc3ccc([N+](=O)[O-])cc3)CC2)nc2c1CCCC2
COC(=O)[C@H](Cc1ccc(Nc2nc(C)cc3ccc(F)cc23)cc1)Nc1c(OC(C)C)c(=O)c1=O
CNc1nc2ccc(-c3cnc(OC)c(S(=O)(=O)Nc4ccc(F)cc4F)c3)cc2c(=O)n1-c1ccccc1
COC(=O)C(OC1=C(C(=O)c2ccc(C(C)C)cc2)[C@@H](c2ccc(C(F)(F)F)cc2)N(c2ccc(C)nn2)C1=O)c1ccccc1
CC(=O)OCc1c(-c2cc(Nc3cc4n(n3)CCN(C)C4)c(=O)n(C)c2)cccc1N1CCn2c(cc3c2CCCC3)C1=O
O=C(O)N1CC2CCC(C1)N2S(=O)(=O)c1cccc(F)c1
CN(C(=O)c1cccc(-n2nc(C(F)(F)F)c3c2C(Oc2ccc(C(N)=O)cc2)CCC3)c1)c1ccc2c(c1)OC(F)(F)O2
CC(C)(C)OC(=O)N[C@H]1CN(C(=O)c2ccc(C(=O)N3C[C@H](NC(=O)OC(C)(C)C)C(=O)Nc4ccccc43)cc2)c2ccccc2NC1=O
CCOC(=O)c1c2c(n(C)c1C(=O)OC(C)(C)C)-c1nc(N)ncc1CC2
CC(C)(C)C(=O)[C@@H]1CC2(CN1C(C)(C)C)CC1(CC1)C2
O=C(O)Cc1ccc(Cn2nc(C(F)(F)F)c3c2CCCC3)cc1
N[C@H]1CCC[C@H]1C(O)C1(c2ccccc2F)CCC1
CS(=O)(=O)c1cnc(NC(=O)c2ccccc2OC(=O)CCCC(=O)NCCN2CCCC2)s1
COc1ccc(C(C)NC(=O)c2cc3cc(OC(F)C(F)F)ccc3n2C)nc1
CN(C)C(=O)C1CCN(Cc2ccccc2)C1
C[C@H](NC[C@H](Cc1ccccc1)NC(=O)c1cc(C(=O)N[C@H](C)c2ccc(F)cc2)cc(N(C)S(C)(=O)=O)c1)C(=O)NCC#N
Cn1c(=O)n(Cc2ccc(C(=O)N3CCCCC3)cc2)c(=O)c2cc(C#CCc3ccccc3)ccc21
N#Cc1cc(-c2ncnc3[nH]c(-c4ccc(OCCN5CCCC5)cc4)cc23)ccc1OCC1CC1
COCCNC(=O)c1ccc(C2=NNC(=O)CC2C)c(OC)c1
Cc1ccccc1Nc1nc2ccc(CC(=O)Nc3ccc(C(C)CC(=O)O)c4c3CCC4)cc2o1
CCN1CCC2(CCN(c3c(F)c(N)c4c(=O)c(OC(=O)O)cn(CC)c4c3F)C2)C1
COC(=O)CN(CC(=O)NC(Cc1c[nH]cn1)C(=O)OC(C)(C)C)Cc1ccccc1
Cc1cc(N2CC(C(=O)Nc3ccc(C#N)cc3)OC2C(F)(F)F)ccc1[N+](=O)[O-]
Cc1cn(C)c2ccncc12
CC1(C)Cc2[nH]c(-c3ccnc(NC(=O)C(CC(F)F)c4ccc(S(C)(=O)=O)cc4)c3)c(Nc3ccccc3)c2C(=O)N1
Cc1cc(Oc2ccc(C(=O)O)cn2)c(Br)c(=O)n1-c1ccc(C(=O)O)cn1
Cn1cc(S(=O)(=O)N2CC(Cc3cccc(C(F)(F)F)c3)C(C3OCCCO3)C2)nn1
CCCCN1CCCc2cccc(C(C)(C)C)c21
OCC1(c2ccccc2)CC=CC1
CCC(=O)NC1CN2CCC1CC2
COc1cc(OCc2ccc(Cl)c(Cl)c2)ccc1C(=O)NS(C)(=O)=O
CCc1ccc(-c2oc3nc(CS(=O)(=O)NCCCC4(C(=O)O)CCOCC4)c(C4CC4)cc3c2C(=O)NC)cc1
CCN[C@H]1C[C@@H](C(=O)OCC)CCN1CCC(CN(C)S(=O)(=O)c1ccccc1)c1ccccc1
CCC(N(CC)CC)C1(O)CN(C(=O)c2ccc(F)c(F)c2Nc2ccc(I)cc2F)C1
CCc1cn([C@H]2C[C@H](OCc3ccccc3)[C@@H](COC(c3ccccc3)(c3ccccc3)c3ccccc3)O2)c(=O)[nH]c1=O
CN(CCO)CCC(=O)c1ccccn1
COC1C(O)C(OC(N)=O)C(Oc2cccc3ccc(=O)oc23)OC1(C)C
COC(=O)c1csc(NC(=O)c2cc(OC)c(OC)cc2O)n1
CNC(=O)[C@]1(Cc2ccccc2)CN(C(=O)[C@@H](CCCc2cccc(C)n2)NC(=O)C(C)(C)N)CCC1=N
CCOC(=O)C(C(=O)O)C(c1ccc([N+](=O)[O-])cc1)C(C(=O)OCC)C(=O)OC(C)CC
CN(CC1CC(F)(F)CN1)S(=O)(=O)N1CCN(c2ncnc3[nH]ccc23)CC12CC2
CN1CCN(Cc2cc(S(=O)(=O)n3ccc4ccccc43)ccc2Br)CC1
C=CCNC1CCN(c2ccccc2NC(=O)Nc2cnc3c(-c4cccc(Cl)c4)cnn3c2)CC1
O=C(Nc1cncc(-c2ccc3[nH]nc(-c4cc5c(-c6ccc(F)cc6)cncc5[nH]4)c3n2)c1)C1CCCC1
Cc1c(-c2cc(Cl)c3c(c2)/C(=C/c2ccc[nH]2)C(=O)N3)cnc2c1NCCO2
CC(=O)C1Cc2ccc(S(=O)(=O)N3CCN(c4ccc(Cl)c(Cl)c4)CC3)cc2C1
O=C(C1CCS(=O)(=O)CC1)N1CCN(c2ncccn2)CC1c1cccc(F)c1
Cc1noc(NS(=O)(=O)c2ccco2)c1Br
CC(C)N1CCN(CCNC2CCN(c3cccc(-c4cc5cc(S(F)(F)(F)(F)F)ccc5[nH]4)c3)CC2)CC1
COc1ccc(-n2nc(C(F)F)cc2-c2ccc(C#N)cc2)cc1
CN1C(=C2SC(=Nc3ccccn3)N(Cc3ccccc3)C2=O)Sc2ccccc21
C[N+]1(Cc2ccc(NC(=O)C3=Cc4cc(-c5ccccc5)ccc4CC3)cc2)CCCCCC1
Cc1ccc(-c2nc(Cc3n[nH]c(-c4ccc(C)cc4)n3)n[nH]2)cc1
C[C@@](O)(C[C@](N)(CF)c1ccccc1F)C(F)(F)F
CC(C)(C)OC(=O)N1CCCC1Cn1ccc2c(N)cccc2c1=O
CCCOc1cc(-n2cnc3cccc(C(=O)OC)c32)ccc1-c1ccccc1-c1nnn[nH]1
O=C(NC(C1CC1)C1CCN(C(=O)Oc2cncnc2)CC1)c1ccc(Cl)s1
O=C(NCC1CCCCC1)c1cccc2nc(CC(=O)N3CCC4(CC3)OCCO4)cn12
CC(C)CC(=O)Nc1cncc(-c2cc3c(-c4nc5c(N6CCCCC6)nccc5[nH]4)n[nH]c3cc2F)c1
C#CCN1CCC(Nc2ccc(Cl)cc2)CC1
OCCCNC1CCc2c(Cl)ccnc2C1
CC(=O)Nc1ccc2c(c1)CCc1sc(NC(=O)c3cccc(C(C)(C)N)c3)c(C(=O)O)c1-2
CC(=O)N1CCCC(c2nc(Nc3cccc(F)c3)cc(-c3cncc(N4CCN(C(=O)OC(C)(C)C)CC4)c3)n2)C1
COC1=CC2=NC(N)N=C(N)C2=C(Cc2ccc(F)cc2)C1(Cc1ccc(F)cc1)OC
CCCC[C@H](C)C[C@H](O)/C=C/[C@@H]1[C@H]2CC(CCSCC(=O)N3CCCC3)=C[C@H]2C[C@H]1O
Cc1ccc(N2C=CC3NCN=CC3C2)nc1
C/C1=C/CC(=O)CCC(C)COC(=O)C23CCCCN2C(=O)C(C3=O)C(C)CCCCCC(C)C1
O=C(O)C=Cc1ccc(C=CC(=O)c2cccc(CO)c2)cc1
CC(C)Cc1cc(-c2ccccc2)nc(NCCO)n1
CCOC(=O)c1cc2c(F)ccc(F)c2[nH]1
N[C@@H](CCC(=O)N1CCN(c2ccccn2)CC1)C(=O)O
Cc1cncn1CCCCNC(=C[N+](=O)[O-])NC1CCCCC1
COc1cc(Nc2nc3ccccc3nc2NS(=O)(=O)c2cccc(C(C(N)=O)N3CCCC(C)C3)c2)cc(OC)c1
CCC(O)(c1ccncc1)c1cnc(-c2ccc(F)cc2)s1
COc1c(C)c(C)c(OC)c(CCl)c1C
O=C(O)C1=CN([C@@H]2CCc3ccc(C(=O)N4CCC5(CC4)CCN(c4ccncc4)C5)cc32)CN=C1
COC(=O)Cc1c(C(=O)OC)n(Cc2cccc3ccc(F)cc23)c2ccccc12
CCCc1nc(C)c2c(=O)[nH]c(-c3cc(Cc4ccc(/C=C/C(=O)NO)cc4)ccc3OCC)nn12
OC[C@@H]1COc2c(ccc(F)c2F)N1
CC1(C)CCCc2cc(C(=O)C#Cc3ccc(C(=O)O)c(O)c3)ccc21
O=C(O)CCCCn1nnc(-c2ccc(C(c3cccc(O)c3)N3CCN(Cc4ccccc4)CC3)cc2)n1
CCCc1cc2c(N3CCn4c(nnc4C(F)(F)F)C3)nc(NC(C)=O)nc2s1
COc1cc2c(-c3cc[nH]n3)ccnc2cc1OCCCN1CCN(C)CC1
Cc1cc(C)c(N2CCCC2)c(C)c1NS(=O)(=O)c1cc(Cl)cc(Cl)c1O
C[C@H](N)CN1CCc2cc(F)ccc21
CN1CC[C@H]2c3cc(S(=O)(=O)c4cc(F)cc(F)c4)ccc3N[C@@H]2CC1
CCNc1c(N)ccc2c(N)ccc(OC)c12
CCCC[C@@H](C(=O)NC(Cc1cccc(-c2ccccc2)c1)C(=O)O)n1cc(C)cc(Cc2ccccc2)c1=O
Cc1c(NC(=O)c2nc3c(n2C)CCN(C)C3)cccc1-c1cccc(-c2nc3cc(CO)cc(Cl)c3o2)c1C
CCC(C)(C)CC=C(CC(NS(N)(=O)=O)C(=O)O)c1cccs1
CCN1C(Cl)=C(Cl)N=C(NC(=O)N2CCN(c3cc(OC)cc(OC)c3)CC2)C1OC
CC(C)Cc1ccc(COc2ccc(CCCOc3ccc(C(=O)O)cc3C(=O)N3CCC(C(=O)O)CC3)cc2)cc1
Cc1ncsc1[C@H](Nc1cc(Cl)c2ncc(C#N)c(NCC(C)(C)C)c2c1)c1cn(C2(C(F)F)CC2)nn1
CCCCC1=C(Br)/C(=C\Nc2ccccc2)OC1=O
CC(C(=O)O)c1ccccc1Cn1ccc(OCc2ccc(F)cc2F)c(Br)c1=O
NC(COCCn1nnc(-c2ccnc(C(=O)NCc3cccc(F)c3)c2)n1)C(=O)O
CNC[C@@H](NC(=O)c1ccc(-c2nc([C@@H]3CC[C@@H](O)[C@H](F)C3)cnc2N)cc1F)c1cc(F)cc(I)c1
COC(=O)N(C)[C@H]1CC[C@H](CC(=O)Nc2cc(-c3ccccc3)c(-c3ccc([C@]4(N)C[C@](C)(O)C4)cc3)nn2)CC1
COC(=O)C(=O)Nc1cc(N)ccc1C(C)(C)C
CC(C)(C)C(NC(=O)O)c1ccc(C#N)c(Br)c1
CN(C(=O)Cc1ccc(C(F)(F)F)cc1)[C@H]1CC[C@@]2(O)[C@H]3Cc4ccc(O)c5c4[C@@]2(CCN3CC2CC2)[C@H]1O5
O=C1Nc2cc(Cl)ccc2/C1=C\c1cc(Cl)ccc1OCC1CCOCC1
CN(C)S(=O)(=O)c1ccc(-c2ccnc(Nc3cccc(CCO)c3)n2)s1
COC(=O)C1CC(=O)N(c2ccc(C(C)(C)C)cc2)C1
COc1ccsc1C(=O)N1CCC(N2CCC(N3C(=O)N[C@H]4CCCC[C@@H]43)CC2)CC1
O=C(Nc1ccc(Nc2cc(N3CCCCC3)cc(N3CCCCC3)c2)cc1)c1ccc2ccccc2c1O
COc1cc(Cc2ccc(NC(=O)c3ccc(=O)n(C)c3)nc2)ccc1F
CCCC1=C(O)COC1=O
CC(Sc1cc2cc(O)ccc2[nH]1)(C(=O)O)c1ccccc1
CC(C)CCC1C(=O)N(COC(=O)c2c(Cl)ccc(OCCN3CCCC3)c2Cl)S(=O)(=O)N1C
N#Cc1ccc(C(CCCO)Oc2ccc(OC3CCCCO3)cc2)cc1
CC(C)(C)OC(=O)CC(NC(=O)C1CCCCN1C(=O)N1c2ccccc2Sc2ccccc21)C(O)CF
Cc1cc(C)c(-n2cnc3c(NCc4ccccc4)cc(C)nc32)c(C)c1
O=C(Oc1ccc(Oc2ccc(C(F)(F)F)cn2)cc1)N1CCC(Sc2nccn2-c2cccnc2)CC1
Clc1cccc2c1c(-c1cncc(-c3ccsc3)c1)cn2CCCN1CCCCC1
FC(F)(F)c1cc(Cl)n2ncnc2c1
CCOC(=O)c1ccnn1C(CCC(C)C)C(=O)OC
Cc1c(Oc2ccc(S(=O)(=O)O)cc2F)ncnc1OC1CCN(C(=O)OC(C)C)CC1
Cc1ccc(Oc2c(N3C(C)CCC3C)cc(C(=O)O)cc2S(N)(=O)=O)cc1
CN1CCOc2cc(C(=O)Nc3cnc(OCC(F)(F)F)c(-c4ccc(Cl)c(F)c4)c3)cnc21
CC(C)Oc1cc(-c2ccc(C(=O)NS(=O)(=O)CCCO)cc2)ccc1C(CCN(C[C@H](O)c1cccc(Cl)c1)C(=O)O)C(C)(C)C
CCOC(=O)[C@](N)(SCC)C(=O)N(CCOC(C)C)c1ccc(C(=O)N2CCN(CCc3ccc(Cl)cc3)CC2)cc1
O=C(O)Cn1c(=O)n(CC(=O)O)c2c([N+](=O)[O-])c(Cl)ccc21
Cn1c(C2CCOCC2)nc2sc([C@H]3CCCN3C(=O)OCc3ccccc3)nc2c1=O
Cc1cc(-c2cc(C(F)F)nn2-c2ccc(S(C)(=O)=O)c(F)c2)ccc1-c1cscn1
CN(Cc1ccc2c(c1)OCO2)C(=O)OC(C(F)(F)F)C(F)(F)F
CCC(=O)Oc1ccc(C=C2CCCCC2=O)cc1
CC(C)(O)c1ccc(F)cc1Cl
CCN(CC)C(=O)CCC(=O)c1cc(Br)ccc1N
CN(C)CCNCc1ccc2c(c1)[nH]c(=O)c1cccn12
Cc1cccnc1-c1cc(F)cc(-n2nnc(-c3ccccn3)n2)c1
CCCc1nc2c(N)nc(C)c(C)c2n1CCCCN(O)C(=O)NC(C)C
Cc1nc(NC(C)c2cccc(Br)c2)c2nc(Oc3ccccc3)ccc2n1
O=C(NCC1CCN(C[C@@H]2CCCN2S(=O)(=O)C2CCCC2)CC1)c1cc(F)cc(C(F)(F)F)c1
CC(c1nc(-c2ccccc2)c[nH]1)N(C(=O)O)c1c[nH]c2cc(Cl)ccc12
CC(C)C(NC[C@@H](O)[C@H](Cc1ccc(OCCCc2ccccc2)cc1)NC(=O)O[C@H]1CO[C@H]2OCC[C@@H]12)S(=O)(=O)c1ccc2c(c1)OCO2
C=C1NC(=O)NC(C(=O)N[C@@H]2CC[C@H](c3ccccc3)c3ccccc32)=C1N
O=C(O)C=Cc1ccc(C(=C2CCCCCC2)c2ccc(O)c(Cl)c2)cc1
COCC1O[C@H]2O[C@H](COCc3ccccc3)[C@@H](OC(C)=O)[C@H]2O1
Cc1ccc(C(=O)Nc2cc(N)cc(C(F)(F)F)c2)cc1N1C=C(c2cnn(C)c2C)NN1
Cc1cc(CN2CCOCC2)sc1-c1ccc(C(=O)N[C@@H](CC(C)C)C(=O)N2C[C@H](F)[C@H]3OCC(=O)[C@H]32)cc1
COc1ccc(CNCCc2cn(C)c3ccc(F)c(OC)c23)cc1OC
COC(=O)[C@H](CC(N)=O)NC(=O)[C@H](Cc1ccc(OC)cc1)NC(=O)OC(C)(C)C
CN(C(=O)C1=NOCc2cc(-c3ccc(F)cc3)ccc21)C(CN1CCCC1)C(O)c1ccc(OC2CC2)c(F)c1
O=c1c2cc(-c3ccc(OC(F)(F)F)cc3)ccc2ncn1Cc1noc(-c2cccc(C(F)(F)F)c2)n1
O=C(Nc1cnc(-c2ccncc2F)c(-c2ccc(F)cn2)n1)C1(C2(C(=O)Nc3cnc(-c4ccncc4F)c(-c4ccccc4F)n3)CC2)CC1
COC(=O)CC(C(=O)O)C1CCC2(CC2)OC1
COc1cccc(-c2c(C)c(Cc3c(F)cccc3F)c3n(c2=O)C(C(=O)O)CS3)c1F
Cc1ccccc1C(CC(=O)c1ccc(=O)n(C)n1)c1ccc(C2CCNCC2)cc1
Cc1ccc(-c2ccccc2CN(C)C)cc1
Cn1c(C(=O)N[C@H]2CN3CCC2CC3)ccc1-c1ccc(C#N)cc1
C[C@@]12CC[C@@](CCOc3cccc(O)c3)(O1)[C@H]1C(=O)N(c3ccc(C#N)c4ccccc34)C(=O)[C@H]12
CCc1cc(-c2nocc2-c2ccc(-c3cccnc3)cc2)cc(CC)c1CC
COc1ccc([C@@H]2Sc3cc(Cl)ccc3N(CCCN3CCN(c4ccc(OC)cc4)CC3)C(=O)[C@@H]2OC(C)=O)cc1
NC[C@@H](NC(=O)c1ccc(-c2nc(C3CCC(F)(F)CC3)cnc2N)cc1F)c1cccc(Cl)c1
CS(=O)(=O)N1CCN(c2cc(C3=NCc4cnc(C5CC5)cc43)ccn2)CC1
Cc1ccc2nc3c(C)cc(=O)c(C)c-3oc2c1
NCCCC(N)(c1ccc(N)cc1)c1ccc(N)cc1
Cc1cn(CCCNCc2cccc(Cl)c2)cn1
C[C@]12CCC(=O)C=C1CC[C@@H]1[C@@H]2CC[C@]2(C(O)O)CCC[C@@H]12
O=C(Nc1ccc(F)cc1)N1CCc2ccccc2C1c1ccc(C(F)(F)F)c(F)c1
CCOC(=O)N1c2ccc(OC)nc2C(NC(=O)OCc2ccccc2)CC1C
CCc1c(C)nc(N2CCN(c3ccccc3)CC2)[nH]c1=O
CC(C)(C)OC(=O)N1CC[C@]2(CCN(c3ccc4[nH]nc(I)c4c3)C2=O)C1
O=C(COc1cccc2cnncc12)NCC(O)CN1CCc2ccccc2C1
CCCOc1ccc(C(=N)N)cc1
COc1cc2c(cc1OC)CC(Cc1ccccc1)N=C2
COC(=O)c1[nH]c2ccoc2c1Br
O=C1NC(=O)c2c1ccc(Cl)c2Br
CCCCOC1CCCC1
CN(c1cnc(-c2cc3ccncc3cc2O)cn1)[C@@H]1C[C@@]2(C)CC(F)(F)[C@@](C)(C1)N2
Cc1c(CC(=O)O)c2cc(O)c(Cl)cc2n1Cc1ccc(OC(F)F)cc1
COc1cc2[nH]c(=O)c(-c3nc4ccccc4[nH]3)c(N[C@H]3CN4CCC3CC4)c2cc1-c1ccc(C(N)=O)cc1
Cc1cc(N2CCCC2)c2ccc(NCc3ccc(F)cc3F)cc2n1
N#Cc1ccc(NC(=N)N)cc1
COc1ccc(OC)c(S(=O)(=O)N2CCN(c3nc(-c4cccc(C)c4)cs3)CC2)c1
CN1CCN(c2ccc(CCn3cnc4cc(-c5ccc(Cl)cc5)ccc4c3=O)cn2)CC1
COc1c2[nH]c3ccc(F)cc3c2c(C2CC2)c2c1[nH]c1ccc(F)cc12
Cn1c(-c2ncc(C(F)(F)F)cc2S(=O)(=O)C2CCC2)nc2cc(C(F)(F)F)cnc21
Cc1nc(CCl)n(Cc2ccccc2Cl)c1C
CCCCc1nc(CO)c(Cl)n1Cc1ccc(-n2ccc(C)c2C(=O)O)cc1
Cc1cccc(OC2CCN(c3ccc(-c4cc(OCC(C)(C)O)cn5ncc(C#N)c45)cn3)C2)n1
CCCc1cc(C(=O)OC)oc1Cc1ccc(-c2ccccc2C(=O)OC(C)(C)C)cc1F
CC(C)=CCNc1ncnc2c1ncn2[C@@H]1O[C@H](CO)[C@@H](O)[C@H]1O
CCOC(=O)c1cccc(C(=O)O)c1-n1cccc1
Cn1cc2cc(NC(=O)c3cccc(-c4ccnc(N)c4)n3)c(N3CCCCC3)cc2n1
CC(O)COc1ccc(C2=CC(NC(=O)c3ccnc(C(C)(C)F)c3)(N3CCOCC3)C=NC2C)cn1
CC(C)c1cccc(C(C)C)c1NC(=O)CCCCCSc1nc2cccc(-c3cc[nH]n3)c2o1
CCCN(Cc1cccc(-c2ccc3ncnc(Nc4ccccc4)c3c2)c1)C(=O)c1ccc(F)cc1F
C=C[C@H]1[C@H](OCc2ccccc2)[C@@H](OC(C)=O)O[C@H](OC(=O)CC)[C@H]1OCc1ccccc1
COc1cnc(N2CCN(C(=O)Cn3cc(-c4ccc(F)c(C)c4)nc3-c3ccc(F)cc3)CC2)nc1
c1cncc(C2CNC2)c1
N#Cc1cccc(N(C#N)C(=N)N[C@@H]2CCCC[C@H]2CN2CC(=O)N[C@@H](Cc3ccccc3)C2)c1
CC(=O)SC(CC(=O)O)Cc1ccc(C2CCCCC2)c(Cl)c1
O=C(CCN1CCC[C@@H](Cc2ccccc2)C1)c1cc2oc(=O)[nH]c2cc1Cl
COc1cnc2ncc(=O)n(-c3cnc4c(c3)CCC(NCc3ccc5c(n3)NC(=O)CO5)C4)c2c1
NCc1cccc(-n2cccc(C(=O)Nc3ccc(-c4cn([C@H]5C[C@@H](CO)C5)c5ncnc(N)c45)cc3)c2=O)c1
CN(C)c1cc(N[C@H]2CC[C@@H](NC(=O)c3c(F)c(F)c(F)c(F)c3F)CC2)nc2ccccc12
CNC1CCC(C)CN(CC2CCCCCS2)C1=O
CN(C[C@H]1CN(c2ccc(C3=CCOCC3)c(F)c2)C(=O)O1)c1ncc[nH]1
O=C(O)C(CNC(=O)C1CC(CCCCNc2ccccn2)ON1)NS(=O)(=O)c1ccccc1-c1ccccc1
N#Cc1cc(Cl)c(Nc2nc3cnc(N[C@H](CO)C(F)(F)F)nc3n2[C@H]2CC[C@H](C(N)=O)CC2)c(Cl)c1
Cn1cnc(-c2ccc([C@H]3C[C@@H]3C(N)=O)cc2)c1Sc1ccc(Cl)cn1
CC(C)(C)OC(=O)N1CCCCC1CCC(=O)Nc1cn2nc(Cl)ccc2n1
O=C(O)CCCc1cn(C(CCCCO)C(=O)O)nn1
CS(=O)(=O)c1cccc(-c2cccn3nc(Nc4ccc(C(=O)N5CC(N)C5)cc4)nc23)c1
Cc1nc2c([nH]1)=CCC=2
COC(=O)N[C@H](C(=O)N1C[C@@H](C)C[C@H]1c1nc(-c2ccc(Br)cc2)c(Cl)[nH]1)C(C)C
CNC[C@H](O)[C@H](c1ccccc1)n1ccc2cc(NC(=O)c3cccc(Cl)c3)ccc21
Cn1c(CCCC2(C(=O)NCC(F)(F)F)c3ccccc3-c3ccccc32)nc2cc(NC(=O)c3ccccc3-c3ccc(C(F)(F)F)cc3)ccc21
Cc1nc2c(N3CCOCC3)cc(-c3ccccc3C(F)(F)F)nn2c1C(=O)O
COc1ccccc1-c1cc(-c2ccc(CN3CCN(C(=O)OC(C)(C)C)CC3)cc2)on1
Cc1c(Cc2ccc(-c3cn(C)nn3)cc2)cc2c(c1C)CN(C[C@H]1CCCO1)C2=O
CCOC(=O)[C@@H](NC(=O)OCc1ccccc1)[C@H](NC(=O)OC(C)(C)C)C(C)C
O=C(O)NC(=O)Nc1ccc(Cn2ccc3cnccc32)cc1
O=C(NC1CCCC1)NC(c1cc(F)cc(OCC(F)(F)C(F)F)c1)(c1ccc(Cl)cn1)C(I)c1ccccc1
Cc1ccc2sc(Cl)c(F)c2n1
N#Cc1ccc(Cl)c2scnc12
CC(C)CNC(=O)c1ccc(-c2ccc(-c3ccccc3)cc2C(=O)Nc2ccc(C(=N)N)cc2)c(C(=O)O)c1
COc1ccc(-c2csc(N=S3(=O)CCCC3c3ccc(Cl)nc3)n2)cc1
CCNC1=Nc2ccccc2C1
COc1cc(Nc2c(C#N)c(-c3ccccc3)nc3cccc(C)c23)c(Cl)cc1C
Cc1c(C(=O)N(c2ccccc2)c2ccc(O)cc2)cc(-c2cc3c(cc2C(=O)N2Cc4ccccc4C[C@H]2C)CN(C(=O)Nc2ccccc2)CC3)n1C
COC(=O)c1sc(Nc2cc(COC(=O)C(C)(C)C)ccc2N)cc1O[C@H](C)c1ccccc1C(F)(F)F
CS(=O)(=O)N1C[C@@H](Oc2cccc(F)c2)C[C@@H]1C(=O)N1CCCN(C2CCC2)CC1
C=Cc1ccc(CNC)cc1
O=C1NC(CCN2C(=O)c3ccccc3C2=O)(CCN2C(=O)c3ccccc3C2=O)n2c1c(Cl)cc(Nc1ccncn1)c2=O
N=C(N)c1ccc(NC(C(=O)O)c2ccccc2)cc1
O=C(O)Nc1cc(F)c(C2(O)CCSCC2)c(F)c1
CCCSCCC(CC)NC[C@H](O)COc1ccc(C#N)cc1
CCCN(c1ccc(C(CC)CC(=O)OC)cc1NC(=O)Oc1ccc([N+](=O)[O-])cc1)C1CCOCC1
COc1cc(/C=C(/Cl)C(=O)c2ccc(N(C)C)c(N)c2)cc(OC)c1OC
CCCC(=O)c1c2n(c3nc(Cl)ccc3c1=O)-c1ccccc1CN2
CCCCCCC1CCc2nc(C3CCC(N)(CO)C3)ccc2C1
NC(=O)c1nnc(N[C@H]2CCCNC2)c2cc(-c3ccc(Cl)cc3)sc12
Clc1ccc(-c2[nH]cnc2COC2CCCCC2)cc1
COc1ccc2nnc3c(C)nc(-c4cccc(Cl)c4)n3c2n1
Cc1n[nH]cc1NC(=O)Nc1ccc(-c2nc(N3CCOC[C@@H]3C)cc(C3(S(=O)(=O)c4ccc(F)cc4F)CC3)n2)cc1
CCOC(=O)Cc1[nH]c(C(=O)c2ccccc2)c(C)c1C(=O)O
CC(=O)c1cccc(NC(=O)NC/C=C/CN2CCCC(Cc3ccc(F)cc3)C2)c1
CNC(C[C@@H](Oc1ccc(F)c2ccsc12)c1ccccc1)OC(=O)C(=O)OC(C[C@@H](Oc1ccc(F)c2ccsc12)c1ccccc1)NC
Cc1cc(-c2nn(C)c(OCC(F)F)c2C)ccc1OCc1c(C)cccc1-n1nnn(C)c1=O
CCOC(=O)c1cc(-c2cc(C(C)C)c(C)cc2C)on1
COC=C1C(=O)NC(=O)c2ccc([N+](=O)[O-])cc21
Cc1c(Cc2ccc(F)c(N(C(=O)O)C(C)(C)C)c2)n[nH]c(=O)c1C
CC(NCC#N)c1ccccc1OCc1ccccc1
CC(C)(C)OC(=O)NC(=N)c1ccc(CNC(=O)C2CCc3ncc(NS(=O)(=O)c4ccc(F)cc4)c(=O)n32)cc1
c1csc(-c2c[nH]nn2)c1
CC1C[C@H]2[C@@H]3C(Cl)CC4=CC(=O)C=C[C@]4(C)[C@H]3C(O)C[C@]2(C)[C@@]1(O)C(=O)CO
CCC(C1CCNCC1)N(CC)C(=O)COC(=O)C(F)(F)F
CCCCO[C@H]1c2c(C(=O)N(C)C)cc3c(nc(C)n3C)c2N[C@H](c2ccccc2)[C@H]1O
O=[N+]([O-])C1=Cc2cc3c(cc2OC1)OCO3
CCn1c(=O)c2c(C)c(CNCC3(C)OCCO3)sc2n(CCC(F)(F)F)c1=O
Cc1ccc(-c2ccnc3[nH]c(-c4n[nH]c5ncc(-c6cncc(NC(=O)C(C)(C)C)c6)c(F)c45)nc23)s1
CCCOC(C)(C(=O)Nc1ccc([N+](=O)[O-])c(C(F)(F)F)c1)C(F)(F)F
NCCC1=C(I)CCCC1
COc1ncc(-c2ccc3c(c2)CN(C2CCN(C(=O)OC(C)(C)C)CC2)C(N)=N3)cc1NS(=O)(=O)c1ccc(F)cc1F
C1=CC2NC(c3ccccn3)C(c3ccccc3)CN2N1
CC1(C)C(=O)N(C2CCN(C(=O)C(Cc3ccc(Cl)cc3)NC(=O)C3CCNCC3)CC2)c2ccccc21
Nc1cc(Cl)cc(CNc2ncnc3c2ncn3C2O[C@H](CO)[C@@H](O)[C@H]2O)c1
NC[C@@H](c1ccc2ccccc2c1)C(O)c1ccncc1Cl
C[C@H](N)c1ccc2c(c1)ncn2-c1cccc(-c2cccc(F)c2C#N)c1
N#CCNC(=O)c1ccc(-c2ccnc(Nc3ccc(N4CCC(N5CCNC5=O)CC4)cc3)n2)cc1
O=[N+]([O-])c1c(Cl)cc(Oc2ccc(OC(F)(F)F)cc2)cc1Cl
CC(O)c1cnn(-c2ccc(F)cc2F)c1
COC(=O)c1cccc2cc(Oc3ccc4c(c3)C(C)(C)CCC4(C)C)ccc12
CCCn1c(Oc2ccc(C(N)=O)cc2)nc2nc(C3CCCC3)[nH]c2c1=O
Cc1cccc(N(C(=O)NCC2CCCC(COCC(=O)O)C2)c2ccccc2)c1
CC[C@@H](Nc1nc(Nc2cccc(C)c2)c(C(N)=O)cc1F)[C@H](C)N
CCCS(=O)(=O)Nc1cc(F)c(F)c(C(=O)c2ccc3ncccc3c2)c1F
CCN1N=C2CCN(C(=O)[C@@H](Cc3c[nH]c4ccccc34)NC(=O)C(C)(C)N)C[C@]2(Cc2ccccc2)C1=O
CS(=O)(=O)C1CCN(c2c(-c3c(F)cc(F)cc3F)c(Cl)nc3ncnn23)CC1
CC(C)(C)N1CC(=O)N2[C@H](Cc3c([nH]c4ccccc34)[C@H]2c2ccc3c(c2)OCO3)C1=O
CCN(Cc1cn2c(N3CCC(N(C)C)CC3)cccc2n1)[C@H]1CCCc2cccnc21
CCOc1ccc(/C(=C\C=C\C(=O)O)c2ccc(Cl)cc2)cc1
CC1(c2ccccc2)CNCCN1c1ncnc2ccccc12
CC(NC1CCC(NC(=O)c2cnc3cc(OC(F)F)c(Br)cc3c2)CC1)C(F)F
CCOC(=O)COC1(c2ccc(OCc3cccc(-c4ccc(C)nc4)c3)cc2)COC1
C[C@H](c1ccccc1)N1CC2(C(=O)OC(C)(C)C)COC=C[C@@H]2C1=O
C[C@@]12CCC[C@@H]1c1cc(C(=O)O)cc(Br)c1O2
NC1(CCO)CCNC1C(c1ccccc1)c1ccccc1
COc1c([C@@H]2CN3CCN(C[C@@H](O)c4ccc5c(c4C)COC5=O)C[C@@H]3CO2)ccc(C#N)c1F
CCN(CC)CC1CC(=O)N(Cc2ccccc2)C1
O=C(Nc1cncc(-c2cc3c(-c4nc5c(-c6cc(O)cc(F)c6)cncc5[nH]4)n[nH]c3cn2)c1)C1CCCC1
CCOc1cc2c(c3c1OC(C)(C)C3)C(c1ccc(C(=O)OC)c(N3C(=O)CN(C)C3=O)c1)=NC(C)(C)C2
CC(C)c1cccc(COc2nc(N3CCN(C)CC3)ncc2Sc2ccc(C#N)c(C(F)(F)F)c2)c1
CC(C)(Sc1nc(CCOc2ccc(C(=O)Nc3ccccc3)cc2)cs1)C(=O)O
Cc1sc2nc(-n3ccnc3)nc(NCc3ccc4c(c3)OCCO4)c2c1C
CCC/C=C/[C@H](CC(C)=O)OC(=O)[C@@H](NC(=O)OCC1c2ccccc2-c2ccccc21)C(C)C
CN(C)CCCCCC(=O)N[C@H]1CC[C@@H](C(=O)N(C)c2ccc(-c3nc4ccccc4[nH]3)cc2)C1
CCCCc1cc2cc(NS(C)(=O)=O)ccc2o1
CO[C@@]1(c2cccc(C(N)=O)c2)[C@H]2CCC[C@@H]1CN(Cc1ccccc1)C2
CCNC(=O)c1ccc(OCC(=O)c2ccc3c(c2)C(C)(C)CCC3(C)C)cc1O
COCCN(C)Cc1cc(-c2ccc3c(N4CCOC[C@@H]4C)nc(N4CCOC[C@@H]4C)nc3n2)ccc1F
CN1CCCC1CN1CCc2[nH]c(-c3n[nH]c4cc(-c5ccc(O)c(F)c5)ccc34)nc2C1
O=C(Nc1cccc(-c2ccc(F)cc2F)c1)c1cc2ccc([N+](=O)[O-])cc2n1C(=O)O
CCNC(=O)c1ccc(-n2nnc(C(=O)NC3CC3)c2C)c(OCCOc2ccc(Cl)nc2)c1
C[S+]([O-])c1ccc(-c2cc(C(F)(F)F)nn2-c2ccc(C#N)cc2)cc1
O=S(=O)(NC1CCc2c(CCC(O)C(F)(F)F)cccc2C1)c1ccc(C(F)(F)F)cc1
COC(=O)C(CNC(=O)c1ccc(-n2ccccc2=O)cc1)NC(=O)c1ccc(Cl)s1
CN(C)CC1CCCCC1(O)c1ccccc1
CN1NC(c2ccccc2)NNC1c1ccccc1
COc1cccc2c(=O)c(O)coc12
CC(C)(O)c1c(F)cc(OCCCN(Cc2cccc(C(F)(F)F)c2F)CC(c2ccccc2)c2ccccc2)cc1S(C)(=O)=O
Cc1cnc(Cl)nc1NCc1ccc(-n2ccnn2)cc1
COc1cc(OP=S)ccc1CN(C(=O)CBr)c1ccccc1
CCCc1c(Cc2ccc(-c3ccccc3C#N)cc2)c(=O)n(C2CCC(OCCOC)CC2)c2ncnn12
CC=CC1=C(C(=O)O)N2C(=O)C(C(=O)C(N)c3ccc(O)cc3)C2(N)SC1
CC(C)(C)NC(=O)OC(c1cccc(C(F)(F)F)c1)c1ccnc(-c2cc(N3CCCCC3)ccc2N)c1
CCCCCCOC(CC(=O)C(C)O)c1ccc(O)c(OC)c1
N#Cc1ccc(-c2cncc(CC(=O)O)c2)c(CN(Cc2ccccc2)C(=O)C2CC2)c1
N=C(c1ccc(-n2cc(CNC(=O)c3ccc(Cl)s3)nn2)cc1)N1CCCC1
CCC[C@H](C(=O)O)N(Cc1ncc(C)c(OC)c1C)c1nc(N)ncc1[N+](=O)[O-]
CN(Cc1cc(-c2ccsc2)n(S(=O)(=O)c2cccnc2)c1)C(=O)O
Cc1nc(N[C@@H](C)c2cc3cc(Cl)cc(F)c3[nH]c2=O)sc1C(N)=O
CCN(CC)C(=O)Cn1ncc(N[C@@H]2C[C@@H]3C[C@H]([C@H]2C)C3(C)C)c(Br)c1=O
O=c1c(Br)c(COC23CC4CC(CC(C4)C2)C3)[nH]n1C1CCCCC1
O=C(O)c1ccc(COc2cc(Cl)ccc2NS(=O)(=O)c2ccc(Cl)cc2)cc1
COc1ccc(-c2ccc(-c3nc4ccc(Cl)cc4c(=O)n3Cc3cccc(CN)c3)cc2)c(OC)c1
OCc1ccc(CNO)cc1
Cc1c(Cl)cccc1Cn1c(C)nc(=O)c2sc(N3CCOC(C)C3)nc21
COC(=O)c1ccncc1NC[C@@H]1CCOc2cc(-c3ccccc3OC)ccc21
Cc1cc(C)cc(-c2nc3c(s2)CN(CC(=O)N2CCN(C4CCC4)CC2)CC3)c1
CC(=O)c1cnc(=O)[nH]c1
[CH2-][NH2+][C@H](Cc1c[nH]c2ccccc12)c1nc(-c2ccccc2)c[nH]1
Nc1nc(N)c2c(OCc3cccc(Br)c3)cccc2n1
Cc1cc(C)c(S(=O)(=O)N(CCc2cccc(Cl)c2)Cc2ccc(-c3cccnc3)cc2)c(C)c1
CCCC=C1CC2CCC(C1)N2CCCN1C(=O)COc2ccccc21
CC(Nc1ncc2cc(-c3ncnc4c3cnn4C3CCCCO3)ccc2n1)c1cccc(Cl)c1
CC(C)n1sc2nc3ccccc3n2c1=O
Cc1cc(N2CC3CC2CN3)nc2ccc(NC(=O)/C=C\c3ccc(Cl)cc3)cc12
COc1cc(-c2ccccc2CCl)cc(OC)c1OC
Cc1ncccc1C(C#N)N1CCN(C(=O)CC(O)(c2ccccc2)C(F)(F)F)CC1
CCCc1nnc(-c2nc3c(N4CCC(n5c(=O)[nH]c6ccccc65)CC4)ncnc3n2C)o1
CC1Cc2c(nnn2-c2ncc(OCc3ccccc3)cn2)CN1C(=O)c1cccc(C(F)(F)F)c1F
CNc1nc(Nc2ccc(C(=O)N3CCCC(OC)C3)cc2OC)ncc1Cl
O=C(N1CCN(c2ccc(Cl)cn2)CC1)N1CCC(C(=O)O)(c2ccccc2)CC1
ClCc1ccc(CBr)cc1
c1cc(-c2ccc3nnoc3c2)c[nH]1
CCn1nc(C)cc1C(=O)C(C)C
C=CC[C@]12CC[C@](O)(C#CC)C[C@@H]1CCc1cc(OC(=O)NCCN3CCCC3)ccc12
Cc1nc2cc(-c3ccc4ncc(C(=O)N5CCOC(C)(C)C5)n4c3)ccc2o1
OC1(CC(c2ccccc2)C(F)(F)F)CCC1
CC(C)(C)C(=O)Oc1ccc([N+](=O)[O-])cc1
Cc1ccc(Cl)cc1NCc1cc(=O)n2nc(-c3ccc(F)cc3)nc2[nH]1
O=C(C=C(O)c1cc(Cc2c(F)ccc(F)c2F)cn(Cc2cccc(F)c2)c1=O)C(=O)N1CCN(c2ccc(-n3ccnc3)cc2)CC1
COc1ccc(C(Cc2ccccc2)C(N)C(O)COc2ccc(OCc3ccccc3)cc2)cc1OC
NC1CCC2(C=CN3C=CNC32)CC1
CC1(C)Oc2cc(/C3=C/CCCCCC3)cc(O)c2[C@@H]2CC(=O)CC[C@H]21
Cc1cc(CNC(=O)c2nc(N3CCCCC3CCO)n(C)c(=O)c2O)ccc1F
COc1ccc(S(C)(=O)=O)cc1-c1cn(C)c(=O)c2cncnc12
CC(C)Oc1ccccc1N1CCNCC1
COc1ccc(Cl)cc1CN(C)C(=O)c1cc(-c2nnc(O)n2-c2ccccc2C)c(O)cc1O
O=C(OCc1ccc(F)cc1F)c1cc(Br)ccc1OCc1ccc(F)cc1F
CCCN(CCC)c1c(SC)nc2c(-c3c(Cl)cc(C)cc3OC)cccn12
Cc1c(Cc2cccnc2)c(-c2ccccc2)cc2nc(-c3ccc(C(=O)O)cc3)[nH]c12
CCNC(=O)Nc1ccc(-c2cccc3cc[nH]c23)cc1
O=C1Nc2cccnc2N(C(=O)N2CCCC(CCN3CCCCCC3)C2)c2ccccc21
CO[C@@H]1[C@@H](CO)O[C@@H](n2ccc(=O)[nH]c2=O)[C@@H]1O
CNC(=O)c1cc(C(=O)NCC[C@H]2CN(C(=O)OC(C)(C)C)CCO2)cc(Cc2ccccc2)n1
NC(=O)C1(N2CCCCC2)CCN(C(=O)CSc2nc3ccccc3[nH]2)CC1
N#Cc1ccc2c(-c3ccccc3)c(-c3ccc(C4(N)CCC4)cc3)oc2c1
O=[N+]([O-])c1cccnc1N(C1CCCC1)C1CCN(Cc2ccccc2)CC1
COC(=O)c1ccc(C2=C[C@]3(C=Nc4cc(Cl)ccc43)[C@H](c3cccc(Cl)c3)CC2)cc1
Cc1cccc(-c2c(-c3ccnc(Cl)c3)nc(-c3ccnc(Cl)c3)n3cnnc23)c1
Cn1ccc(C(=O)Nc2cccc3ccc(-c4cncc(F)c4)nc23)n1
c1ccc(CSc2n[nH]c3ccccc23)cc1
COC(=O)CC[C@@H](C)[C@H]1CC[C@H]2[C@@H]3CCC4CCCC[C@]4(C)[C@H]3CC(O)[C@@]21C
NCCC(c1ccccc1)c1ccc(SCc2ccc(Cl)cc2Cl)cc1
CCCN(CCc1ccccc1)C(=O)[C@@H]1OC(C(=O)O)=C[C@H](N)[C@H]1NC(C)=O
CC(C)c1ccc2c(c1)CCOCO2
COC(=O)CNc1ccc(-n2cc(-c3ccc(Cl)cc3Cl)nc2Cc2ccc(Br)cc2)cc1
CNc1nccc(-c2cccnc2Oc2ccc(Nc3nc4ccccc4n3C)cc2C)n1
O=C(Nc1cccc(C23c4ccccc4C(=O)N2CCN3C(=O)c2ccc(F)cc2)c1)c1ccc(F)cc1
Cc1cc([C@H](Nc2nsnc2Nc2ccc(Br)c(C(=O)N(C)C)c2O)C(C)C)oc1C
C=CCC1CCCN(CCc2cc(-c3ccccc3)nc3ccccc23)C1
COc1cccc(C(=O)Cn2cccc(C)c2=O)c1
Cn1nccc1-c1cccc2c3c(oc12)-c1cc(=O)c(C(=O)O)cn1[C@H](C(C)(C)C)C3
CC(C)[C@H](NC(=O)[C@H](C)N)C(=O)N1CCC[C@H]1Cc1coc2ccc(O)cc12
CCCCc1nc2nncc-2c2nc(-c3ccccc3)[nH]n12
Cc1ccccc1-n1cnc2c(N(C)C)c3ccnsc-3c2c1=O
CS(=O)(=O)N1CC2(CCC(C(=O)NC3CCN(c4ccccn4)CC3)CC2)c2ccccc21
CN1CCc2c(c3cc(F)ccc3n2C#Cc2ccncc2)C1
CC(=O)OCc1n[nH]c2cccc(OCC(O)CN3CCC(COc4ccccc4)CC3)c12
COc1cc(-c2cc(C)c3ncnc(N4CCc5ccc(NCCN6CCOCC6)cc5C4)c3c2)ncn1
CC(C)(C)Oc1cnc2c(N)nc3ccccc3c2c1
Nc1ncc(-c2cccc(C(=O)NCc3ccc4c(c3)OCCO4)c2)nc1C(=O)N[C@H]1CCCNC1
CCN(CC)CCCNC(=O)c1ccc(-c2nc3c(C)cccc3[nH]2)cc1
CCCCc1noc(-c2ccccc2N(C(N)=O)[C@@H]2C[C@@H]3CCC[C@H](C2)N3C)n1
C=CCn1cc(Br)c2ccn(S(=O)(=O)c3ccc(C)cc3)c2c1=O
CC(I)C(O)(C(=O)O)c1ccccc1
C/C=C\[C@@H](c1ccc(OCc2ccc(C(C)(C)C)c(-c3cc(OC)ccc3F)c2)cc1)[C@H](C)C(C)=O
C[C@@H](NC(=O)[C@H]1C[C@@H]1c1nc2ccccc2[nH]1)c1ccc(C(=O)N2CCOCC2)s1
Cc1ncn(-c2cc(F)ccc2CNC(=O)c2nc3n(c(=O)c2O)CCOC32CCOCC2)n1
Cc1cc(C(F)(F)F)nc(CNS(=O)(=O)NC[C@H](N)C(=O)O)n1
O=C(O)Cc1ccccc1Sc1ccc(F)c(Cl)c1
CCCCCCCCCC[N+](Cc1ccccc1)(Cc1ccccc1)Cc1ccccc1
Cc1cc(OCC2CC2)cnc1-c1cccc(OCc2ccc(C(=O)NS(C)(=O)=O)cc2)c1
CC(=O)N1CCN(c2ncc3c(C)nccn23)CC1
COCCc1ccc(OCCCCO)cc1
COC[C@H]1CCCN1Cc1cc(Nc2nc(C)cn3c(-c4cnn(CC(=O)Nc5ccncc5F)c4)cnc23)sn1
O=C(C1CCS(=O)(=O)CC1)N1CCN(c2ncc(C(F)(F)F)cn2)C[C@H]1c1ccc(Cl)s1
CC(C)Oc1nn(CCOCc2ccccc2)cc1CCO
CCCCc1cc(OC)ccc1S(=O)(=O)NC[C@@H](O)[C@H](Cc1ccccc1)NC(=O)[C@@H](N)[C@@H](C)CC
CC[C@H](O)C1CCCCN1
COCC(=N)N[C@@H]1CCCC[C@@H]1Nc1nc(C(=O)NCC2(O)CCCCC2)nc2ccc(C)cc12
Cc1cccc(CC(=O)c2ccnc3ccccc23)n1
CC[C@H](C1CC1)n1c(=O)c(C)nc2c(-c3ccc(Cl)cc3Cl)ccnc21
CCN(CC)CCCOCCc1ccc(Cc2cccc(Cl)c2)cc1
N#Cc1c(N)ccc(C(F)(F)F)c1F
CNc1ncc2c(-c3cnc(N)nc3)nn(CC3CCC(N)CC3)c2n1
CC(C)=CCC/C(C)=C/CCc1ccncc1
CCOC(=O)c1coc2c(Cl)ccc(OC)c12
COC[C@H](CCN1CCN(C(=O)OCc2ccccc2)[C@@H](C)C1=O)C(=O)O
Cc1cccc(C)c1OCC(=O)N[C@@H](Cc1ccccc1)[C@@H](O)C[C@H](Cc1ccccc1)NC(=O)CC(C)CN1CCNC1=O
COCn1nc(C(C)(C)C[SH](=O)=O)cc1C1CC(C)(S(=O)(=O)c2cccc(C(F)(F)F)c2)CCO1
COc1c(-c2ccc3cc(OS(C)(=O)=O)ccc3c2)cc(-n2ccc(=O)[nH]c2=O)cc1C(C)(C)C
N#Cc1cccc(COc2ccc([C@@H]3C[C@H]3NCC(N)=O)cc2)c1
COc1ccc(NC(=O)CCc2ccc(C(C)(C)C)cc2)cc1O
O=C(NCc1ccc(Cl)cc1)c1nc2n(c(=O)c1O)CCCC21CCC1
CC(C)(C)OC(=O)N1CCC(c2cc(=O)[nH]c3c(-c4nc(C(N)=O)no4)cnn23)CC1
CCCCCOCc1ccco1
CCC1c2nnc(C)n2-c2cnc(-c3cn(C)nc3-c3nccs3)nc2N1c1cnn(C)c1
O=C(Nc1cc(C2CCN(S(=O)(=O)C3CC3)CC2)nn1-c1ccc(F)cc1)c1cnn2cccnc12
O=C1c2ccccc2CN1C1CCCc2ccccc21
CC(C)C1CCC(N2CCC(n3c(CNC(=O)O)c(CN4CCCC4)c4ccccc43)CC2)CC1
O=C(O)C(O)(C(=O)c1ccccc1)C(=O)c1ccccc1
COc1ccncc1-c1cccc2c(N)c3c(nc12)CN(C1CC1)C3=O
NC1(c2ccc(Cl)c(Cl)c2)CCNCC1
C[C@H](NC(=O)Cc1ccccc1F)C(=O)N[C@H]1N=C(c2ccccc2)c2ccccc2N(C)C1=O
COCCC(C)NC(=O)c1cc(-c2ccc(C(C)(C)C)cc2)on1
Nc1ccc(C2CCC(=O)N2c2ccc(Oc3ccc(Cl)cc3)cc2)cc1C(F)(F)F
CC(C)(C)OC(=O)Nc1ncc(-c2ccccc2CO)s1
C[C@@H](NC(=O)C1CC1c1cc2cc(F)ccc2[nH]1)c1ccc(OCC2CC2)cn1
Cc1ccc(-c2ccc(Cl)cc2)cc1C1=C(O)C2(CCCC(C)C2)NC1=O
C[C@H]1CN(c2cc(F)c(Br)cc2[N+](=O)[O-])CCN1C
NCc1nc2c(-c3ccccn3)cccc2[nH]1
CC(C)(C)OC(=O)NCC1CCN(c2cc3ncccc3cc2NC(=O)c2csc3cccnc23)CC1
CCCCCCCCCCC(O)(O)c1ccccc1
Cn1cc(CNC23CC4CC(CC(C4)C2)C3)nn1
CCc1ccc(-c2ccc(F)cc2)c(C(=O)OC)c1
FC(F)(F)Oc1ccc(OC2CC2)c(Br)c1
COC1=C(Br)C(=O)O/C1=C\c1cccc2ccccc12
C[C@H](Nc1nc(N)nc(N)c1C#N)c1nc2cccc(Cl)c2c(=O)n1-c1cccc(F)c1
CCC(=O)NC1CCN(c2c(CCN)cc(Cl)c3cccnc23)C1
Cn1c(C(=O)Oc2c(F)c(F)c(F)c(F)c2F)cc2ccccc21
CCCNC(=O)CN1C(=O)C2CCCCC2C1=O
C#CCOC[C@H](NC(=O)c1ccc(C(=O)N2CC=CC2)c(Br)c1)c1nc2cc(Cl)ccc2[nH]1
COc1ccc(OC)c(C(=O)c2cnc(NC3CCN(C(C)=O)CC3)nc2N)c1
NS(=O)(=O)c1cc(NC(=O)Cc2cc(C(F)(F)F)ccc2Cl)ccc1Oc1cccc(Cl)c1
CCCCN1CC(C(=O)OC(C)C)CC1=O
CC1(c2cccc(C(=O)O)c2O)CCCCC1
CC(C)(F)CN1CCC(COc2ccc(-c3ccc(C(=O)N4CCC[C@H](O)C4)cc3)cc2F)CC1
CN1CCCC[C@H]1[C@@H](NC(=O)c1cc(Cl)sc1Cl)c1ccccc1
CC(C)(C)SC1=NNNN1c1ccccc1
N#CC(Cc1ccc(-c2ccc(C(N)=O)c(F)c2)cc1)NC(=O)C1(N)CCOCC1
O=C(O)CCCCCC[C@H]1[C@H](O)CC(=O)[C@@H]1CC[C@@H](O)CCc1cc2ccccc2s1
Cc1nc(-c2ccccc2)nc(Oc2ccc(C(=O)O)cc2)c1C(C)C
CC(=O)Nc1nc(CCc2ccc(NC(=N)N)cc2)c(C(=O)N(C)CCC(=O)N(C)C)s1
CC(C)Cc1n[nH]c2c(=O)[nH]c(Cc3ccccc3F)nc12
O=C(O[C@H]1C[C@H](Sc2nc3n(n2)[C@H](c2ccccc2)C[C@@H]3F)C1)c1ccc([N+](=O)[O-])cc1
COc1cc(CC(=O)CCl)cc(OC)c1
CCOC(=O)[C@H](N)Cc1ccc(C[C@@H](N)C(=O)OCC)cc1
COc1cc(C2COc3c(ccc(O)c3C)C2c2ccc3c(c2)OCO3)cc(OC)c1O
CCCCc1nc(O)c(C(=O)N2CCN(Cc3ccccc3F)CC2)c(O)c1-c1c(OC)cccc1OC
Cc1nccc2c1C(=O)N1CCN(S(=O)(=O)c3ccc(C#N)cc3C(F)(F)F)CC21
CC(C)CNCC(=O)Nc1ccc(C#Cc2ccccc2)cc1
CCCCCCN1N=CN(Br)C1C#N
NC(=O)N1CCCCC(C2CCC2)C1=O
CC(C)C[C@H](NP(=O)(OC[C@H]1OC[C@@H](n2ccc(N)nc2=O)O1)Oc1ccccc1)C(=O)O
Cn1cc(-c2cncc(-c3ccc(N4CCCC4=O)cc3)c2)c2cc(N3CCN(C(=O)OC(C)(C)C)CC3)cnc21
CC(=O)Nc1ccc(NC(=O)CNC(=O)c2ccc(S(=O)(=O)Nc3ccccc3Oc3ccccc3)cc2)cn1
c1nc(N2CCOCC2)cc(-n2ncc3ccc(C4CCNCC4)cc32)n1
CSc1cc(N2CCC(N)CC2)cc2sc(C(N)=O)c(N)c12
COc1cc(C(N)N2C=CC=NC2)ccc1OC(F)F
NC(CCc1nnc(-c2ccc3[nH]c(=O)oc3c2)s1)Cc1ccc(C(F)(F)F)cc1
COc1ccc(-c2ccc(C(F)(F)CC(CC(O)CSCc3ccccc3)C(=O)O)cc2)cc1
CC(C)C(=O)C1CN(c2cc(Cl)ccc2[N+](=O)[O-])C1
CO[C@H](C)[C@@H](c1nc2cc(I)ccc2[nH]1)N1C(=O)N[C@H](c2ccc(OCCO)cc2)C1=O
CC(O)CNC(=O)N1CCCC(C23CCC(c4cc(-c5c(F)cccc5F)nnc42)C3(C)C)C1
COC(=O)C1CCN(C(=O)OC)C(c2ccc(F)c(F)c2)C1
O=C(N[C@H](CN1C2CCC1CC2)[C@H](O)c1ccc2c(c1)OCCO2)C(F)(F)c1cc2cc(Cl)ccc2o1
CCOC(=O)c1cc2c(C)c(C)nc(OC)c2n1C
CNCc1ccc(-c2cc(-c3cncc(-c4ccc(=O)n(C(C)C)c4)n3)on2)c(OC(C)C)c1
Brc1ccc(C(c2cccn2-c2ccccc2)N2CCCC2)cc1
C[C@H](N)[C@]1(c2ccc(F)cc2)CC[C@H](Oc2cc3c(cc2Cl)CNC=C3)CC1
N=C(N)c1ccc(-c2ccc(OCCCCCC(=O)O)cc2)cc1
CC1c2cc(C(=O)O)c(=O)n(C3CC3)c2-c2cc(Cl)c(OCC3CC3)cc2S1(=O)=O
CC(=O)C1=NN2c3cc(Cl)ccc3OC[C@H]2[C@@]1(CCCO)c1ccccc1
CC1(C(=O)N[C@@H]2CNC[C@H]2c2ccccc2)CCc2[nH]nc(-c3ccncc3)c2C1
CCCC(CCC)n1cc(C(=O)NCC(C)C)c2cc(-c3c(CC)cccc3CC)ncc21
Cc1nc(N)c(-c2c(N)nc(-n3nc(Cc4c(F)ccc(F)c4F)c4ccccc43)nc2N)c(N)n1
Cn1cnc2c1N=C(N)N(Cc1ccccc1)C2N
c1nc(N2CCC3(CCCN3)C2)c2cc[nH]c2n1
CCNS(=O)(=O)C1=Cc2cc3c(cc2=C(S(=O)(=O)NCC)C1=O)C=CC(=O)C=3
CN1CCN(C(=O)c2cccc3[nH]c(-c4n[nH]cc4NC(=O)c4c(F)cccc4F)nc23)CC1
Cc1nc2ccc(O)c(O)c2c(C)c1C
C#Cc1nc(C(=O)Nc2cccc(C(C)=O)c2)ncc1N(C)C
CC(Oc1ccc2c(-c3ccccc3)cc(=O)oc2c1)C(=O)NC(C(=O)O)c1ccccc1
O=S(=O)(Oc1cccc2c1CCNCC2)C(F)(F)F
FC(F)c1nc2ccccc2n1-c1nc(NCc2ccc(Oc3ccccc3)cc2)nc(N2CCOCC2)n1
Cc1nnc(C(F)(C2Cc3[nH]c4ccc(Cl)cc4c3C2)S(=O)(=O)c2cccc(Cl)c2)o1
COc1cc(OC)c2c(-c3ccc(OC(=O)C(F)(F)F)cc3)nc3[nH]ncc3c2c1
C[C@@H](O)CNC(=O)c1cnccc1Nc1nc(-c2cc(Cl)ccc2F)nc2c1CC(C)(C)C2
Cl[C@H](CN1CCOCC1)c1ccc(Br)cc1
COCCCNC(=O)c1csc(CNC(=O)COc2ccc(OC(F)(F)F)cc2)n1
O=[N+]([O-])c1ccccc1[C@H]1OC2(CCCC2)O[C@@H]1CO
COCCn1cc(-c2c(C)nn(-c3nc(-c4ccc(Cl)c(Cl)c4)c(SC(C)C)s3)c2C(=O)O)cn1
CC1(C)SCCNC1C(=O)O
CC(=O)NC(C)c1cnc(OCc2c(F)cc(Oc3cccc(OCC4CC4)c3)cc2F)c(C(F)(F)F)c1
O=C(O)CNCCCC(Oc1ccc(C(F)(F)c2cccc3c2OCCO3)cc1)c1ccccc1
COc1cc(CNC(=O)c2cc(C3=NOC(c4cc[nH]c(=O)c4CC(=O)N(C)C)C3)nc(C)n2)ccc1F
CCOC(=O)c1ccc(-c2ccc(F)cc2)c(CN2CCCCC2)c1
Cc1ncccc1Oc1cc(Br)cnc1Nc1nc(C(O)CO)cs1
O=C(Nc1ccc(C2CCN(CC3CCOC3)CC2)cc1)N1CC(c2cccnc2)C1
O=C1O[C@]2(CCN(C(=O)C3(c4ccc(N5CCN(c6ccc(F)cc6)CC5)nc4)CC3)C2)c2ccncc21
Fc1cnc(Cl)cc1N1CCC(C2CC2)CC1
COC(=O)c1sc(-n2cnc3cc(OC)c(OC)nc32)cc1OCc1ccccc1C(F)(F)F
C=CC[C@@]1(C)C[C@H](c2cccc(Cl)c2)[C@@H](c2ccc(Cl)cc2)N(c2ncc([N+](=O)[O-])cc2C)C1=O
Cc1nc(-c2ccc(Cl)cc2)sc1C(=O)CN[C@H]1CCCN(c2cccc(C(=O)O)c2C)C1
O=C1C(C=CCI)[C@@H]2SCC=CN12
CNC(=O)c1ccc(F)cc1
Cc1cc(OCc2ccc(F)cc2F)c(Br)c(=O)n1Cc1cc(C(N)=O)[nH]n1
COC1=NC(C2=CCCCC2)CCCC1
COc1cc(N)c(Cl)cc1C(=O)NC1CCN(CC2CCN(C(=O)C(C)C)CC2)CC1OC
CNC(=O)CSc1nonc1/C(=N\O)NC1Cc2c(Cl)cccc21
CC(C)(C)OC(=O)N1CCN(c2cc3c(cc2[N+](=O)[O-])CN(C[C@@H](F)C(C)(C)O)C3=O)CC1
N#Cc1cccc2c1CCN2[C@@H]1CCN(c2ccc(S(=O)(=O)Nc3nccs3)cc2)C1=O
CCOC(=O)N1CCNCC1C(=O)C(Cc1ccc(C(=O)OC)cc1)NC(=O)c1cc(-c2ccccc2)nc(-c2ccccc2)n1
CC1(C)NC(=O)N(c2ccc([N+](=O)[O-])c(C(F)(F)F)c2)C1=O
Cc1cc(-n2ccnc(SCCc3ccccc3F)c2=O)cnc1OCC(C)(C)O
COc1ccc(F)cc1-c1ccnc2[nH]c(C3=CCC(OC(=O)[C@]4(O)CCCN4)CC3)cc12
CCN(Cc1cc(C)ccc1-c1cc(CC(=O)OC)cc(C(F)(F)F)c1)C(=O)NC
CC1=C/C(=N\c2c(NCCCn3ccnc3)nn3ccccc23)C(NCCO)=CC1=O
CC(=O)S[C@H](C)[C@H](CCc1ccccc1)C(=O)O
CC(CNC(=O)C1CN(S(=O)(=O)c2c(C(N)=O)[nH]c3ccc(Br)cc23)CCO1)c1ccccc1
Cc1ccc(C(N)=O)cc1Nc1nc(N[C@H]2CCN(Cc3cccnc3)C2)nc(N(C)CC(C)C)n1
CC(C)OCCN(CC(=O)O)S(=O)(=O)c1cc2cc(F)ccc2o1
CCN(CC)CCNC(=O)c1c(C)[nH]c(C=C2C(=O)Nc3cc(C(=O)Nc4cccc(NC(=O)c5ccccc5)c4)ccc32)c1C
CCCCCOc1cccc2c1CN(C1CC(=O)NC1=O)C=N2
CCN1CCN(c2nc3cc(NC(=N[C@H]4C[C@@H]5C[C@H]([C@@H]4C)C5(C)C)N4CC(O)C4)ccc3c(=O)n2CCc2ccc(Cl)cc2Cl)CC1
CC(=O)O[C@H]1CC[C@H]2[C@@H]3CC=C4CC(O)CC[C@]4(C)[C@H]3CC[C@]12C
N=C(N)c1ccc(OCCCCN2CCN(CC(=O)O)C(=O)C2=O)cc1
O=C(O)N1Cc2ccc([N+](=O)[O-])cc2C1
CCCCCCN1C[C@H]2N(C(=O)CN(C)N2C(=O)NCC2CCCCC2)[C@@H](CCC(=O)O)C1=O
COc1ccc(C(O)CC(=O)c2ccc(C(C)(C)C)cc2)cc1
COc1ccc(N2CC[C@H](N(C)C)C2)cc1Nc1ncc(Cl)c(Nc2ccccc2S(=O)(=O)NCC(C)C)n1
C#CC(CC=C)(OC(=O)c1ccc([N+](=O)[O-])cc1)C(F)(F)F
CC(C#N)(Cn1cc2c(Cl)cc(Cl)c(Cl)c2n1)NC(=O)c1ccc(I)cc1
O=[N+]([O-])c1cccc(Nc2ncnc3cnc(NC4CC4)nc23)c1
CC1=C(CCC=NO)C2=C(C)C3(CC3)[C@@](C)(O)C(=O)C2=C1
CCCCOC(=O)CNC(=O)c1nc2ccc(Cl)cc2cc1OCc1ccccc1
CCc1cnc(-c2cc3sccc3n2C)n1CCOc1ccc(OC2CCCN(C(=O)OC(C)(C)C)CC2)cc1
C1=CNC(c2nc(NCc3ccccc3)c3ccccc3n2)=CC=N1
COC(=O)c1ncc(OC)nc1N
COC(=O)Cc1ccc(OC)c(Oc2ccc(Br)cc2CN2C(=O)O[C@H](c3ccccc3)[C@@H]2C)c1
C#CCN1CC(=O)N2[C@@H](CCC)C(=O)N(CCCC)C[C@@H]2N1C(=O)NCc1ccccc1
COc1cc2c(cc1NS(=O)(=O)c1ccc(I)cc1F)CCN(C(=O)OC(C)(C)C)CC2
COc1ccc([C@@H]2CN([C@H]3CC[C@H](OC(C)C)CC3)C[C@@]2(C)C(=O)O)cc1
COc1ccc(Oc2ccc(CC(C)=O)cc2)cc1
Cc1[nH]c2ccc(CCN3CCCC3)cc2c1C(=O)OC(C)c1ccccc1Br
CNC(=O)c1ccc(NC(=O)Nc2ccc(-c3nc(N4CCOCC4)c4ccc(-c5ccco5)cc4n3)cc2)cc1
CCCCS(=O)(=O)NC(C(=O)O)C1(O)CCC(CCCC(=O)N2CCN(c3ccncc3)CC2)CC1
C#CCN(CCCC(N)=O)C1CCc2ncsc2C1
CSc1ccc(-c2nc(-c3cccc(CN4CCCC4)c3)n[nH]2)cc1
CCNc1nc(Sc2ccc(C3=CCCCC3)cn2)nc(N(C)C)n1
O=C(Nc1ccnc(OC[C@H](O)CO)c1)N1c2nc(-c3cccc(C(F)(F)F)c3)ccc2N2CC[C@H]1C2
CCOc1c(Cl)cc(C(=O)Nc2cc(F)c(C(=O)O)c(F)c2)cc1C(F)(F)F
COc1ccc2c(c1)C(=O)N(c1ccccc1)C(c1ccc(C)s1)N2
COc1ccc(CC(=O)N2CCCCC2)cc1
CC(=O)O[C@H]1Cc2ccccc2[C@H]1Nc1c(C)nc(-c2ccc(N(C)C)cc2C(F)(F)F)n(C)c1=O
C[C@@H](OS(C)(=O)=O)[C@H]1O[C@H](OCc2ccc3c(c2)OCO3)[C@H]2OC(C)(C)O[C@H]21
COc1cccc(C(=O)c2cccc(OC)c2O)c1O
CC1(C)COC(C2(Cc3ccccc3)CCc3cc(-c4cccc(F)c4)ccc3C2=O)=N1
CC(C)(O)CCCC(O)C=C[C@@]1(O)C[C@H](O)[C@H](CC(=O)O)C1
COC(=O)[C@H]1C[C@@H](NC(=O)OC(C)(C)C)CO1
COc1cc(CSC)cc(Nc2ncc(F)c(-c3ccc(F)cc3F)n2)c1
CCCCCCC(C)NC(=O)c1c(-c2ccc(-c3cccc(C(F)(F)F)c3)o2)noc1N
CCn1c(N)c(-c2ncc[nH]2)c(=O)c2ccc(-c3ccc(CC(=O)Nc4ccccn4)cc3)nc21
CN(C)[C@]1(c2ccccc2)CC[C@]2(CC1)CN(c1csc(-c3ccncc3)n1)C(=O)N2
Cc1noc(C)c1-c1cnc2c(-c3cnn(CC(F)(F)F)c3)cn(Cc3ccccc3)c2c1
CC(C)(N)CNc1c([N+](=O)[O-])cnc2ccccc12
Cc1nnc(SCC2=C(C(=O)O)N3C(=O)C(NC(=O)C(NC(=O)C(C)C(=O)O)c4ccccc4)[C@@H]3SC2)s1
COc1ccc(CCN2CCC(C(=O)Nc3nn(C)c4ccccc34)CC2)cc1
CN(CC(F)F)[C@@H](CN)C(=O)Nc1ccc(N2CCOCC2=O)cc1C(F)F
Cc1ccc(C(=O)N2CCC(c3ccc(C#N)cc3)CC2)cc1NS(=O)(=O)CCCNC(C)C
CCOC(=O)C(C)=Cc1cncc(Cl)n1
CCn1ccc(C(=O)Nc2cc(OC)c(OC)cc2C(=O)OC)n1
Cc1cccc(N2CCN(CCCCN3C(=O)CNC3=O)CC2)c1
O=C(O)c1ccc(COCC2SCC(=O)N2c2ccc3c(c2)CCC3O)o1
N#Cc1cc(CCCO)ccn1
CC(C)(C)N1CCC(n2cc([C@@H](Nc3cc(Cl)c4ncc(C#N)c(Nc5cccc(Cl)c5Cl)c4c3)c3ccccc3)nn2)CC1
CC(C)(C)[C@H](c1cc(-c2cc(F)ccc2F)cn1Cc1ccccc1)N(CC[C@H](N)C(=O)O)C(=O)CO
CC(C)(C#N)NC(=O)[C@@H]1CCCC[C@H]1c1oc(-c2ccc(F)cc2F)nc1-c1ccccc1N1CCS(=O)(=O)CC1
COc1cccc(-c2ccc(O)c(C(=O)Nc3cccc(OCCc4ccccc4OC)c3)c2)c1
O=C(Cc1ccccc1)Nc1cc(CCc2ccccc2)ccc1C(=O)O
CCCCc1nccn1Cc1ccccc1Cl
CCOC(=O)/C(C)=C/c1ccc(N(CC)CC)cc1O
COc1ccc(CNC(=O)CCC(=O)N(Cc2cccc3ccccc23)c2ccccc2Oc2cccc(CN)c2)cc1
CCN(CC)C(=O)c1ccc(C(=C2CCNCC2)c2cccc(NCc3ccc(C(F)(F)F)cc3)c2)cc1
COc1cc(CCN2CCN3C[C@@H](c4ccc5c(c4)COC5=O)OC[C@@H]3C2)ccc1C#N
Cc1ccc2c(c1)Nc1cc([C@]3(C)CS(=O)(=O)C(C)(C)C(=N)N3)ccc1CC2
Cc1c(-c2ccnc(Nc3ccc(-c4nncn4C)cc3)n2)c(C)n2c1C(=O)NCC2
Cc1[nH]c2c(NC(=O)NCc3ccc(C(F)(F)F)nc3N3CCC(C)CC3)cccc2c1C
Nc1ncnc(OC2CC3(C2)CN(C(=O)C=CCN2CC(F)C2)C3)c1-c1ccc(Oc2ccccc2)cc1
CC(C)(C)OC(=O)Nc1ccc(C(F)(F)F)cc1CSC(C)(C)C(=O)O
COc1ccccc1Nc1ncc(C)c(-c2c[nH]c(C(=O)O)c2)n1
CCCc1c(OCCCOc2ccc3c(c2CCC)CC(C=CC(=O)O)CC3)ccc(C(C)=O)c1O
CCOC(=O)c1[nH]c2ccccc2c1CCCSc1cccc2ccccc12
CCN(CC)Cc1ccc(CC(NC(=O)CC(NS(=O)(=O)c2ccc3ccccc3c2)c2ccccc2)C(=O)N2CCCC2)cc1
CC(=O)c1cccc(-c2ccc(N(CCc3ccc(OC(C)(C)C(=O)O)cc3)Cc3ccc(C(F)(F)F)cc3)nc2)c1
COc1cc(-c2ccnc(-c3cc(OC)c(OC)c(OC)c3)c2)cc(OC)c1OC
COc1ccc(-c2cnn3c(N)c(-c4cccc(Cl)c4)c(CNCCO)nc23)cc1OC
Oc1ccc(Cl)cc1-c1nc(CCl)co1
Cc1cc2c(cc1Cl)-c1c(c(C(=O)O)nn1-c1ccc(Cl)cc1Cl)C2
COC(=O)c1cnn2c1C(=O)N(c1ccc(C(F)(F)F)cc1)C[C@@H]2C
O=C1Cc2ccc(Cl)c(C(=O)c3ccc(F)cc3)c2N1
COc1cccc(CNc2c(-c3ccc4c(c3)NC(=O)CO4)[nH]c3c(C#N)cnn23)c1
COc1cc(C(Nc2ccc(C(=N)NO)cc2)C(=O)NCc2ccc([N+](=O)[O-])cc2)ccc1OCc1ccccc1
O=C(COc1cccc2[nH]cc(C3CCOCC3)c12)NCc1ccccn1
CCCCc1nc(O)c(Cc2ccc(N3CCCCC3=O)cc2)c(=O)n1-c1c(OC)cccc1OC
Cn1cc(-c2cc3cc(NC(=O)c4cccc(N5CCNCC5)c4)ncc3cn2)cn1
CC(C)CC[C@@H](O)C(C)C1CCC2C3CC=C4C[C@@H](O)CC[C@]4(C)C3CC[C@@]21C
O=C1OC2(CN3CCC2CC3)C(=O)N1c1cc(Cl)cc(Cl)c1
CS(=O)(=O)NCCOc1cc2c(cc1F)CCNC2C1(c2ccc(Cl)cc2)CCC1
CC1(C)CC(=O)C(OS(C)(=O)=O)C1
Cc1cc(-c2ccc(NC(=O)NC(C)c3cnc4ccccc4c3)cc2)ccn1
NS(=O)(=O)c1cc(C(=O)Cn2ccnc2)ccc1Cl
CCCc1c(OCCCCCCC(=O)O)ccc(Cl)c1Cl
CC(C)[C@@H]1CN(C2C3CC4CC(C3)CC2C4)C(=O)N1C
Cc1ccc(C(=O)CN2C=CN(C)C2)cc1
CCc1ccc(F)c(C(Nc2ccc(C(=N)N)cc2)c2nc(-c3ccccc3)nn2C)c1
CC(C(=O)NCc1ccc(C(F)(F)F)nc1N1CCCC1)c1ccc(C(N)S(C)(=O)=O)c(Cl)c1
COc1ccc(F)c(-c2onc(CCl)c2OCC2C(C)(C)C2(C)C)c1
COC(=O)[C@@]1(C)CCN1C(=O)Cc1cc(C)cc(C)c1
Cc1c(Cc2ccccc2S(=O)(=O)c2cccc(F)c2)c2c(n1CC(=O)O)CCNC2=O
NC(=O)OCC1C(NC(=O)OCc2ccccc2)C(=O)N1S(=O)(=O)O
CCCCN(Cc1cc(C)c(OC)cc1C)Cc1c(-c2ccccc2)nc(-c2ccccc2)n1CC
Nc1nc(O)c2c(C#Cc3ccccn3)cccc2n1
O=C(O)c1ccc(-n2nc(Cc3c(Cl)cccc3C(F)(F)F)c3c2C2(CCCCC3)CC2)nc1
O=C(O)N1CCCC(NCCNc2cccc(-c3ncc(C4CC4)[nH]3)n2)C1
Cc1ccc(C(N)=O)c([N+]2(c3nc(C(=O)N4CCN(c5cccc(C(F)(F)F)c5)CC4)cs3)CCC(C#N)CC2)c1
O=C(O)CCNC(=O)c1ccc(CN(C(=O)c2ccc3c(c2)-c2ccccc2C3=O)c2ccc(C3CCCCC3)cc2)cc1
CCc1onc(-c2ccc(F)cc2)c1-c1cn(-c2ccc(C(F)(F)F)cc2)cn1
CNC(=O)c1ccc2c(c1)CCc1cc(C(=O)NC)ccc1C2(CCNCC(=O)N1[C@H](C#N)C[C@@H]2C[C@@H]21)C(=N)Nc1ccc(F)cc1
CC(Oc1cccc(C(=O)c2ccc(N)c(N)c2)c1)c1ccc[nH]1
Cc1ccccc1Sc1c(OC(N)=O)[nH]c2ccsc12
C[C@H](OC[C@@H](O)CO)c1ccc(F)cc1
O=C(OCc1ccccc1)N1CCC[C@H]1c1cnc[nH]1
Cc1ccc(-n2nc(C(C)(C)C)cc2NC(=O)Nc2cccc(CC3CCN(C(=O)Nc4ccsc4)CC3)c2)cc1
O=C(N[C@H]1CCOc2ccccc21)c1sc2c(Cl)ccnc2c1Br
C=CCOC1(C)CCN(c2c([C@H](OC(C)(C)C)C(=O)O)c(C)nc3cc(COCc4c(F)cc(F)cc4OC(C)CC=C)nn23)CC1
CN(C)CCNC(=O)c1ccc(OCCCCCc2ccccc2)cc1
NC(=O)c1cccc2[nH]c(C3CCN(CCc4ccc(Cl)cc4)CC3)nc12
CCOC1OC(=O)CC1NC(=O)CN1CC(C(N)S(=O)(=O)c2ccccc2)=CCC(NC(=O)c2ccccc2)C1=O
COc1ccc(CCN(C)CCCN2CCc3cc(OC)c(OC)cc3C(N)C2=O)cc1OC
COc1ccc2[nH]nc(C(=O)N(C)[C@H]3CN4CCC3CC4)c2c1
Nc1ccncc1
CC(NC(=O)OC(C)(C)C)c1nc2cccc(Cl)c2c(=O)n1-c1ccccc1
COC(=O)C(C[C@H]1CCCO1)c1ccc(F)c(C(F)(F)F)c1
CCCCNC(=O)CCCCCCCN(C(C)=O)c1c(-c2ccc(O)cc2)n(Cc2ccccc2)c2ccc(O)cc12
CNC[C@@H](O)[C@@H](Oc1ccc(F)c2sccc12)c1ccccc1
CCOC(=O)c1c(-c2ccccc2)c2ccc(OC)cc2[nH]c1=O
CN[C@H](C(=O)N[C@H](C(=O)N(C)[C@H](CN(CC(=O)OC)C(C)=O)C(C)C)C(C)(C)C)C(C)(C)c1ccccc1
O=C(C(F)F)N1CCN(c2ncccc2C=NC2(C(=O)O)CC2)CC1
CC(C)(NS(=O)(=O)c1ccc(-c2c(Cl)cc(Nc3n[nH]c(N)n3)cc2C(F)(F)F)cc1)C(F)(F)F
Cc1nc(F)ccc1C(Nc1cc(Cl)c2ncc(C#N)c(NCC(C)(C)C)c2c1)c1cn(C2(C(F)F)CC2)nn1
O=C(NCc1ccc(S(=O)(=O)N2CC(F)(F)C2)cc1)c1cnc2[nH]ncc2c1
CC(C)(C)NCC(O)COc1cccc2c1OSCC2
CC1(S(=O)(=O)c2cccc(C(F)(F)F)c2)CCOC(c2cc(C3(O)COC3)n[nH]2)C1
O=C1CC[C@H](c2cc(F)c(F)cc2F)[C@@H](NC(=O)O)C1
O=C(O)c1ccc2ncn(-c3ccccc3-c3ccccc3)c2c1
O=C(N[C@@H]1CN(C(=O)O)C[C@@H]1C(=O)NO)c1ccc(CN2CCS(=O)(=O)c3ccccc32)cc1
CC1(C)CCSc2cc(C#Cc3ccc(C(=O)O)cc3)ccc21
COc1ccc(Oc2cccnc2)cc1C#CC(C)N(O)C(N)=O
CCCN(C(=O)CNc1ccc(C(=O)OC)cc1)c1ccccc1
Cc1cc([C@@H](C)NC(=O)c2ccc3nc(C4(C)CC4)ccc3c2)c(F)cc1NS(C)(=O)=O
CCCCCCCCCCc1ccc(S(=O)(=O)N[C@H](CC(=O)O)C[N+](C)(C)C)cc1
O=C1CNc2ncc(-c3ccc4[nH]ccc4c3)nc2N1CCC1CCOCC1
CC1=C2C[C@H]3[C@@H](CC=C4CC(=O)CC[C@@]43C)[C@@H]2CC[C@@]12CC1[C@@H](C[C@H](C)CN1CCCCCCN)O2
CNC(=O)c1c(-c2ccc(C)cc2)oc2cc(N(C)S(C)(=O)=O)c(-c3cc(-c4cc5ccccc5s4)cc(OC)n3)cc12
COc1ccc2c(c1OC)CCc1c-2sc(NC(N)=O)c1C(N)=O
O=S(=O)(Nc1ccc(CCc2ccc(NS(=O)(=O)C(F)(F)F)cc2)cc1)C(F)(F)F
COc1cc(F)c(C(C#N)C(=O)OC(C)(C)C)c(F)c1
Cc1ccccc1-c1ccc(C(=O)Nc2ccccc2)cc1
Cc1nc2cccc(-c3cc(C(=O)O)c(C(C)N)[nH]3)c2nc1NC(C)(C)C
COc1ccc(C(=O)N(C[C@H]2CNC[C@@H]2Cc2ccccc2)C(C)C)cc1OCCCO
CCN1[C@H]2CC[C@@H]1C[C@@H](Cc1cc(F)ccc1S(=O)(=O)Nc1ccc3c(c1C(=O)O)OC[C@@H]1C[C@H]31)C2
CN1N=C(C(F)(F)F)CC1(C)C(=O)Nc1ccc(C#N)c(C(F)(F)F)c1
COc1cc2[nH]cc([N+](=O)[O-])c(=O)c2cc1OC
CNC(=O)c1cnc(-c2cnc3[nH]ccc3c2NC2CCCNC2)o1
CS(=O)(=O)c1ccc2c(=O)oc(=O)[nH]c2c1
O=C(O)c1nn[nH]c1Sc1ccc(-c2ccc(Cl)cc2)cc1
CN1CC2CN(c3ccc(-c4ccc5[nH]ccc5c4)nn3)CC2C1
CCN(CCCCC(=O)O)c1cc2c(cc1CN(Cc1cc(C(F)(F)F)cc(C(F)(F)F)c1)c1nnn(C)n1)CCCC2
Brc1cnc2[nH]c(-c3ccc(NCc4ccc(-c5ccccn5)s4)cc3)nc2c1
O=C([C@H]1CCC[C@@]1(C(=O)O)S(=O)(=O)c1ccccc1)N1CCC1
Cc1ccc(Oc2cccc(O)c2)cc1
Cc1cc(F)c(COc2nsc(NC(=O)NCC3CCCO3)c2C(N)=O)cc1F
CCCC[N+]1(C)[C@H]2CC[C@@H]1C[C@H](CC(C#N)(c1ccccc1)c1ccccc1)C2
COc1cc(CNCC(C)NCc2cc(OC)c(OC)c(OC)c2)cc(OC)c1OC
CC(C)(C)OC(=O)C[C@H](NC(=O)N(CC(=O)OC(C)(C)C)Cc1ccc(C(=O)OCc2ccccc2)s1)C(=O)OC(C)(C)C
OCc1cc(C2CC2)no1
Cc1ccc(N(CC2CC2)c2ccc(Oc3nc(O)c4ccncc4n3)cc2)cc1
CCCC(N)COc1noc2ccc(Cl)cc12
CCCCCNC(=O)Nc1ccc2ncc(-c3csc(C(=O)OCC)c3)nc2n1
Cc1ccc(Oc2ccc(OC(=O)NC(C)CCCC(C)C)cc2)cc1
COCCOc1cc2[nH]nc(-c3cc(-c4nc(C(=O)N(C)C)cs4)no3)c2cc1F
Cc1ncc(NC(=O)c2cc(F)cc(N3CCCC3)c2)cc1C(=O)Nc1ccc(OCc2ccccn2)cc1
COc1ccc(Br)c2c1CN(C(=O)O)C([C@@H](O)[C@@H](N)Cc1cc(F)cc(F)c1)C2
Fc1ccc(CC(F)(Cn2ccnn2)c2ccc(Cl)cc2)cc1
CC(C)C(c1ccc(C(F)(F)F)cc1CN(Cc1cc(C(F)(F)F)cc(C(F)(F)F)c1)c1nnn(C)n1)N1CCC(F)CC1
CC(C(=O)OC(C)(C)C)N1CC[C@H](NS(=O)(=O)c2ccc3[nH]c(=O)c4[nH]cc(C(=O)O)c4c3c2)C1
CCNc1ncn(C(OC2CCCC2)c2ccc(OC)cc2)c2ncnc1-2
CCC[C@@H]1CCC[C@H](C2=NC3(CCN(S(=O)(=O)/C=C/c4c(C)cc(N(C)C(N)=O)cc4C)CC3)C(=O)N2)C1
CC(OC(=O)Nc1c(-c2ccc(-c3ccc(C4(C(=O)O)CC4)cc3)cc2)cnn1C)c1ccccc1
CCOC(=O)c1ncc2[nH]c3cccc(Oc4ccc(N)cc4)c3c2c1COC
CC(C)CC(C(=O)NS(=O)(=O)c1ccc(-c2ccccc2)cc1)C(=O)N(c1ccc(F)cc1)C(C)C
O=C1C[C@@H]2COCCN2c2cc(Cl)cnc2N1CCO
CC(C)[C@H](NC(=O)Nc1ccccc1)C(=O)N1CCC[C@H]1C(=O)O
CC(C)(C)c1cc(NC(=O)Nc2ccc(Oc3ccnc(NC(N)=O)c3)c3ccccc23)n(-c2ccc(S(C)(=O)=O)cc2)n1
CC(C)(C)c1cc(NC(=O)Nc2cccc(F)c2F)n(-c2ccc3c(c2)CCC(=O)N3)n1
FC(F)(F)c1nnc2ccc(N3CCN(Cc4nc5ccccc5s4)CC3)nn12
CCOc1ccc(C(=O)CBr)c(OCc2ccccc2)c1
CC(N)(CO)c1nnc(-c2ccc(OCCc3ccccc3)c(C(F)(F)F)c2)s1
C[C@@H](S[C@H]1CO[C@H](/C=C/C=C/c2ccc(C#N)cc2F)OC1)[C@@](Cn1cncn1)(OP(=O)(O)O)c1ccc(F)cc1F
C[C@@H](O)[C@H]1O[C@@H](Oc2cc(CO)ccc2Cc2ccc(OC3CC3)cc2)[C@H](O)[C@@H](O)[C@@H]1O
CN(C(=O)c1cncnc1)c1cn2c(-c3ccc(C(F)(F)F)cc3)cnc2cn1
c1cncc(C2CC3CCN(C3)C2)c1
COc1cccc(C(=O)/C=C\Nc2c(/C=C\c3cc(OC)c(OC)c(OC)c3)ccc(OC)c2OC)c1
CCC(=O)Nc1cc(-n2cc(C)cn2)nc(-c2ccco2)n1
O=C(CCN1CCC(OC(=O)Nc2ccccc2-c2ccccc2)CC1)NCc1cccc(CCNC[C@@H](O)c2ccc(O)c3[nH]c(=O)ccc23)c1
CC(C)(C)OC(=O)N1CC(O)OCC1C(OCc1ccccc1)C(Cc1cc(F)cc(F)c1)N(Cc1ccccc1)Cc1ccccc1
CC(C)(C)C(NC(=O)c1nn(Cc2ccc(F)cc2)c2c(F)cccc12)C(=O)NCC(N)=O
COC(=O)c1ccccc1Nc1c(-c2cc3nccnc3c(F)c2F)c(C)nn1-c1ccccc1C
Cc1cccc(C)c1COC(CC(=O)O)c1ccccc1
Cc1ccc(-n2cc([C@H](C)Oc3ccnc4ccccc34)nn2)cc1Cl
Cc1cc(OCF)ccc1S(=O)(=O)N1CCN2C(=O)c3cccnc3C2C1
C[C@H](Nc1nc(N)ncc1C(=O)C1CC1)c1cc2cccc(Cl)c2c(=O)n1-c1ccccc1
CC1CC(=O)NN=C1c1ccc(NC2CCCCC2)c(N)c1
COCCN(C)C(=O)c1cnc2[nH]cc(/C=C/C(N)=O)c2c1
Cc1sc(C(=O)O)cc1C1=C(c2cc(C(=O)CCl)sc2C)CCC1
Br/C=C/Cc1ccccc1
O=C(O)N1CCN(c2ccc(Cl)cc2)C(CO)C1
CN1CCN(c2ccc(-c3cc(-c4ccc(NC(=O)Nc5ccc6c(c5)OCCO6)cc4)n[nH]3)cc2)CC1
COc1cncc(CNc2nc(Cl)c(Cc3c[nH]c4ncccc34)s2)c1
C[C@H](C(=O)O)c1cc[nH]c(=O)n1
Cc1cc(Br)cc(C)c1C1=C(O)C2CCCC2C1=O
N#C[C@@H]1C[C@H]1c1ccc(S(N)(=O)=O)cc1
COC(=O)c1cc2n(c1OC)CCCC2
CCOP(=O)(OCC)OCCCCOC(=O)c1ccccc1NC(C)=O
O=C(c1ccc(Oc2ncccc2C(=O)N[C@@H](CO)Cc2ccccc2)cc1)c1nc2ccccc2[nH]1
Cn1c(-c2ccnc(C(N)=O)n2)cc2c1CCNC2=O
CC(C)[C@H](NCCCc1ccccc1)C(=O)NC(Cc1ccccc1)C(O)C(Cc1ccccc1)NC(=O)OC(C)(C)C
CCCOc1nc2c(Br)csc2c(=O)n1CCC
CNC(=O)c1cc(Oc2ccc(N(Br)c3nc4c(C(F)(F)F)cccc4o3)cc2)ccn1
Cc1csc2c(-n3nc(Nc4ccc(N5CCN([C@H]6CC7CCC6C7)CC5)cc4)nc3N)nc(-c3ccncc3)nc12
Cn1cc[n+](C)c1/N=N/c1ccc(NCC(C)(C)CN)cc1
COc1cncc(-c2cc3cc(-c4ccnc(C)c4)[nH]c3cc2F)c1
CC(C)c1cc(C(F)(F)F)c(CCN2CCOCC2)cc1Cl
COc1cccc2cc(-c3nn(C4CCOCC4)c4ncnc(N)c34)[nH]c12
CN(C)CCN1CCN(c2ncc3cc(-c4ccccc4)c(-c4ccc(CN5CCC(c6nnc(-c7ccccn7)[nH]6)CC5)cc4)nc3n2)CC1
COc1ccc([N+](=O)[O-])cc1OC1CCC2(CC1)CN(C(=O)OC(C)(C)C)C2
CC(C)C(C=CC(C(=O)N1CCC[C@@H]1C(=O)OCc1ccccc1)C(C)C)C(=O)N1CCC[C@@H]1C(=O)Cc1ccccc1
CCOC(=O)c1c(CSc2ccccn2)n(C)c2cc(-c3cccnc3)c(O)c(CNC)c12
O=C(NCc1ccccc1)c1ccc(NC(=O)C2CC(c3cccnc3)=NO2)cc1
c1ccc2c(c1)CC1CCc3ccccc3C1N2
CCn1nc(-c2cccc(C(=O)N(C)C)c2)cc1C(F)(F)F
O=[N+]([O-])c1cncc(Cl)c1Cl
CC1CC(N(C)C(=O)O)CC(C)N1C
O=[N+]([O-])c1ccc(OCc2ccccc2)cc1SCc1ccccc1
C[C@]12CC[C@](CCOc3ccc4cccnc4c3)(O1)[C@@H]1C(=O)N(c3ccc(C#N)c4ccccc34)C(=O)[C@@H]12
O=S(=O)(NC[C@H]1CC[C@H](CNc2nc(NCCc3ccc(F)cc3)c3ccccc3n2)CC1)c1cc(OCC(F)(F)F)ccc1OCC(F)(F)F
CN(C)/C=C1\CCc2nn(C)c(CCc3ccccc3)c2C1=O
CC(C)c1ncn2cc(C(F)F)nc2c1Br
CC(C)(C)OC(=O)N1C(C(=O)N2CSC[C@H]2C(N)=O)CSC1c1ccccc1
O=C1CCc2cc(-c3cccc([N+](=O)[O-])c3)ccc21
CCCC(=O)c1ccccn1
O=C(O)[C@@H]1C[C@@H]1CN1CCc2cccc(OC/C=C/c3ccc(C(F)(F)F)cc3)c2CC1
CN(c1cnc2[nH]c(-c3ccccc3)cc2c1)c1cc(C(=O)NC2CC2)ccc1F
NC(Cc1cn(O)c2ccccc12)C(=O)O
Cc1onc(-c2ccccc2)c1CNc1cnc(C(=O)O)cn1
Cc1cccnc1SCc1ccccc1
Cn1ncc(Cl)c1-c1sc(C(=O)N[C@@H](Cc2ccccc2C(F)(F)F)CN2C(=O)c3ccccc3C2=O)cc1Br
CC(C)(C)CCN1C[C@@H]2C[C@H]3[C@@H]4C[C@H](F)C5=CC(=O)C=C[C@]5(C)[C@@]4(F)[C@@H](O)C[C@]3(C)[C@]2(C(=O)CO)O1
Cc1ccc(C(C)N2CCC3(CCC(=O)CC3)OC2=O)cc1
CC(C)NC(=O)N1CC(c2csc(-c3cccc(C(F)(F)F)c3)n2)C2C1CCN2C(=O)C(NC(=O)OC(C)(C)C)C(C)(C)C
CN(C)CCCN(C)C1CCC(n2ccn(-c3ccc(OC4CCCC4)cc3)c2=O)CC1
COc1ccc(N(C)CC2CCCCC2)cc1Cl
COC(=O)c1ccc(C(=O)c2ccc(O)cc2)cc1
CC(=O)N[C@H](Cc1ccc(OC(F)(F)F)cc1)C(=O)O
CC(=O)N1c2ccc(-c3ccc(S(C)(=O)=O)cc3)cc2N(C(=O)OC2CCC(F)(F)CC2)C[C@@H]1C
CCCNc1nc(Nc2cccc(F)c2)ncc1CSc1cccc(NC(=O)C(C)N(C)C(=O)O)c1
CCOC(=O)c1cccc(NC(=O)CS(=O)(=O)Cc2nc(-c3ccc(C)cc3)oc2C)c1
CCOC(=O)C1CN(Cc2ccc(Br)cc2)C(=O)C1=O
O=C1/C(=C/c2cc(F)ccc2N2CCNCC2)SCCN1c1ccc(Cl)c(Cl)c1
O=C1c2ccc([N+](=O)[O-])cc2C(=O)N1CC(=O)N1c2ccccc2N(Cc2ccccc2)C(=O)[C@H]2CCC[C@H]21
C[C@H](c1ccccc1)N1CCCC(CN2CCN(C(=O)OCc3ccccc3)CC2)C1
Cc1cc(N2CCCN(c3nc(C=C4SC(=O)NC4=O)cc(N4CCOCC4)n3)CC2)nc(N2CCCC2)n1
Cc1cc(Nc2nccc(C(F)(F)F)n2)cc(-c2cnc(C3(C(N)=O)CCC(=O)CC3)s2)c1
CC1CCc2c(c3cc(Br)ccc3n2C(=O)OC(C)(C)C)C1=O
FC(F)(F)c1cn2cc(Br)nc(Br)c2n1
CCOc1ccc(CCNC(=O)CC2CN(C(=O)COC)CCN2c2cc(C)nc(-n3ccnc3)n2)cc1
Cc1noc(C)c1-c1nc(Cl)c2n[nH]cc2n1
NC(=O)C1C[N+](C(N)=O)(c2ccccc2-c2ccccc2)CCN1S(=O)(=O)c1cccc2cccnc12
Cc1ccc(Oc2ccccc2C(=N)NO)c(O)c1
CCN(C(C)Cc1cccc(NC(=O)c2ccco2)c1)C(C1CCNCC1)S(C)(=O)=O
NC1=NCC2CN(c3ncc(F)cn3)CC2(c2cc(NC(=O)c3ccc(F)cn3)ccc2F)S1
CC(Cc1ccccc1)C(=O)N1CCC(c2nc(C(=O)Nc3ccccc3-c3ccccc3)cs2)CC1
O=C(O)c1[nH]nnc1OC1CCC2(CCCC2)CC1
COC(=O)N[C@H](C(=O)N1CCC[C@H]1c1ncc(-c2ccc(-c3ccc(-c4cnc(CN5CCC[C@@H](NC(=O)OC)C5=O)[nH]4)cc3)cc2)[nH]1)C(C)C
FC(F)(F)c1ccc(-n2cnc(-c3ccc(NC4=NC(c5ccc(Cl)cc5)CO4)cc3)n2)cc1
O=C(C=CSc1nccs1)N[C@H]1CN2CCC1CC2
CC(C)(Cc1csc2ccccc12)C(=O)O
COc1ccc2ncc(N)c(CCC34CCC(N)(CC3)CC4)c2n1
Cc1cc(NC(=O)CCCC(=O)O)ccc1NC(=O)CCCC(=O)O
C[C@H](N)[C@H](O)Cc1ccccc1
CCOC(=O)C1=Cc2cc(Cl)cc(CO)c2OC1C(F)(F)F
COc1cc2[nH]cc(C(=O)c3cc(OC)c(C)c(OC)c3)c2cn1
COc1cccc(-c2c(CCC#N)nn(CC3CCC(COCC(=O)O)CC3)c2-c2ccccc2)c1
CC(C)n1cnnc1-c1cccc(NC(=O)c2cc(Oc3ccc(C(F)(F)F)cn3)ccn2)n1
CCCN1CCC(C#N)(NC(=O)C(CC2CCCCCCC2)/N=c2\[nH]c(=O)oc3ccccc23)CC1
Cc1c(-c2cc3cc(NC(=O)OC4CCOC4)ncc3c(NC(=O)OC(C)(C)C)c2F)cnc2c1N(C(=O)OC(C)(C)C)CCO2
COc1ccc2c(c1)C(=O)CCC2C(=O)O
COc1cccc([C@@]2(O)CC[C@]3(O)[C@@H]4CC[C@@H]5C[C@@H](OCCN6CCCC6)CC[C@]5(C)[C@H]4CC[C@]23C)c1
CC(C)c1cccc(Cl)c1NC(=O)NC(=N)N
Cc1cc(Nc2nc(Sc3ccccc3O)nc3ccccc23)n[nH]1
NC(=O)OCc1[nH]c(=O)c(Br)c(OCc2ccc(F)cc2F)c1-c1cccc(C(N)=O)c1
CCCCCCCCC#Cc1ccc(C(=O)O)o1
Cn1ncc(N)c1C(=O)N[C@H]1CCOC1
CCC1C/C(=C\c2cccnc2)C(=O)/C(=C/c2cccnc2)C1
CC(O)C1(c2ccccc2)C(CO)C1(C)C
CC(=O)Nc1ccc2c(c1)C(=C(C)c1cc(CC(=O)NCCN)c[nH]1)C(=O)N2
CC(C)(C)c1cc2c(cn1)Oc1ccnn1CC2
O=C(N[C@H](CO)Cc1ccccc1)C1C=CC(c2ccc(Cl)cc2)=NN1c1cccc(F)c1
CCN(Cc1ccccc1)c1ccc(Cl)c(-c2ccnc3[nH]c(C4CCN(C(=O)OC(C)(C)C)CC4)cc23)n1
Nc1ccc2c(ccn2-c2ccc(NC(=O)Nc3ccc(Cl)c(C(F)(F)F)c3)cc2F)c1
CCSC1CC2CC(=O)N2C1C(=O)OC
NC(=O)C1CC(c2ccccc2)CN1c1ccc(Oc2ccc(F)cc2)cc1
CC(C)(C)n1nccc1-c1cc(F)ccc1Oc1cc(F)c(S(=O)(=O)Nc2cscn2)cc1Cl
CC(=O)Nc1c[nH]c2ncc(Br)nc12
CCc1cnc(N(CCc2csc(SC(C)(C)C(=O)O)n2)Cc2nc(-c3ccccc3)sc2C)nc1
Nc1nccc(-c2cccnc2Oc2ccc(Nc3ncc(-c4ccc(Cl)cc4)c4ccccc34)cc2)n1
Cc1ccc(-c2nnc(CSc3cc(C)c(OCC(=O)O)cc3C)o2)cc1
COC(=O)COCc1cc(Br)cc2c1O[C@@H]1CC=C[C@H]21
Cn1c(=O)ccc2cc(-c3cccnc3)ccc21
O=C1C=CC2=CNC=C3CC(NC(=O)CCl)C(=C23)C1
CC(O)C1c2ccccc2Cc2ccccc21
CCOc1cccc(C(=O)Nc2nc(Cl)cnc2Br)n1
CC1(C)OCc2cc([C@H]3CN(CCCCCCOCC(F)(F)Cc4ccccc4)C(=O)O3)ccc2O1
COc1ccc2ncn(C)c2c1CNC(=O)c1ccc(OC(F)F)cc1F
COCc1cnc2c(-c3nc4c(C(O)C(F)(F)F)cc(OC)cc4s3)cc(C)cc2n1
C[C@H](NC(=O)O)[C@@H](Nc1nc(Cl)c(C#N)cc1F)c1cccc(F)c1
CC1CN(C(=O)c2ccc(Nc3ncc4c(n3)C=c3cc(Cl)cc(-c5c(F)cccc5Cl)c3=CN4)cc2)CCN1
CSc1ccccc1NC(=O)N1CCC2(CC1)CC(c1ccccc1)=NO2
COc1ccc2c(c1)c(-c1cc3c(Nc4ccccc4C)ccnc3[nH]1)cn2C
Cc1cnc(F)c(OC[C@@H]2C=CCN2)c1
CCc1sc2[nH]c(-c3cc(C)cc(C)c3)cc2c1N1CCCCC1C(=O)N1C[C@@H]2OCO[C@@H]2C1
CCCc1c(OCCCN2C(=O)NC(C)(c3ccccc3)C2=O)ccc2c(CC(C)(C)C)noc12
C[C@@H]1CN(c2cc(C#N)cc(Nc3nc(NC4CC4)c4ncc(C#N)n4n3)c2Cl)C[C@@H]1N(C)C(=O)O
CN1CCN(CCNC(=O)c2cc(N(CCBr)CCOS(C)(=O)=O)c(S(C)(=O)=O)cc2[N+](=O)[O-])CC1
Nc1nc(C(F)(F)F)c(C(=O)c2ccc(F)cc2)s1
CN(CCOc1cc2ccccn2n1)CCc1ccccc1
CN(C)CC(C)(C)CNC(=O)/C=C/c1c[nH]c2ncccc12
C[C@@H](C[C@H]1COC(N)=N1)Oc1ccc(C(F)(F)F)cc1
CCOC(=O)COc1ccc(C(=O)CN2Cc3cc(C#N)ccc3C2=O)c(OC)c1
COc1cncc(OCC2CCCCC2C(C)(C)O)c1
CC/C(Nc1ccc(CN2CCCCC2)cc1)=C1/C(=O)Nc2ccc(C(=O)N[C@H](CC)c3ccccc3)cc21
O=c1[nH]c(-c2ccc(Oc3nc4nc(-c5ccc(N6CCOCC6)cc5)c(Cl)cc4[nH]3)cc2)no1
CCOc1ccc2[nH]c(=O)n3nc(CO)nc3c2c1
COc1ccc(CN2CCc3ccsc3C2)c(OC)c1OC
COc1cc2cc(-c3ccc(Cl)c(Cl)c3)nc(C)c2cc1OC
COc1cc2nccc(Oc3ccc(N(Cc4ccc(Cl)cc4)C(=O)O)c(C)c3C)c2cc1OC
N[C@H]1CCCC[C@@H]1NC(=O)c1ccc(Nc2cc(-c3ccc(OCc4ccccc4)cc3)ncn2)cc1
O=S(=O)(O)c1cccc2c(-c3ccc(Nc4ccccc4)c4c(S(=O)(=O)O)cccc34)ccc(Nc3ccccc3)c12
Cc1cccc(CNC(=O)c2ccccc2-c2ccccc2C(=O)N(CCC(=O)O)Cc2cccnc2)c1
Cc1cc(Nc2ncc(-c3nc4ccncc4s3)c(N[C@@H]3C[C@H](CO)[C@@H](O)[C@H]3O)n2)cc(C)n1
C=C1/C(=C\C=C2/CCC[C@]3(C)C(CSCC#CC(C)(C)O)=CC[C@@H]23)C[C@@H](O)C[C@@H]1O
C[C@]12C[C@H](c3ccc(CN4CCOCC4)cc3)C3=C4CCC(=O)C=C4CCC3C1CC[C@@]2(O)C(F)(F)C(F)(F)F
Cc1ccccc1-c1cc(=O)c2c(C)ccnc2[nH]1
CN(c1ccc2c(c1)CCCN2C(=O)CCc1ccc(CN)cc1)S(=O)(=O)c1ccccc1
CCCC(=O)NC(CCCC(N)=O)NC(=O)NCCc1ccccn1
O=C1Nc2ccc(F)cc2/C1=C1\OCc2nc(C3OCCO3)ccc21
O=C(NCc1cc(-c2ccc(C(F)(F)F)cc2)nc(N2CCN(Cc3ccccn3)CC2)c1)[C@@H]1CC(F)(F)CN1S(=O)(=O)c1ccc(F)cc1
COc1ccc(-c2csc3c(OC4CCN(c5nc(C(C)C)no5)CC4)ncnc23)c(Cl)c1
CC(=O)C(CCN)(C(=O)OC(C)(C)C)N1C=CC=CC=N1
CC(C)(C)c1cccc(CN2C(=O)C(=O)c3cc(S(=O)(=O)O)ccc32)c1
Cc1cccc([C@H](CC(=O)O)NC(=O)c2cc(OC[C@](C)(O)C(C)(C)C)n(-c3cccc(F)c3)n2)c1C
CCOC(=O)CN[C@H](Cc1ccc(OC)cc1)C(=O)N1CCC[C@H]1C(=O)NCc1ccc2c(N)nccc2c1
Nc1ccc2nc(-c3cccnc3)sc2c1
CC(C)(C)OC(=O)N1C2CCCC1CC(O)(c1cccnc1)C2
CC(C)(O)[C@H]1CC[C@H](Nc2ncc3nc(Nc4c(F)cc(F)cc4F)n([C@H]4CCOC4)c3n2)CC1
COc1ccc(NC(=O)Nc2ccc(F)cc2)cc1-c1c(F)cnn1C
O=C(NC1=NC2(c3nc(NC(=O)c4ccc(OC(F)F)cn4)cs3)COC3(CCC3)C[C@@H]2CS1)c1ccccc1
COc1cc(OC)cc(-c2nn(-c3cc(N4CCOCC4)ccc3C(F)(F)F)c(=O)c3c2CCC3)c1
C[C@H](NC1=NC(=O)C(C)(C(C)(C)O)S1)c1ccc(F)cc1
CO/C1=N/C(CCCc2ccccc2)CCCCC1
CCOC(=O)c1[nH]c(C)c(C(=O)c2cc(F)ccc2F)c1C
CC(C)(C)[C@]1(c2nc3cc(Br)sc3c(=O)[nH]2)C[C@@H](F)CN1C(=O)O
CC(C)(C)NC(=O)c1ccc(C(F)(F)F)nc1C[C@H](O)[C@H](N)Cc1cc(Cl)ccc1F
CC(C)NC1(C(N)=O)CCN(c2nncc3c2nc(-c2ccccc2Cl)n3-c2ccc(Cl)cc2)CC1
CC(C(=O)NCc1ccc(C(F)(F)F)nc1-c1ccccn1)c1ccc(C(N)S(C)(=O)=O)c(F)c1
CCCN(CN1CON=C1c1ncn2c1CN(C)C(=O)c1ccccc1-2)C(=O)OC(C)(C)C
CCOP(=O)(OCC)C(N)Cc1c[nH]c2ccccc12
Cc1oc2cc(O)ccc2c(=O)c1CCC(=O)O
CC(C)c1ccc(Nc2nc3c(F)c(C(=O)O)ccc3n2C2CC(C)(C)CC(C)(C)C2)cc1
FC1CC2CCCC3CCCC1C32
CCOC(=O)/C(O)=C/C=C(\SC)C(=O)c1ccc(O)c(O)c1
Oc1cc(-c2ccnc(Cl)c2)nc2ccccc12
Cc1n[nH]c2ncc(Nc3nc4cccc(CC5CCOCC5)n4n3)cc12
COc1ccc(CNC(=O)c2cc3c(=O)n(Cc4ccc(C(=O)O)cc4)c(=O)n(C)c3s2)cc1OC
Nc1ccc2c(c1)COc1cc(Nc3ccc(C(F)(F)F)cc3N)ccc1C2=O
Cc1cccc(CC(C)CC(CN)C(=O)O)c1C
O=C1CCN([C@@H]2CCC[C@H]2OCCc2c(Cl)cccc2Cl)C1
Cc1ccccc1C(C)C(CCc1ccccc1)Cn1ccnc1
CCN(CC)C(C(=O)N1CCN(C(C)C)CC1)c1ccccc1
O=C(O)Cc1nnc(N(C2CC2)C2c3ccccc3N(C(=O)c3ccc(OC(F)(F)F)cc3)C3CCCC32)o1
CC(C)(CO)CNc1n[nH]c2nccc(Oc3ccc(NC(=O)c4ccnn(-c5ccc(F)cc5)c4=O)cc3F)c12
Cc1cc(C(Nc2ccc3cc[nH]c(=O)c3c2)C(=O)O)ccc1[C@@H](C)COC(=O)Nc1ccc(F)c(CN(C)C(=O)OC(C)(C)C)c1
Cc1c(Br)cccc1OCCC1COC(C)(C)O1
O=C(N[C@@H](Cc1ccc(F)c(Cl)c1)C(=O)O)OCC1c2ccccc2-c2ccccc21
CNc1cnn(C2CCOCC2)c1
CCC(N)C(Nc1nc(Cc2cccc(C)c2)ns1)S(=O)(=O)c1ccc(OC)cc1
Oc1cc(O)c(-c2onc3c2CN(Cc2ccc(-n4cncn4)cc2)CC3)cc1Cl
O=C(NC1CCC(c2ccc(NC(=O)N3Cc4ccncc4C3)cc2)CC1)C1CCCCC1
COc1cc(O)cc(N(CCCNCC(F)(F)F)c2ccc3ncc(-c4cn[nH]c4)nc3c2)c1
CCCCN(CCCC)C(=O)CN1C[C@H](c2ccc3c(c2)OCO3)[C@H](OC(=O)O)[C@H]1c1ccc(F)cc1
Cc1nn(-c2cncc(Nc3nc(N[C@H]4CCCC[C@H]4N)c(F)cc3C(N)=O)c2)nc1C
COc1cc(Br)c2c3c1O[C@H]1C[C@@H](O)C=C[C@@]31CCNC2
CN1CCN(C2CCN(C(=O)C(CC(=O)N3CCC(N4Cc5ccccc5NC4=O)CC3)Cc3cc(F)c(F)c(C(F)(F)F)c3)CC2)CC1
COC(=O)Cc1cccc(C=CC(=O)O)c1
CN(C)C=CC(=O)c1nccs1
CCN(CC)C(=O)COc1cc(-c2ncccc2F)nc2ccsc12
C[C@H](O)c1cnc2c(NC(=O)c3cc(-c4ncccn4)c(C(F)(F)F)cc3Cl)n(-c3ccccc3)nc2c1
OC1(C(CN2CCC(N3CCCCC3)CC2)c2ccc(OCCc3ccccc3)cc2)CCCCC1
Fc1ccc(-c2nn3ncccc3c2-c2ccnc(Nc3ccc(Cl)c(C(F)(F)F)c3)n2)cc1
Cn1ccc2c3c(ccc21)C(c1cc(F)cc(F)c1)C(C#N)=C(N)O3
Cc1c(F)ccc(CCC(=O)O)c1F
COc1cc2ncnc(Nc3ccc(F)c(Cl)c3)c2cc1P(C)(C)=O
CC(C)(C(=O)NC1C2CC3CC1CC(C(N)=O)(C3)C2)N1CCCC(c2ccccc2)C1
C[C@H](c1ccccc1)[C@@H](c1nc2ccc(I)cc2[nH]1)N1C(=O)N[C@H](c2ccc(OCC(=O)N(C)C)cc2)C1=O
Cc1cc(-c2nn(C)c3ncnc(NCCN4CCOCC4)c23)ccc1NC(=O)Nc1cccc(C(F)(F)F)c1
CCC(C)(C)OC(=O)Nc1cc(Cl)nc(Cl)c1C(=O)OC(C)(C)CC
C[C@@H](C(=O)NC1CC2CCC1C2)[C@H]1CC[C@@H](c2ccnc3ccc(F)cc32)CC1
CSc1ccc(-c2noc(C)c2NS(=O)(=O)c2ccccc2)cc1
CC(C)Oc1ccc2c(c1)CCN1C(=O)[C@H]3CCCN(C(=O)NCCc4ccccc4)[C@H]3C[C@@H]21
CCCCO[C@@H]1C(=O)N2[C@@H](C(=O)O)C(C)(C)S[C@H]12
CCCC1C(=O)N(C(C)C(C(N)=O)c2ccc(Cl)cc2Cl)CCN1C(=O)C(N)Cc1ccc(F)cc1
O=C(NC1CCC(C(=O)NCc2ccccc2O)CC1)c1cccnc1Oc1ccc(F)cc1
OC1(c2ccc(Cl)cc2)CCN(Cc2cncc(-c3ccc(Cl)cc3)c2)CC1
CCN1CCC(=O)c2ccn(CCCCN3CCC(C(=O)c4ccc(F)cc4)CC3)c2C1=O
CC1(C)O[C@H](c2ccc(-c3ccc(C(NCc4ccccc4)C(F)(F)F)nc3)cc2)[C@@H](CF)N1C(=O)C(F)F
CN(C(=O)Cc1ccc2c(c1)NC(=O)C2)[C@H](CN1CC[C@H](O)C1)c1cccc(-c2ncon2)c1
Nc1nc(Nc2ccc(N3CCC(N4CCCC4)CC3)cc2)n(-c2cc3c(nn2)-c2ccccc2SCC3)n1
CC(C)(C)OC(=O)N1CCCC(C(=O)NC2CCC[C@@H](Nc3ncc(Cl)c(-c4cn(S(=O)(=O)c5ccccc5)c5ccccc45)n3)C2)C1
Nc1nc(CC2CC2)c2nc[nH]c2n1
COCCOc1cccc2ncnc(O)c12
OC(CC12CC(c3ccccc31)c1ccccc12)(C1CCCCC1)C1CCNCC1
[N-]=[N+]=C1C=Cc2c1ccc1c2CC(C(=O)O)=C1
CCOC(=O)N1C(=O)C(=O)c2cc(Cl)ccc21
CC(C)(C)CC1NC(C(=O)O)C(c2cccc(Br)c2)C12C(=O)Nc1cc(Br)ccc12
CO[C@@H]1CO[C@H](c2c([N+](=O)[O-])cnn2C)CC[C@H]1NC(=O)O
CC(C)(C)OC(=O)N1C[C@@H](c2cc(F)cc(F)c2)N(CC(=O)Nc2ccc3c(c2)C[C@@]2(C3)C(=O)Nc3ncccc32)C(=O)C1(C)C
CC1(C)SCCC(CCCCC(=O)O)S1
COc1ccccc1C(OCCCN)(c1ccccc1OC)c1ccccc1OC
CCCc1ccc(Cc2csc(N3CCC(S(=O)(=O)c4ccc(Br)cc4)CC3)n2)cc1
COC(=O)c1cn2cc(C(=N)N)nc(CCC(F)(F)C(F)(F)F)c2n1
CC(Oc1cc(-c2ccccn2)cnc1N)c1c(Cl)ccc(F)c1Cl
NC(Cc1cccc(CC(F)(F)C(F)F)c1)C(O)c1ccc(F)cc1
Cc1ccccc1-c1ccc(CN2CCN(C(=O)O)CC2)nc1C
COc1ccc(-c2[nH]c3ccc(-c4cccc(N5CCN(C(C)C)CC5)c4)cc3c2C(C)C)cc1OC
COc1c(F)ccc2c(=O)c(C(=O)O)cn([C@@H]3C[C@@H]3F)c12
CCCOc1cccc(-c2ccc(NC(=O)c3ccccc3C(=O)O)cc2)c1
CCN(C(=O)c1ccc(-c2ccc(-c3nc(-c4ccc(Cl)c(Cl)c4)cs3)cc2C(=O)O)cc1)c1ccccc1
CCc1ccc(N2CC[C@]3(CC[C@](O)(COCC(F)(F)F)CC3)C2=O)cc1
Nc1cccc(Nc2nccc(-c3cccc(NC(=O)c4ccccn4)c3)n2)c1
CCn1nc(C)s[c+]1C=Cc1ccc(O)c(OC)c1
C[C@H](N)C(=O)NC[C@@]1(C)CCN(c2nc3c(cc2F)c(=O)c(C(=O)O)cn3C2CC2)C1
CN1C(=O)NN=C2COc3cc(C(F)(F)F)c(NC4CNC4)cc3C21
CC(C)(C)OC(=O)c1ccc2[nH]c(N)nc2c1
Brc1cncc2cc[nH]c12
CCCSc1nc(N(C)C)ncc1C(=O)OCC
COc1ccc(COc2ccc3nc[nH]c(=O)c3n2)cc1
COc1ccc(C)cc1-c1cccc(C(CC(=O)O)c2ncc(C)s2)c1
C[C@@]1(O)[C@H](O)[C@@H](CO)O[C@H]1n1cc2c3c(ncnc31)NC(=O)C=C2C#N
CC(C)C[C@@H]1CN(C(=O)COc2ccc(Cl)cc2)CCN1Cc1ccc(F)cc1
Cc1cc(C)c(CNC(=O)c2cc(-c3ccc(CN(C)C)nc3)cc(N(C)C3CCN(C(C)(C)C)CC3)c2C)c(=O)[nH]1
CCCCOc1nsnc1OC12CCC(CC1)N2
CCC1(CC)CC(CCN2CCN(c3ccc(Cl)cc3Cl)CC2)OC1=O
FC(F)(F)Sc1ccc2c(c1)/C(=C1\CCC3CCCCN3C1)c1ccccc1S2
COc1ccc2ccc(=O)n(C[C@]3(O)CCN(CC[C@@H]4CN(c5ccc6c(c5)NC(=O)CS6)C(=O)O4)C3)c2c1
CCOC(=O)c1c(Oc2c(C(=O)OCC)n(CC)c3ccc(F)cc23)c2cc(F)ccc2n1CC
Cc1cccc(-c2nn3ccccc3c2C(=O)CBr)c1
C[C@H](CCc1ccc(O)cc1)NC[C@H](O)c1ccc(O)cc1
CCOC(=O)c1ccc(Cc2cc(Cl)ccc2O)o1
CCCC(c1c(O)c2c(oc1=O)CCCCCC2)N(c1ccccc1)S(=O)(=O)c1cccc(CO)c1
Cc1nc(Nc2ccc3c(c2)OCC(=O)N3CC(C)(C)O)cc2c1ncn2CC1CC1
NC(=O)C=Cc1cccc(Nc2nccc(Sc3ncccn3)n2)c1
COc1ccc2c(c1)C(=O)N(CC1C(=O)CC(=O)N1c1ccccc1)C2
C[C@@H](NCCCCCSc1cc(Cl)c(Cl)cc1Cl)c1cccc2ccccc12
C[C@]12CC=C3C=C4CCC5(C[C@]46CC[C@]3(O6)[C@@H]1CC[C@@H]2c1ccc2ccncc2c1)OCCO5
CS(=O)(=O)c1nc2ncc(Br)cc2s1
O=C1/C(=C2\C=Cc3ccccc3C2)CCc2ccccc21
C=C[C@@H]1C[C@]1(N)C(=O)NS(=O)(=O)c1ccccc1
CN1C(=O)N(CC(=O)c2ccccc2)C(=O)C1(C)C1C[C@H]2C=C[C@@H]1C2
N[C@H](CCN1CC2CN(C(=O)c3cnn(-c4ccc(F)cc4)c3C(F)(F)F)CC2C1)c1ccccc1
Cc1ncc(C(=O)Nc2cc(F)cc(CN3CCN(C(=O)[C@H]4CCCO4)[C@@H](C)C3)c2C)cc1F
CSc1nn2c(I)cccc2c1[N+](C)(CC1CC1)C1CCOCC1
COc1cc(F)c(F)c(Nc2ccc(F)cc2I)c1NS(=O)(=O)C1CC1
CCc1ccc(C(=O)OC)c([N+](=O)[O-])c1I
CCC(C)(C)Cc1cnc(CCc2nc(-c3ccc(F)c(F)c3)cs2)[nH]1
CS(=O)(=O)Cc1cccc2c(C(CCC#N)(c3ccc(Cl)cc3)C3CC3)c[nH]c12
COc1cc(C(=O)N2CCN(CCN3C[C@H](C)O[C@H](C)C3)C[C@H]2Cc2ccc(F)cc2)cc(C(F)(F)F)c1
Cc1c(F)ccc(N2CCN(CCCCOc3ccc4ccc(=O)[nH]c4n3)CC2)c1Cl
CC(C)(C)OC(=O)N1CCCC(Oc2ccccc2C(=O)O)C1
Cc1coc2cnc(C(C)Sc3nc(N)cc(C#N)n3)cc12
Cc1cc(C)cc(-c2ccc(N)cc2O)c1
O=C(O)CCC(=O)OCc1ccc(-c2ccc(COC(=O)CCC(=O)O)s2)s1
CCCCc1nc2ccccn2c(=O)c1-c1ccc(N)cc1
CC(C)S(=O)(=O)C[C@@H]1C[C@H](N)CC[C@@H]1NC(=O)CNC(=O)c1cccc(C(F)(F)F)c1
N#Cc1cc(-c2ccnc3c2cc(-c2ccc(C(=O)C(F)(F)F)cc2)n3S(=O)(=O)c2ccccc2)ccc1OC1CCOCC1
CCOc1cc2c(cc1-c1cccc3cc(/C(C)=C/C(=O)O)oc13)C(C)(C)CCC2(C)C
CCOC(=O)C(NC(=O)CCc1ccc(N2CCCC2)cc1)C(=O)OCC
C[C@H]1[C@H]2CC[C@H]3[C@@H]4CC=C5C[C@@H](N(C)C(=O)N6CCOCC6)CC[C@]5(C)C4CC[C@]23CN1C
Cc1cc(Cl)cc(-c2ccnc3cc(CN4C(=O)C5CCC5C4=O)sc23)c1CC1CNCCO1
CSc1nc(N)nc(OCC(=O)Nc2cccc(C(F)(F)F)c2)n1
Cc1cc(OCCCS(C)(=O)=O)cc(CO)c1-c1cccc2c1CCC2Oc1ccc2c(c1)SC[C@H]2CC(=O)O
Nc1nn(Cc2ccc(-c3ccc(C(F)(F)F)cc3C(F)(F)F)nn2)cc2nc(-c3cccc(F)c3F)nc1-2
CC(Nc1nc(N)nc(N)c1Cl)c1nc2c(Cl)cc(F)cc2c(=O)n1-c1c[nH]cn1
CC(=O)c1nn(CCCNC(=O)CO)c2nc(C)ccc12
NC(=O)c1cccc(-n2cnc3ncn(-c4ccc(-c5ccccc5CN5CC[C@H](O)C5)cc4F)c(=O)c32)c1
CSc1ccc(Oc2ccc(S(=O)(=O)C3(C(=O)NO)CCOCC3)cc2)cc1
CC(O)c1cccnc1-c1cc(N2CC(CN3CCCC3)C2)c2nonc2c1
CCC1CCC(NCc2cc3c(cc2OC)C2C[C@H]2C(=O)N3C)C(c2ccccc2)N1
C[C@H](c1ccccc1)N1CC[C@@H](C(NC(=O)OC(C)(C)C)c2ccc(F)cc2F)C1
CN(C)CCOc1ccccc1-c1c[nH]c(-c2ccccc2)n1
O=C(O)C(=O)Oc1ccc2c(=O)c3c(oc2c1)/C(=C/c1ccccc1)CC3
O=C(O)Cn1c2c(c3ccccc31)CN(C(=O)c1cc(F)c(F)c(F)c1)CC2
Fc1ccc(CCN2CCNCC2CCCc2c[nH]c3ccc(Cn4cncn4)cc23)cc1F
CC(C)N1CCc2c(F)cc(C(F)(F)F)cc2C1
Cc1cc2c(Cl)nc(-c3ccccc3)nc2n1S(=O)(=O)c1ccccc1
O=C(c1ccc(OC(F)(F)F)cc1)N1CCC(=O)N2C[C@H](Oc3cnc(C4CC4)cn3)C[C@@H]2C1
CC(=O)N1[C@@H](C)CN(c2cc(Cl)cc(Br)c2)C[C@H]1C
CNCCCCCC(O)C/C=C/C(=O)Nc1cc2c(Nc3ccc(F)c(Cl)c3)c(C#N)cnc2cc1O[C@H]1CCOC1
Fc1ccc(F)c(-n2nc(OCC3CCCNC3)c3c(F)cccc32)c1
CC(C)(C)[C@@H](N)C(=O)NCc1ccccc1
COc1ccc(CNC(=O)c2ccc(CN3CCc4cc(C(=N)N)ccc43)c(-c3ccc(OC)cc3C(=O)O)c2)cc1
Cc1cc(-c2cnc(Nc3cnc(CN4CC[C@@H](N(C)C)C4)cn3)s2)nc(Sc2ccccc2Cl)n1
C=C1OC(C)(C)CC/C1=C(O)/C=C/O
Cc1cn(Cc2cc(-c3ccc(O)cc3)no2)cn1
C/C(=N\[S+]([O-])C(C)(C)C)c1cccc(C(C)C)c1
COc1ccc(CNCCCc2ccc3c(c2)[S+]([O-])CN3)cc1
Oc1ccc(OC(F)(F)F)cc1
CC(C)C[C@@H](Nc1cnc(C#N)c(Cl)n1)C(N)=O
CCCOc1ccc(S(=O)(=O)N2CCN3CCC[C@@H]3C2)cc1-c1[nH]c2c(c1Br)n(CCC)c(=O)n1cnnc21
CC(C)COC(=O)N1C2CC1CN(c1ccc(-c3cc(OCC(C)(C)O)cn4ncc(C#N)c34)cn1)C2
CC(C)(O)Cn1cnc(Br)c1
O=C(NC(CO)C(=O)N1CCC(=C2c3ccccc3C=Cc3ccccc32)CC1)N1CCCCC1
Cc1c(C(=O)O)ccc(S(=O)(=O)Nc2nccs2)c1F
CC(C)CC(c1ccc(Cl)nc1)[n+]1c(O)c(-c2ccc(F)cc2)c(=O)n2ccccc21
CC#CCOc1ccc(S(=O)(=O)N2Cc3ccccc3N(C(=O)COCCCC)CC2C(=O)O)cc1
CCCNc1ccc(C(C)C)nn1
O=C1C=CC(=O)N1Cc1cc(-c2ccc3ncnc(NC4CC4)c3c2)ccc1F
O=C(O)C=Cc1sc(-c2ccc(F)cc2)cc1-c1nnn[nH]1
Oc1cccc2ccc(CNCCc3c[nH]cn3)nc12
N#Cc1ccc(-c2csc(C3(c4c(F)cccc4F)CC3)n2)cc1
C1=NNC=c2cc3c(cc2=C1)OCO3
COC(=O)C(N)c1ccccc1
O=C(COC1CC(OC(F)(F)F)C1)NC12CCC(NC(=O)[C@@H]3C[C@H](O)c4cc(Cl)ccc4O3)(CC1)C[C@@H]2O
Cc1cc(OCc2ccc(F)cc2F)c(Cl)c(=O)n1-c1ccnc(-c2ccnc(C(C)(C)C)c2)c1
CC(C)(C)OC(=O)N1CC(Oc2ccccc2OC(F)(F)F)C1
CCOC(=O)C1=CNC(Nc2ccc(N3CCNCC3)cn2)(NC2CCCC2)N=C1
C#CCNc1nc(-n2ncc3ccccc32)nc(NC2CCOCC2)c1Br
COc1ccc(C(=O)N2CCC3(CC2)Oc2cc(Cl)ccc2-n2cccc23)c(C(F)(F)F)c1
CS(=O)(=O)c1ccc(C2N=C(c3cccc(Cl)c3)N(C(=O)N3CCNC(=O)C3)C2c2ccc(Cl)cc2)cc1
CC(C)C[C@@H]1CNC(C(C)(C)C)=C(C(C)(C)C)CN1C
O=C(O)c1cc2ccc(CNc3cc(Br)c(Br)c(Br)c3)cc2o1
O=[N+]([O-])c1cc(Br)cc(/C=N/c2cccc(Cl)c2Cl)c1O
CC(C)OC(=O)[C@]1(C)CC[C@](C)(c2nc(Br)c3c(Cl)nccn23)C1
COC(=O)c1cnc(SC)c(OC(C)C)c1
CCOCc1c(C(=O)NC23CC4CC(CC(C4)C2)C3)nn(-c2ccc(Cl)cc2Cl)c1-c1ccc(Br)cc1
COc1cc2c(cc1OC)NC[C@@H](C(=O)OS(=O)(=O)c1ccc(C)cc1)C2
CC(C)(C)c1ccc(CC(NS(=O)(=O)c2ccc(F)cc2)c2cccc(NCC(=O)O)n2)cc1
CSCCOC(=O)N(C)c1nnc(-c2cccnc2)s1
O=C(c1cc(=O)[nH]c(=O)[nH]1)N(Cc1ccccc1)Cc1sccc1-c1ccc(F)cc1
NC(CCc1ccccc1)CC(O)P(=O)(O)O
C[N+]1(CCOc2nn3ccccc3c2N)CCCC1
CN(C)CCC1CCNC1
COC(=O)CCc1cn(-c2cc(N)cc(N3CCOCC3)c2)cn1
CC(=N)NC/C(F)=C\CC[C@]1(C)N=C(c2ccccc2)[C@@H](C(C)C)OC1=O
O=C(NF)C(F)(F)c1ccc2c(c1)C(c1cccc(F)c1)Oc1cccc(OC(F)F)c1-2
CCC(C(=O)c1ccc(Br)cc1)n1ncn(C)c1=O
Cc1cccc([C@@]2(C)OC(=O)N(C)C2=O)c1
CC1CCN(C)CCC1C
C[C@@](O)(C(=O)Nc1ccc(S(=O)(=O)NCCN)cc1Cl)C(F)(F)F
Cc1sc(N(Cc2ccc(C(F)(F)F)cc2)c2ccc(C#N)cc2)nc1C(=O)NS(C)(=O)=O
CC1(c2ccccc2)CCCC(=O)C1
FC(F)(F)COCCOc1ccnc(CSc2nc3ccccc3[nH]2)c1
CC(C)Oc1ccccc1C(C)(C)C
O=C(O)NCc1cn(-c2ccccc2)c2cc(Cl)ccc2c1=O
CS(=O)(=O)n1cc(C=C2Oc3c(ccc(O)c3CN3CCNCC3)C2=O)c2ccccc21
Cc1cc(OCCCO)cc(OS(=O)(=O)c2ccccc2C#N)c1
COc1ccc(CCN(C)Cc2cc(-c3ccc(-c4cccc(S(C)(=O)=O)c4)s3)n(-c3ccccc3Cl)n2)cc1OC
Cc1cc(C(NC(=O)c2cc(CBr)cc(N3CCCC3)c2)C2CC2)ccc1F
CC(=O)N1c2ccccc2N(Cc2cccc3c2OCO3)C[C@@H]1C
CCOC(=O)Nc1cccc(Cn2nc(-c3cc(F)c(OCCN)c(F)c3)ccc2=O)c1
NC(=O)c1ccc2cc3ccccc3cc2c1
Cc1ccc(NC(=O)c2c[nH]c3c2C(=O)CCC3)c(F)c1
CCOC(=O)c1nc(C(=O)N2CCCC[C@@H]2C)c(-c2cnc(N[C@@H](CC)C(F)(F)F)cc2C(F)F)s1
Cn1cc(-c2csc(Nc3ccccn3)n2)cn1
O=C(NCC1COCCN1C(=O)C1CCOCC1)c1ccc(-c2noc(C(F)(F)F)n2)s1
CCOc1ccc(CNCCNCc2ccc(OCC)c(OCC)c2)cc1OCC
Cc1nc(NCc2ccccc2)nc(-n2c(Nc3cc[nH]n3)nc3ccccc32)n1
CCOC(=O)[C@H]1Nc2ccccc2[C@H]2[C@@H]1CCN2C(=O)OC(C)(C)C
N#Cc1ccc(-c2cnn(Cc3cccc(C(=O)Nc4nc5c(s4)CC(NCC4CC4)CC5)c3)c2)cc1
Cc1ccc(Cn2nccc2C(=O)C=C(O)C(=O)O)cc1
Cc1cc(Nc2nccc(C(F)(F)F)n2)cc(-c2cnc(C3=CCC(=O)NCC3)s2)c1
CC(C)(C)OC(=O)N[C@@H]1[C@@H](O)c2cc(Cl)ccc2OC1(C)C
C[C@H]1COCC[C@@H]1N
O=C(O)C(c1ccccc1Cl)N1CCC(C(=O)N2CCC(c3ccc4c(n3)NCCC4)CC2)C1
CC[C@H](NC(C)C)c1ccccc1
NC(=O)C1=CN2C=CNc3cccc(c32)C1
CC(C)[C@@H]1CN(c2ccc(F)c(S(C)(=O)=O)c2Cl)CCN1c1ncc(Cl)c(C2CC2)n1
CC(C)OC(=O)CN(c1cccc(Cl)c1)S(=O)(=O)c1cccc(NC(=O)[C@@H]2CCCN2C(=O)OCc2ccccc2)c1
CC(N)(CCc1ccc(CCCCCCC2CCCCC2)s1)CCP(=O)(O)O
O=C(COc1ccc(Cl)cc1[C@@H]1c2ccccc2CCN1C(=O)OCc1ccccc1)NO
CC(=O)c1ccc2c(c1)N(C1CC1)C(=O)C2(C)C
CN/C(=N/C#N)Nc1cccc(-c2csc(N/C(N)=N\CCOC)n2)c1
O=c1[nH]c(-c2ccc3c(c2)OCCO3)c(O)c2ccc(F)cc12
CC1COC(c2ccc3c(C(=O)NCc4ccc(F)c(F)c4)c(C(C)C)n(Cc4cccnc4)c3c2)=N1
COc1ccc(CN(Cc2cccnc2)S(=O)(=O)c2ccc(C(=O)O)cc2)cc1
Cc1c(C(=O)C(=O)NC2=CC(=O)OC2)c2ccccc2n1Cc1ccc(Cl)cc1
CCOC(=O)C1CC1c1cccc(Nc2nc3c(c(=O)n(Cc4cc5c(Cl)cccc5n4C(=O)O)c(=O)n3C)n2C)n1
C=CC[C@H]1O[C@H](c2cccc(Cl)c2)[C@H](c2ccc(Cl)cc2)N([C@H](CCC)c2nnc(C)o2)C1=O
COc1cccc(Cn2c(C)cc(OCc3ccc(F)cc3CNC(=O)Nc3cc(C(C)(C)C)nn3-c3ccc(Cl)c(O)c3)c(Cl)c2=O)c1
CCC(NC(=O)N1CC(=O)N(Cc2ccc(OC)cc2OC)c2nc(C)cnc21)c1ccc(OC(F)(F)F)cc1
Nc1cnccc1NCc1nccs1
Cc1cccc(C#N)c1Cn1nc(C2CC2)c2ccc(C(F)(F)C(=O)OC(C)(C)C)cc21
C[C@H](C#CC(=O)OCc1ccccc1)OC(=O)/C=C/C1=CCCC([N+](=O)[O-])C1
CCC(C(=O)N[C@@H](CC(=O)O)C(=O)COc1c(F)c(F)cc(F)c1F)n1cccc(NC(=O)Cc2ccccc2)c1=O
C=CC(CCCCC)OCc1ccccc1
CCN1CCN(c2cccc(C(=O)NCc3cnc(C#N)nc3NCC(C)(C)C)c2)CC1
O=C(Cc1ccc(O)c(Cl)c1)Nc1cc(C2CC2)[nH]n1
O=C(NCc1cccc(Br)c1)c1cccc(NC(=O)c2ccccc2C(F)(F)F)c1
Cc1cc(CC(NC(=O)c2ccc(S(=O)(=O)Nc3nccs3)cc2)c2cccc(Cl)c2)on1
COC(=O)C1N=C(c2ccccc2)OC1C
CC(C)Oc1ccc(-c2cnc3ncc(-c4ccc(OC(C)C)cc4)n3c2)cc1
CN(CC=C(I)c1ccc(Br)cc1)CC(=O)O
CCOC(Cc1ccc(OCc2csc(-c3ccc(C(C)(C)C)cc3)n2)c(F)c1)C(=O)O
CCc1ccc(C(C(N)=O)N2CCN(CC(O)COc3ccccc3OC)CC2)cc1Br
CC[C@@H]1CN(Cc2cc(C(=CC(=O)Nc3cccnc3)c3cc(OC)c4c(nnn4CC)c3C)ccc2C)S(=O)(=O)c2cccnc2O1
CCCC[C@@H](CCCn1ccnc1)C(=O)OCC
O=C(NS(=O)(=O)c1cccc(Cl)c1)c1ccc(CN(Cc2ccccn2)S(=O)(=O)c2ccc(Cl)cc2)cc1
COc1cccc(S(=O)(=O)N2CCC(c3cc(-c4cc(Cl)cc(Cl)c4)nn3Cc3ccc(C(=O)NCCC(=O)O)cc3)CC2)c1
COCCN(C)C(=O)c1cnc(Nc2cnc(C#N)cn2)cc1N(C)C1CCNCC1
CN(C(=O)[C@@H](N)Cc1ccc(-c2ccccc2)cc1)[C@H](Cc1ccccc1)C(=O)N1CCC(O)CC1
CCOc1ccc(C)cc1-c1cc(F)cc(C(CC(=O)O)c2ncco2)c1
Cc1c(-c2ccnn2-c2ccc(C#N)cc2)n(C(=O)N[C@H]2CCN(C)C2)c(=O)n1-c1cccc(C(F)(F)F)c1
Cc1cc(C)c(OCc2c(Cl)cccc2[N+](=O)[O-])cc1C
CC(O)c1c(N2CCC(C(=O)c3ccc(F)cc3)CC2)ccc2ccccc12
O=c1ccc2ncc(F)c3c2n1CC3CN1CC[C@H](NCc2ccc3c(c2)OCCO3)[C@H](O)C1
CCc1c(O)cc(O)c(C(=O)N2CCOCC2)c1CC(=O)OC
CCCCCCCCOC(=O)[C@@H]1C[C@@H]2CCC[C@@H]2N1C(=O)[C@H](C)NCCC(C(=O)OC)c1ccccc1
N#Cc1cc(F)cc(Oc2ccc3c(c2C(F)F)C(O)C(F)(F)C3(F)F)c1
CC[N+]1(C)CCc2c(sc(NC(=O)Nc3ccc(Cl)cc3)c2C(=O)N2CCOCC2)C1
CC(C=CC1=C(C)CCCC1(C)C)=CC=CC(C)=CCNC(=O)C(N)CC(C)C
CCCc1ccc(CNC(=O)[C@H]2CN(c3nc(C)c(C(=O)O)s3)CCN2S(=O)(=O)c2ccc(CC)cc2)cc1
CC(=O)N1CC(C(=O)O)C1
CCN(CCCc1ccc(-c2cn(-c3ccc(Oc4ccc(Cl)cc4)cc3)c(CC(C)C)n2)cc1)c1ccncc1
CCNCC1CCCN1CCCCCO
O=P1(O)OCc2ccccc2O1
CC(C)c1noc(C(=O)O)n1
CC(C)C[C@H]1CN(C(=O)/C=C/c2ccc(F)c(F)c2)[C@@H](CC(C)C)C(=O)N1
O=C(NC1CSC1)c1ccc(C2=NOC(c3cc(Cl)cc(Cl)c3)(C(F)(F)F)C2)c([N+](=O)[O-])c1
CCCCCCOCC[C@@H]1[C@H](C/C=C\CCC(C)(C)C(=O)NO)[C@@H]2CC[C@H]1O2
COc1cc2c(Oc3cccc(NC(=O)Nc4cc(C(C)(C)C)on4)c3)ncnc2cc1OCCN1CCS(=O)(=O)CC1
COc1cc2ncc3c(N)nc(-c4cncc(OC[C@@H](N)Cc5ccc(Cl)c(Cl)c5)c4)cc3c2cc1OC
CS(=O)(=O)c1ccc(-c2c(-c3ccc(Cl)cc3Cl)c(C(F)F)nn2-c2ccccc2)cc1
CC(C)(C)OC(=O)N(Cc1ccc2nc3sc(C(=O)NCCCCO)cn3c2c1)C[C@]1(C)CCCO1
CCNC(=O)O[C@H](CC)c1ccc2c(n1)N1C(C)CNCC1C2
NC(=O)c1ccc(Cl)cn1
Cc1cccc(-c2cccc3c2cc(C(=O)O)n3Cc2ccc(Cl)c(Cl)c2)c1
CN(C(=O)c1ccc(OCC2CC2)cc1)[C@H]1CCc2cc(C3CCCCN3)ccc2C1
COC(=O)C1=C(C)N(c2cccc(C(F)(F)F)c2)c2n[nH]c(=O)n2C1c1ccc(C#N)cc1CCCBr
C=C[C@H]1C[C@@]1(N)C(=O)n1ncc2c(C)cccc21
CCCCc1nc2cc(-c3nnn[nH]3)ccc2n1Cc1ccc(-c2ccccc2C(=O)OC(C)(C)C)cc1
NC1CCC(NC(=O)c2cccnc2Oc2ccc3c(c2)OCO3)CC1
CCOC(=O)Cc1ccc(OC2CCN(CC(O)(c3cn(-c4ccccc4)c4cc([N+](=O)[O-])ccc34)C(F)(F)F)CC2)c(OC)c1
Cc1nc(N[C@@H](C)c2cccc(-c3cnc(N4CCN(Cc5nccn5C)CC4)nc3)c2)cc(-c2ccc3occ(C)c3c2)n1
CC(C)N(CCCn1c(Sc2cc3c(cc2I)OCO3)nc2c(N)ncnc21)C(=O)c1ncn2c(=O)n(C)nnc12
Cn1ncc(-c2cc(-c3cnn(C4(CC#N)CC(C#N)C4)n3)c3cccnc3c2)c1N
Cc1cc(-c2cn(C(C)C3CNC3)c(C3CCN(c4ncnc(N)c4Cl)CC3)n2)ccc1F
Cc1noc(C)c1-c1cc(C(N)=O)c2c3cc(OCCOCCOCCOCC(=O)O)ccc3n(Cc3ccccc3)c2c1
CCCN1CC(N2CCN(c3ccccc3F)CC2)C(=O)c2c(ccn2C)C1=O
Nc1ccc2sc(-c3ccccn3)nc2c1
Cc1cccc(C(=O)N[C@@H](Cc2cc(F)cc(F)c2)[C@@H](O)CN[C@H]2CCCc3ccccc32)c1
C[C@@H](Sc1nc(-c2c(Cl)cncc2Cl)n[nH]1)C(=O)c1c[nH]c2ccccc12
Cc1cc(C)c(S(=O)(=O)NC(C)CCc2ccccc2)c(C)c1
Oc1c(CCc2ccncc2)c(-c2ccc(C(F)(F)F)cc2)nn1-c1nc2ccccc2[nH]1
CC(C)CN(C)C1CCN(C)CC1
CCS(=O)(=O)N[C@H]1CCOC[C@@H]1COc1ccc(-c2ccc(F)cn2)c(F)c1
Cc1cc2ccc(C(C3CCCCC3)N3CCN(c4ccc(C#N)cn4)CC3)cc2[nH]c1=O
CC12CCC(C)(O1)[C@@H]1C(=O)N(c3ccc(Br)c4nonc34)C(=O)[C@@H]12
O=C(N[C@@H]1c2ccccc2C[C@@H]1O)C1=NN=C2C=CC=C21
O=C(O)C(CCn1nnc2ccccc2c1=O)S(=O)(=O)Cc1ccc(-c2ccc(C(F)(F)F)cc2)cc1
CCOC(=O)c1c(C)nn(-c2cccc(C(F)(F)F)c2)c1C
FC(F)(F)c1nc2n(c1-c1ccccn1)CCNC2
COc1cc(C[C@H]2[C@@H](C(=O)O)CC[C@H]3C(C)(C)CCC[C@]23C)cc(OC)c1
CCC(NC(=O)C(OC(=O)C(OC(=O)C(O)C(C)C)C(C)C)C(C)C)C(=O)Nc1ncc(C(C)C)s1
COCC(=O)N1CCCC(c2ccc3[nH]c(C(=O)Nc4cc(F)cc(F)c4)cc3c2)C1
CC(C)CCCC(C)CCCc1ccc[n+]([O-])c1
CCOC(=O)[C@H]1CC2(CCN(C(=O)OC(C)(C)C)CC2)CN1
CC(C)C(C)N1Cc2c(Cl)nc(Cl)nc2C1=O
Cc1c(-c2ncco2)sc2c1c(=O)n(C(C)(C)C(=O)O)c(=O)n2C[C@H](OC1CCC(F)(F)CC1)c1ccccc1
COc1ccc2c(c1)C(=CC(=O)c1cccc(C(=O)NCC(C)C)c1)NC(C)(C)C2
CN1CC(=O)N2[C@@H](Cc3ccc(O)cc3)C(=O)N(CC(c3ccccc3)c3ccccc3)C[C@@H]2N1C(=O)NCc1ccc(F)cc1
CC(C)(CC(O)(NCc1cc2ccncc2[nH]1)C(F)F)c1cc(S(C)(=O)=O)cc2c1OCC2
COc1cc(F)ccc1-c1ccnc(NC(=O)CC(C)c2cccnc2)c1
CC(C)c1cc(Cl)cc(C(C)C)c1CC(=O)O
COC1(C(=O)NC(CCCCNC(=O)OCc2ccccc2)C(=O)c2nc3ccccc3s2)CCCCC1
O=C(O)C1CCCc2c(-c3ccc(Cl)cc3)nsc2C1
COc1ccc(-n2nc(S(C)(=O)=O)c3c2C(=O)N(c2ccc(-n4ccnc4CN(C)C(=O)O)cc2)CC3)cc1
CC(=O)c1cccc(NC(=O)Nc2ccc(C)c(C(=O)c3cn(C(C)C)c4ncnc(N)c34)c2)c1
CC(C)(C)OC(=O)N1CC(F)(Cn2cc(Br)cn2)C1
C=CCNCc1cc(Cl)ccc1C=C
CCNc1cc(Nc2nc(N)nc(-c3ccccc3)n2)ccn1
O=C(Nc1ccc(C(=O)O)c(Cl)c1)c1cc2c3c(c1)CCCCC3CCCC2
CC(C)(C)OC(=O)N1C2CC2CC[C@H]1CO
CC(C)c1nc(-c2cnc(N)c(C(F)(F)F)c2)cn1C1CC(F)(F)C1
CC1(C#N)CCN(c2c(C(=O)N3CCN(S(C)(=O)=O)C(C)(C)C3)cnc3ccc(F)cc23)CC1
CC(=O)N1c2ccc(-c3cnn(C4CC4)c3)cc2N(c2ncc3ccccc3n2)CC1C
O=C(O)C=Cc1ccc(N2CC(=O)N3C(Cc4c([nH]c5ccccc45)C3c3ccc4c(c3)OCO4)C2=O)cc1
CC(C)Oc1cc(-c2ccc(CCCN(C[C@H](O)c3ccc(N)cc3)C(=O)O)cc2)ccc1C(=O)NS(C)(=O)=O
CC1(C(=O)Nc2ccncc2)COC(c2nc(-c3ccc(F)cc3)c(-c3ccnc(NCCCN4CCOCC4)n3)[nH]2)OC1
Cc1cc(-c2nnc(NCC3CC(F)(F)CN3)s2)nc2c(C(F)(F)F)cc(C3CC3)cc12
NCc1cccc(OC2CCN(C(=O)O)CC2)n1
CC(C)(C)OC(=O)N1CCCC[C@]1(O)CO
CC(N(CCN1CCOCC1)CCN(C(C)(C)C)S(C)(=O)=O)C(C)(C)C
NS(=O)(=O)c1cc(S(=O)(=O)O)c(NCc2ccco2)cc1Sc1ccccc1
CCC(CC)(Oc1ccc(Cl)cc1[C@@H]1CC(=O)N[C@H](c2cc(F)ccc2C)[C@@]12C(=O)Nc1cc(Cl)ccc12)C(=O)N(C)C
O=C(NCc1cccnc1)Nc1ccc(NS(=O)(=O)c2c(F)cc(F)cc2Br)cc1
CCCCCCCCc1[nH]c2cc#ccc2c(=O)c1C
Oc1cncc(-c2cc3c(-c4cc5c(-c6ccsc6)cncc5[nH]4)n[nH]c3cn2)c1
N#CN(C(=O)C1CCNC1)c1ccc(-c2ccccc2)nc1
Cc1cc(-c2nn(C(C)C)c(N)c2C)ccc1C#N
CCCCOC(=O)N1CCN(C(=O)C(CCC(=O)O)NC(=O)c2nc(-c3ccccc3)sc2N2CCOCC2)CC1
O=C(OCc1ccccc1)N1CCCC1c1nc2ccc(-c3cnc4ccccc4c3)cc2[nH]1
CCCC[C@@]1(C(=O)c2cc(Cl)c(Cl)s2)CCNC1
COc1ccc(CN(c2ncns2)S(=O)(=O)c2ccc3c(N4CCCC4c4ccccc4)nccc3c2)c(OC)c1
COC(=O)[C@H](Cc1c[nH]cn1)NC(=O)[C@@H](N)Cc1ccccc1
O=C(NO)c1cc2c(cn1)ncn2Cc1ccc(F)cc1F
COC(=O)c1ccc(-c2ccccc2)c(C(C)C(O)(c2ccc3c(c2)N(C)C(=O)CO3)C(F)(F)F)c1
Cc1c(C#N)cc(C(=O)Nc2ccc(-c3cc(C4CCN(C(=O)C(C)C)CC4)n4ncnc(N)c34)cc2)c(=O)n1-c1ccccc1
CCOC(=O)Cc1cc(C)c(C2(Cl)CCCCC2)c(Br)c1
CS(=O)(=O)NC(=O)c1ccc(Oc2ccc(C#N)c(C(F)(F)F)c2)cc1
CN(C)/C=C1/CCCC(O)C1=O
OCCC(COC1CCCCO1)COC1CCCCO1
Cc1ccc(CP(=O)(O)OC(C(=O)O)c2ccccc2)cc1
CC1C[C@@H](OC(=O)c2ccc(Br)cc2)c2ncnc(N3CCN(C(=O)OC(C)(C)C)CC3)c21
c1ccc(COC[C@H]2CCCCN2)cc1
C=CC1CC1(NC(=O)[C@@H]1C[C@@H](O)CN1C(=O)[C@@H](NC(=O)OC(C)(C)C)C(C)(C)C)C(=O)NS(=O)(=O)C1CC1
COc1ccccc1NC(=O)Nc1ccc(Oc2ccnc3cc(OC)c(OC)cc23)c(C)c1C
COc1cccc(CC(CCCN2CCC(C(=O)c3ccc(F)cc3)CC2)c2ccccc2OC)c1
FC(F)(F)Cc1ccc(CC2CC2)cc1
Cc1c(-c2ccc(C3CCOCC3)cc2)ccn(C(=O)O)c1=O
Clc1ccc(CNc2ccc[nH]2)cc1
CCc1ccc(CC2CCN(C(=O)c3cccnc3-c3ccncn3)CC2)cc1
CC(C)(C)C(=O)NCc1ccc(F)c(C(=O)Nc2ccc3cnn(-c4ccc(C(F)(F)F)cc4)c(=O)c3c2)c1
Cc1cc(NC(=O)COc2ccc(Cl)cc2)ncc1NC(=O)COc1ccc(Cl)cc1
CC(C)N1CCN(C2CN(c3cnc4ccc(-c5ccccc5)nc4c3)C2)CC1
O=C(Nc1ccc(Cl)cc1)C1CCCN(C(=O)c2cc3ccccc3[nH]2)C1
CCOP(=O)(CCc1ccccc1)CN(CC)C(=O)N1CCC[C@H]1C(=O)O
COc1ccc(OC)c(Nc2ncc(Br)c(Nc3ccccc3C(=O)OC(C)C)n2)c1
CC(C=CC=C(C)c1cc(C)n(-c2cc(C)ccc2C)n1)=CC(=O)O
O=C(NCc1ccncc1)N1CCN2C(=O)OC(c3ccccc3)(c3ccccc3)C2C1
Cc1c2c(cc3c(-c4cnccn4)noc13)CC1(C(=O)NC(=O)NC1=O)[C@H]1[C@H](C)O[C@H](C)CN21
Cc1cc(NCCN(C)C)c(C)c(C(F)(F)F)c1
CN1CCC(N2CCN(c3ccc(-c4ccc5c(c4)c4c(Cl)ccnc4n5S(=O)(=O)c4ccccc4)cc3)CC2)CC1
c1cncc(CNc2nc[nH]n2)c1
Cc1cc(C23CCCN2CCC3)cnc1F
Nc1ccc2c(c1)CCN(CC(F)F)CC2
Clc1ccc(COc2ccc(Br)cc2OC2CNC2)cc1
Ic1ccnc(N2CCCC2)n1
COc1c(OCC=C(C)CCC=C(C)C)c(=O)n(C)c2cc(NC(=O)C=Cc3ccccc3)ccc12
CC(C)Oc1ccc2cc(S(=O)(=O)N[C@@H](C(=O)N3CCC(N)CC3)C(F)(F)c3ccc(Br)cc3)ccc2c1
Cn1cc(S(=O)(=O)N2CC(NCc3ccc(C(F)(F)F)cc3Cl)C(c3ncccc3F)C2)nn1
C=CCN1c2ccccc2-c2nc(Nc3ccc4c(c3)N(C(C)=O)CC4)ncc2S1(=O)=O
CC(C)CCP(=O)(O)C(CC1CCCCC1)NC(=O)[C@@H](N)CCCCN
N#Cc1c(N)nc(SCc2csc(-c3ccc(Cl)cc3)n2)c(C#N)c1-c1ccccc1
Cc1c(-c2ccnc3[nH]ncc23)[nH]c2ccc(C3CCN(C4CCN(C(C)C)CC4)CC3)cc12
COc1ccc(CNc2nccc3c2c(-c2cccc(OC)c2)cn3CCCCNC(=O)O)cc1
CN(c1ccncc1)c1ccc(CN(C(=O)/C=C/c2ccc(OC(F)(F)F)cc2)C2CCN(Cc3ccccc3)CC2)cc1
NC(=O)C1CCN([C@H](CN2CCCC2)[C@H](O)c2ccc(OC3CC3)c(Cl)c2)C1
COc1cc(C(=O)N(CCCc2ccccc2)Cc2cccc(C(=O)NS(N)(=O)=O)n2)cc(OC)c1C
CNC(=O)CN1CCC(c2ccc3[nH]c(-c4ccc5ncc(C#N)n5c4)c(C(C)C)c3c2)CC1
CCCCc1c(C(C)(C)C)cc(C)c(CC2=NCCN2)c1C
CN(C)c1ncnc2sc3c(=O)n(-c4ccc(C(F)(F)F)cc4)cnc3c12
CC1C2CC(CC1(C)C)N(C(=O)c1ccc(N3C(=O)CCC3=O)cc1)C2
O=C(NCc1ccc(F)cc1)N1CCN(c2ncnc3cc(C4CCNCC4)sc23)CC1
CC(C1CCN(c2c(S(=O)(=O)C(C)C)cnc3ccc(Br)cc23)CC1)N(C)C
COC[C@H](C)NC(=O)c1c[nH]c2ncc(-c3cnc4cc(C#N)ccn34)nc12
C=CC[C@H](NC(=O)COC)[C@H](O)CN[C@H]1CC2(CCC2)Oc2ncc(C(F)C(C)(C)C)cc21
COc1ccc(-c2cnc3nc(N)nc(N4CCN(C(=O)Nc5cccc(C)c5)CC4)c3n2)cc1OC
COc1ccccc1-c1c[nH]c2ncnc(-c3cn[nH]c3)c12
COC(=O)C1=C(C)NC(C)=C(C(=O)OCCCSc2ccc(CCCCO)cc2)C1c1cccc([N+](=O)[O-])c1
N#Cc1ccc(-c2nc(NC[C@H]3CCN(C(=O)O)C3)ncc2Cl)cc1
Cc1ccn2c(-c3cnc(Cl)c(NS(=O)(=O)c4ccc(F)cc4)c3)cnc2c1
CNc1nc(C)c(Nc2ncccn2)s1
CC1CCC(C(=O)N(c2cc(C#CC(C)(C)C)sc2C(=O)O)C2CCC(Oc3cncnc3)CC2)CC1
c1ccc(-c2cnc(-c3ccco3)o2)cc1
[O-][S+](CCc1ccccc1)Cc1ccc(-c2ccc(OCCN3CCOCC3)cc2)cn1
O=C(COc1ccccc1OC(F)(F)F)N1CC=C2CN(C(=O)c3ccc4[nH]nnc4c3)C[C@H]2CC1
Cc1cccc2sc(Nc3ccc(-c4ccc(C(=O)[C@@H]5CCC[C@H]5C(=O)O)cc4)cc3F)nc12
COc1cc2c(cc1OC)-c1c(-c3ccccc3)ncn1CC2
CCCCCCCN1CCN(CCCc2ccccc2)CC1
COc1ccc(CC(=O)N(CCCN)CCCNCCCN)cc1
CCn1c(Cc2ccc(C(F)(F)F)cc2)cc2cc(C(=O)N[C@@H](CO)c3ccc(S(=O)(=O)CC)cn3)ccc21
C[C@H]1C[C@H](O)CN(CCC(C(=O)N(C)C)N2CCN(c3cccc(C(F)(F)F)c3)CCC2=O)C1
COc1ccc(CN2CCC3(CCN(CC4CN(C(C)=O)CC4c4ccccc4)CC3)C2=O)cc1
CCS(=O)(=O)Nc1ccc(OC2CCOCC2)c(-c2cn(C)c3c(=O)[nH]ccc23)c1
O=C(Nc1ccc(-c2cnc(C3CCC(C(=O)O)CC3)s2)cc1)Nc1ccccc1OC(F)(F)F
O=C(Nc1cncc(-c2ccc3[nH]nc(-c4nc5c(-c6cccs6)ccnc5[nH]4)c3c2)c1)C1CCC1
CC1(C)OC(C)(C)C(=Cc2cc(OCc3ccccc3)c(OCc3ccccc3)c(OCc3ccccc3)c2)C1=O
COc1ccccc1C1Sc2ccccc2N(CC(=O)O)C(=O)C1NC(=O)c1ccc2ccccc2c1
COC(=O)c1ccn2c(-c3ccccc3)c(-c3ccc(C4(N)CCC4)cc3)nc2c1
CC(=O)OCCCC(=O)Oc1ccc(C(CCC(=O)O)CNC(=O)OCC(C)(C)C)cc1C(C)=O
NC(c1ccc(SCC2CC2)cc1)[C@@H]1CCN1C(=O)O
OC1(Cn2cnc3cc(-c4ccc(Cl)cc4C(F)(F)F)ccc32)COC1
Cc1ccc(C2=NNC(C)(CC(=O)NCc3ccccc3)S2)cc1
CC(O)C(Nc1c(F)cc2c(=O)c(C(=O)O)cn(C3CC3)c2c1[N+](=O)[O-])C(=O)O
CC(C)NC(=O)c1ccc(-c2nc(-c3nnc(Cc4ccc(F)cc4)o3)c(O)c3ncccc23)cc1
c1cnc(C2=NC3COCCC3CS2)nc1
COC(=O)CCc1cccc(CN(Cc2ccc3c(c2)OCO3)S(=O)(=O)c2ccccc2)c1
O=C(O)CNC(=O)c1ccc(-c2csc(NC(=O)c3sccc3CCCN3CCOCC3)n2)cc1
CC(C)CC(Nc1ccccc1)C(O)CC(=O)O
CC(=O)OCC(COC(C)=O)OC(=O)C1(c2ccc(-c3ccc(Cl)c(Cl)c3)c(F)c2)CC1
CN(CCOc1ccc(CCNC[C@H](O)c2ccc(O)c3[nH]c(=O)ccc23)cc1)[C@H]1CC[C@H](OC(=O)C(O)(c2cccs2)c2cccs2)CC1
CCn1ccc2ccc(C(=O)N3C4CCC3CC(c3ccc(F)cc3)C4)cc21
CN(Cc1ccc(F)cc1)C(=O)[C@@]1(c2ccccc2)C[C@H]1CN1CCC(NS(C)(=O)=O)(c2ccccc2)CC1
COc1ccc(C(C)(C)C)cc1C(=O)C=Cc1c(F)cccc1N1CCN(C)CC1
CC(C)(NP(=O)(Cl)Oc1ccc(Cl)cc1)C(=O)OCc1ccccc1
CS(=O)(=O)N1CC(CC#N)(n2ncc(-c3cc(-c4ccccc4O)cc4ncccc34)n2)C1
NS(=O)(=O)c1ccccc1-n1nc(C(F)F)cc1-c1cnccn1
CCC(CCc1ccc([N+](=O)[O-])cc1)NC(N)=O
Cc1cccc(C)c1-c1cc(C)c2nc(Nc3ccc(S(=O)(=O)N4CCN(C)CC4)cc3)nnc2c1
Cc1ncc(C=CC(=O)N(Cc2ccc(-c3cccnn3)cc2)C(Cc2ccccc2)C(=O)N2CCc3ccccc3C2)s1
COc1cc(F)c(C(=O)Nc2scc(-c3ccc(F)cc3)c2C(=O)O)c(F)c1F
CN1C=CC(CCCCCOc2c(Cl)cc(-c3cccnc3)cc2Cl)O1
CCC(=O)NC1CCc2cc(OC)ccc2C1
CN(C(=O)Oc1ccc(Cc2ccccc2)cc1)c1ccccc1
Cc1cccc(Oc2ccc(-c3c(C4(O)CCN(C(=O)OC(C)(C)C)C4)n(C)c4ncnc(N)c34)cc2)n1
Cc1cccc(N2CCN(C(=O)Cn3nc(C(F)(F)F)c(Cl)c3C)CC2)c1C
Cc1cc(SCCCc2ccc3nc(-c4ccc(C(F)(F)F)cc4)sc3c2)ccc1CCC(=O)O
Cc1ccc(-c2cccc3c(CCCOc4cccc5ccccc45)c(OC(=O)O)[nH]c23)cc1
CCNC(=O)CC1OC(c2ccccc2)c2cc(F)ccc2-c2cn(C)c(=O)cc21
CC(C)(C)CN1CCC(Cc2ccccc2)(c2cccc(OCC(N)=O)c2)C1
Cc1cccc2nc(NCCN3CCOCC3)n[n+]([O-])c12
CCSc1c(N)cc(C(F)(F)F)cc1N
CCCCCCCCCCCCOCCCn1c(O)cc(C)c(C(C)=O)c1=O
O=C(O)c1cccnc1NC1CCSCC1
CCC1NC(C(=O)O)CC12CCN(c1cc(O[C@H](c3ccc(-c4ccc5cccnc5c4)cc3-n3ccc(C)n3)C(F)(F)F)nc(N)n1)CC2
O=C(NCCc1c[nH]c2ccc(Cl)cc12)c1noc(Cc2ccc(F)c(F)c2F)n1
CCN(CC1CCN(C)C1)C(=O)c1ccc(-c2c(F)cnc3[nH]c4cnc(-c5cccnc5)cc4c23)cc1
CC(C)(C)c1ccc(C/C(C(=O)c2ccc3c(c2)OCCO3)=C(\C(=O)O)c2ccc3nsnc3c2)cc1
COc1nc(Cl)ccc1/C(=C\C(=O)O)C(C)C
FC(F)c1ccc(C(F)(F)CN2CC[C@H](Nc3ncnc4[nH]ncc34)[C@H](F)C2)cc1
COCc1cc(Nc2nc(-c3ccc4[nH][nH]c(=O)c4c3C(F)(F)F)nc3ccccc23)n[nH]1
CN(CC(=O)c1ccccc1)CC1CC[C@@H](O)[C@@H](O)C1
N#Cc1cc(F)c(Nc2nc3cnc(N[C@@H]4CCOC4)nc3n2[C@H]2CC[C@H](C(N)=O)CC2)c(Cl)c1
CCOC(=O)/C(C)=C/[C@H](C(C)CC)N(C)C(=O)[C@@H](NC(=O)[C@H]1CCCCN1C)C(C)(C)C
NC(=O)N1C(c2ccccc2)=C1c1ccccc1
CCCS(=O)(=O)Nc1cnc2ccc(-c3ccc(O)c(OC)c3)nc2n1
N[C@@H]1CCC[C@@]1(C(=O)O)C(=O)OCC1c2ccccc2-c2ccccc21
COc1cc(Br)cc(C(C)=O)c1
N#Cc1ccc(N2CCN(CCNC(=O)C3CC3)C[C@H]2c2ccc(Cl)cc2)c(Cl)c1
CC(C)NC[C@@H](C(=O)C(C)C)c1ccc(OC(F)(F)F)c(F)c1
C=C[C@@H]1C[C@H]1NC(=O)OC(C)(C)C
CO[C@@]12CC[C@@H](N[C@@H](CO)C(=O)O)[C@@H]3Oc4c(O)ccc5c4[C@@]31CCN(C)[C@@H]2C5
NC(=O)c1cc(C#Cc2cccc(Cl)c2)cc(-c2ccc(S(N)(=O)=O)cc2)c1N
CC[n+]1occc1-c1cccc(S(=O)(=O)[O-])c1
CC(C)Cn1c(-c2ccc(P(=O)(O)O)o2)nc2c(N)c(F)cc(CCCO)c21
CCc1ccccc1CN1CCN(C2(c3cccc(F)c3)Cc3cc(C)ccc3C2=O)CC1
COC(=O)c1ccc2c(c1)nc(-c1ccc3cn(CCC(c4ccccc4)c4ccccc4)nc3c1)n2CCC1=CCCCC1
COC(C)(C)C(NCc1cc(Cl)c(OCc2cccc(-c3ccc4c(c3)OCCO4)c2C)cc1OCc1cccc(C#N)c1)C(=O)O
O=C(N[C@H]1CCOc2c(C(=O)Nc3ccc(F)c(Cl)c3)ccc(F)c21)OCC1CCN(C(=O)O)CC1
O=C(CCN(Cc1ccc2c(c1)OCO2)S(=O)(=O)c1ccc(C(F)(F)F)cc1)NO
c1nc(N2CCN(C3CCC3)CC2)nc2c1CNCC2
CCn1nc(-c2nc(-c3ccc(O)nc3)no2)c2c1CC(C)(C)CC2
Cc1cc(Nc2nccc3nn(-c4c(Cl)cccc4C#N)cc23)ncn1
O=C1OCCCN1Cc1cncc(-c2ccc(F)c(C(F)F)c2)c1
COC(=O)C1=Cc2cc3c(cc2S(=O)(=O)N1C)OCCO3
COC(=O)[C@@H](NC(=O)CNC(=O)OCc1ccccc1)C(C)=O
COc1ccc2c(c1)CNc1c(Nc3ccc(F)c(Cl)c3)ncnc1O2
CC(C)(C)OC(=O)N1CCN(C(=O)OC(C)(C)C)[C@H](c2ccc(Cl)cc2)C1
C=C1C2=C(OC)C(=O)CC[C@]2(C)[C@H]2CC[C@]3(C)C(=O)CC[C@H]3[C@@H]2[C@@H]1C
CCCN1CCC2(CC1)NC(=O)N(Cc1cc3cnc(C#N)nc3n1CC(C)(C)C)C2=O
CCCOC1C[C@@]2(C)C(=CC1=O)CC[C@H]1[C@@H]3CC[C@H](C(=O)O)[C@@]3(C)CC[C@@H]12
CCCN(CCC)C(=O)c1cccc(C(=O)N[C@@H](Cc2cc(F)cc(F)c2)[C@H](O)CNC2CCCc3ccccc32)c1
CN(C)C(=O)C1CN2CCC1[C@H](OCc1cc(C(F)(F)F)cc(C(F)(F)F)c1)[C@@H]2C(c1ccccc1)c1ccccc1
CSc1cccc(-c2ccc(N3CCN(CC(=O)N4CCN(C5CCC5)CC4)CC3)cc2)c1
CN1C(=O)CC(C)(c2cccc(-c3cccc4c3OCCC4)c2)N=C1N
CC[C@@H]1C[C@H](Nc2ncc(N(CC)CC)c(Cc3cc(C(F)(F)F)cc(C(F)(F)F)c3)n2)c2nc(C(F)(F)F)ccc2N1C(=O)OCC(C)(C)C(=O)O
CC(C)(OCCCCCCCc1coc(-c2ccccc2)n1)C(=O)O
CCCc1nc2c(C)cc(C(=O)O)cc2n1Cc1ccc(-c2ccncc2-c2nnn[nH]2)cc1
C[C@@H](NC(=O)c1nc(C(C)(C)C)no1)c1ccc(-c2ccnc(NC(=O)C3CC3)c2)cc1C(F)(F)F
Cn1c(-c2ccco2)nc2cc(C3=NN(CCNC(=O)c4cccnc4)C(=O)SC3)ccc21
Cc1sc(COc2cc(F)c3c(c2)OCC(CN2CCC(F)(C(=O)O)C2)=C3)cc1-c1ccccc1
CCOC(=O)c1cc(C#N)c(N2CC3CN(C(=O)NS(=O)(=O)c4ccccc4)CC3C2)nc1C
CCCCC[C@H](NC(=O)OC)C(C(=O)NCC(=O)N1CCOCC1)C(=O)N1CCCc2ccccc21
Nc1nccc(Oc2ccc(NC(=O)C3(C(=O)Nc4ccc(F)cc4)COC3)cc2F)c1Cl
COCCN(C)c1nc(N)nc2ccc(-c3ccc(F)cc3)nc12
Cc1nc2ccccc2n1C1C[C@@H]2CC[C@H](C1)N2CCC1(c2cccc(F)c2)CCN(C(=O)CC(C)C)CC1
CCOC(=O)COc1ccc(C(=O)CN2Cc3cc(C#N)ccc3C2=O)c(O)c1Cl
CC1CN(C(=O)Nc2ccc(C3CN(C)Cc4c(Cl)cc(Cl)cc43)cc2)CCO1
O=C(C(CCN1CCN(c2cccc3ncccc23)CC1)c1ccccc1)N1CCCCCC1
Nc1ncc(CN2CCC(OC3CCN(Cc4ccccn4)CC3)CC2)s1
CCCCn1nnnc1-c1cc(-c2cccc(C(=O)O)c2O)ccc1O
COc1cc(OC)cc(C(=O)C=Cc2ccc(OC(C)C)cc2)c1
Cc1ccc(N(CCc2cccc(C(F)(F)F)c2F)C(=O)[C@@H](N)c2ccccc2)cc1C
COc1ccc(CNc2ccc(-c3nc(Nc4ccc(F)cc4)ncc3C#N)cn2)cc1
CCN(c1cccc2c1C/C=C\CCc1cc(C)[nH]c(=O)c1CNC2=O)C1CCN(Cc2ccn(C)n2)CC1
CC(Nc1nc2ccccc2s1)C(=O)O
CC(C)(C)OC(=O)C12CCC(NC(=O)OCc3ccccc3)(CC1)CC2
COc1ccc(Cc2ccc3ccccc3c2O)cc1
CC1(c2cc3nc(N4CCCC4)cc(NC4CCOCC4)n3n2)CN=c2ccncc2=N1
CN1C(=O)NCC1C(=O)OC(C)(C)C
C[C@@H](N)C(=O)N[C@H](CCc1ccccc1)C(=O)N[C@H](Cc1ccccc1)C(=O)C(=O)NCc1ccccc1
O=C1CSC(Nc2ccc(CCNc3nc4ccccc4s3)cc2)=N1
CCOC(=O)[C@H]1CC[C@H](OC([C@@H]2CCCN2C(=O)Cc2cc(Cl)c(NC(=O)c3csc4ccccc34)cc2F)N2CCC3(CC3)C2)CC1
CC(C)CC(N[C@H](CCN1C(=O)c2cc3ccccc3cc2C1=O)C(=O)O)C(=O)N1CCNC(=O)[C@@H]1c1ccccc1
C=C1CCC(N2C(=O)c3cccc(OCc4ccc(CN5CCc6ncccc6C5)cc4)c3C2=O)C(=O)N1
CC[C@H](C[C@H]1CCc2sc3ncnc(O[C@H]4CC[C@H](N(C)C(=O)OC(C)(C)C)CC4)c3c21)OC
NC1CCN(c2nn(-c3ccc(Cl)cc3)c3cnccc23)CC1
Cn1nnc(-c2c(F)cccc2-c2ccc(CCNc3nccc(Cl)c3NC(=O)CC#N)cc2)n1
O=C(O)Oc1cn(C2CC2)c2c(Cl)c(N3CCN4CC3C4)c(F)cc2c1=O
COc1ccc(-c2cnc(N)c(-c3ccc4c(c3)CCNC4=O)c2)c(F)c1[N+](=O)[O-]
CC(C)(C(=O)NCCOc1ccc(CC(Nc2ccccc2C(=O)c2ccccc2)C(=O)O)cc1)c1cccc(Cl)c1
Cc1ccc2cc1-c1ccnc(n1)Nc1ccc(OCCN3CCCC3)c(c1)COC/C=C\COC2
CCCCCCNC(=O)NCCCN1CCN(Cc2ccc(Cl)cc2)CC1CCC
Cc1c(C(F)(F)F)n(CC(F)(F)F)c2ccc3[nH]c(=O)cc(Cl)c3c12
Cc1cc(C#N)cc(Cl)c1Oc1ccnc(NC2CCN(c3ncccn3)CC2)n1
CCOC(=O)c1c(NC(=O)NCc2c(Br)sc3c2CCNC3)sc2c1CC(C)CC2C
CCc1cc(F)c([N+](=O)[O-])cc1O
CC(C)(C)c1ccc(COc2ccc3c(c2)CCC(OCC(=O)O)C3)cc1
Cc1cc(C=C(C23CCC(CC2=O)C3(C)C)S(=O)(=O)O)c(O)c(C(C)(C)C)c1
CCNC(=O)Nc1cc(-c2ccccc2)c(-c2cccc(C(=O)O)c2)cn1
CC(=O)c1ccc(Cn2nc(C(N)=O)c(-c3nc(C(=O)O)c(-c4cccc(COC(C)C)c4)o3)n2)o1
COc1ccc(CN)cc1OCCN1CCN(Cc2ccc(F)cc2)CC1
CS(=O)(=O)NCc1cc(F)cc(-c2cncc3[nH]c(-c4n[nH]c5ccc(-c6ccncc6)nc45)cc23)c1
CN(C)[C@]1(c2ccccc2)CC[C@@]2(CC1)CN(c1cccc(S(C)(=O)=O)c1)C(=O)N2
CCOC(CC(=O)O)c1ccc(OCc2nc(-c3ccc(C)s3)oc2C)cc1
COc1ccc(COc2cc3ccccc3[nH]2)cc1
Cc1nc(N)c2ncn([C@H]3C(O)[C@@H](O)[C@]4(CO)C[C@H]34)c2n1
CCOC(=O)[C@H]1CC[C@@H](CC(=O)O)CC1
N#Cc1ccc2c(c1)[C@H](O)[C@H](C1c3ccccc3-c3cncn31)CC2
O=C(c1ccccc1)c1ccc(COC(=O)n2ccccc2=O)cc1
O=C(O)C1C2CCCC1CN(Cc1ccc3cc(O[C@H]4CC[C@@H](C(F)(F)F)CC4)ccc3c1)C2
CCCCCCc1nc(C(C)(C)C)ncc1C(=O)N(CC(C)C)[C@H]1C[C@@H](C(=O)N2CCOCC2)CN(C(=O)O)C1C(C)(C)C
N[C@H](CO)C1CC1
O=S(=O)(O)c1ccc2cc3ccccc3cc2c1
COc1ccc2cccc(CC[N+](C)(C)C)c2c1
CC[C@H]1CC[C@@H](Oc2ccc3ccc(C(C)N4CCC(C(=O)O)CC4)cc3c2Cl)CC1
CC1CCC(C2(C3CCC(C)CC3)CC(=O)CC(=O)C2)CC1
Cc1cc2cnc(N)nc2c(N)n1
Nc1ncc(C#Cc2cccc(NC(=O)Nc3nnc(C(F)(F)F)s3)c2)cn1
Cc1cc(OC/C=C(\c2ccc(C#CCN(C)C)cc2)c2cccc(C(F)(F)F)c2)ccc1OCC(=O)O
N#Cc1c(C(F)(F)F)cc(-c2ccc(Oc3ccccc3)cc2)n(Cc2ccc(F)cc2Cl)c1=O
N=Cc1ccc(F)cc1CSc1nc(O)c(C=N)c2ccc(F)cc12
COc1ccc2c(OC(C)C)cc(-c3csc(NC(C)C)n3)nc2c1
Cc1ncccc1-c1ccc2c(c1)-n1nc(-c3ccnn3C)cc1C(=O)N(C)C21CC1
O=C1CCc2c(OCC3(O)CCN(c4c(F)cc(OC(F)F)cc4F)CC3)ccc(Cl)c2N1
CCOc1cc2c(=O)c(C#N)c[nH]c2cc1OC
COc1ccc(CC2=NC(c3ccc(Cl)cc3F)C(C(=O)Nc3ccc4[nH]ncc4c3)=C(C)N2)cc1
CC1(S(=O)(=O)c2cccc(C(F)(F)F)c2)CCOC(c2ccccc2S(C)(=O)=O)C1
Cn1cc(-c2cc(-c3ccc(N4CCN(C(=O)C[C@H](N)c5ccccc5)CC4)nc3)c3c(C#N)cnn3c2)cn1
COc1cnc(NC(=O)N2CC/C(=C\c3cc(C)cc(F)c3)C(C)C2)cn1
COC(c1ccccc1)P(=O)(O)C(OC)c1ccccc1
COc1cccc2c1nc(C(F)F)n2-c1nc(N2CCOCC2)nc(N2CCN(C(=O)C(C)Cl)CC2)n1
CCC1(Nc2nc(SC)ncc2C(N)=O)CCCC1
Cc1cnc(-c2ccc(-c3cnc4[nH]c(=O)n(CC5CCOCC5)c4n3)cc2)[nH]1
COc1nc(NCCCN2CCOCC2)nc(OC)c1NC(=O)c1ccc(Cc2c(C)cc3c(c2C)C(C)(C)CCO3)o1
COC(=O)C1=C(C)NC(c2ncccc2F)=NC1c1ccccc1
CC(C=CC1=C(C)CCCC1(C)C)=CC=CC1(C)C=Cc2c(O)cc(O)cc2O1
COc1ccc(CCOc2ccc(Cl)c3c2CCN(C)CC3)cc1OC
CNc1cc(-c2c[nH]c3ncc(-c4cc(C=CC(N)=O)cc(C(F)(F)F)c4)cc23)ccn1
CC(C)(C)OC(=O)N1CCc2ccc(CN)cc2C1C1(c2ccccn2)CCC1
Cc1cccc(F)c1NC(=O)c1cc2c(s1)-c1ccccc1N(C(=O)c1cccc(-c3cn(CC(N)=O)nc3C3CC3)n1)CC2
CCOc1ccc(NC(=O)Nc2n[nH]c3cc(Cl)c(-c4ccccc4)cc23)cc1
COc1cc2c(cc1C(=O)/C=C/c1ccc(Br)cc1)SCCO2
O=C(Nc1ccc(Cl)cc1F)c1cc(-c2ccc(F)cc2F)ccc1O
CC(C)(C)OC(=O)N1CCC(NC(=O)c2ccnc(N3CCC(C(=O)N4N=CC[C@H]4c4ccccc4)CC3)n2)CC1
CCCCCn1c(-c2ccccc2)nc(-c2ccccc2)c1CN(CCCC)Cc1ccc(OC)c(OC)c1
CC(=O)N1CC2(CCN(CCC3c4ccc(Cl)c(Cl)c4CCN3C(=O)C3CCCC3)CC2)c2cc(F)ccc21
COCC(C)NCc1cnc(NC23CC4CC(CC(C4)C2)C3)nc1C(F)(F)F
CCCCOC(=O)N1C[C@H](SC(C)=O)C[C@H]1CN(Cc1cc(F)ccc1F)C(=O)OCc1ccccc1
OC1CCN(Cc2cccc(Nc3cc(-c4ccc(CNc5ccccc5Cl)s4)ccn3)c2)CC1
CN(C)c1ccc2c(c1)CCN(c1cccc(-c3cn(C)c(=O)c(Nc4ccc(C(=O)N5CCC(O)CC5)cc4)n3)c1CO)C2=O
COCCn1c(Br)nc2c1c(=O)n(C)c(=O)n2C
N#CC1CCCCC1n1nc(Nc2ccc(C(=O)O)cc2)c2c(=O)[nH]ccc21
Cc1c(C(=O)N(C)c2ccc(O)cc2)cc(-c2cc3c(cc2C(=O)N2Cc4ccccc4C[C@H]2C)CN(C(=O)Cc2cccc(C(=O)O)c2)CC3)n1C
CC(=O)NC[C@H]1CN(c2ccc(-n3cnc(/C=C\Cl)c3)c(F)c2)C(=O)O1
c1ccc2c(c1)nc(-c1ncc[nH]1)n2[C@@H]1C[C@@H]2CCC[C@H](C1)N2[C@H]1C[C@H]2CCCC[C@H](C2)C1
COC(=O)c1ccc2c(c1)O[C@H](c1ccccc1)CNC2
O=C1N=CN(c2ccc(F)cc2)C12CCNCC2
O=C(O)c1nc2cc([N+](=O)[O-])ccc2[nH]1
O=C(O)c1cccc(NC(=O)C2CCC2)c1[N+](=O)[O-]
NCCNc1ccc2[nH]nc(S(=O)(=O)c3cccc4ccccc34)c2c1
Cc1c(Cl)nc([C@]2(OCC3CC3)CC[C@](C(=O)O)(c3ccc(F)cc3)CC2)n1CC1CC1
Cc1oc(-c2ccccc2)nc1CCOc1cccc(CN(CC(=O)O)S(=O)(=O)Cc2ccccc2)c1
C=CCNC(=O)C(=O)C(CC)NC(=O)[C@@H]1[C@@H]2C(CN1C(=O)[C@@H](NC(=O)OC(C)(C)C)C1CCCCC1)C2(C)C
COc1ccc(C[C@H]2COC(=O)[C@@H]2Cc2ccc(OC(=O)N3CCC(O)C3)c(OC)c2)cc1OC
Fc1ccccc1-c1nc2cc[nH]c(Cc3ccc(Br)cc3)c-2n1
CC(C)Oc1c2c(c(OC(F)F)c3ccccc13)CN(c1ccc(CC(=O)O)cc1F)C2=O
C=CCN(C)CCCCOc1ccc2c(c1)S(=O)(=O)N=C2c1ccc(Br)cc1
CCOC(=O)c1cc(NC(=O)C2=C(CC)OCCS2)ccc1Cl
COc1c(C(=O)O)cc(C(C)C)nc1C(=O)O
CCN(CC)CCCCCNc1cc(N2CCCC2)nc(N2CCCC2)n1
O=C1NC(=O)C2(O)CN(Cc3ccccc3)C=C12
CCOC(=O)C1(C(=O)OCC)CCCc2ccccc21
Cc1cccc2c1C(C(=O)C13CC4CC(CC(C4)C1)C3)CN2
CN(C)c1nc(N[C@H]2CC[C@@H](NC(=O)CC(c3ccccc3)c3ccccc3)CC2)nc2ccccc12
CCOP(=O)(OCC)C(O)P(=O)(OCC)c1ccccn1
OCCOCCOC[C@H](O)COCc1ccccc1
CC(C)(C)OC(=O)CN1CCC(c2nn(Cc3ccc(Cl)c(Cl)c3)c3cc(/C=C/C4CCN(C(=O)OC(C)(C)C)CC4)ccc23)CC1
Cc1cc2nn(C)c(C)c2cc1F
COCCCN1CCN(c2cnc3ccc(-c4ccc(NC(=O)Cc5ccccc5)cc4)cc3n2)CC1
CCCc1cc(N2CCC(NCC(O)c3ccc(C(=O)N[C@@H](CO)Cc4ccccc4)cc3)CC2)nc2sc(C(N)=O)c(N)c12
CC(C)C1=C(C(=O)O)SC2=N[C@@](C)(c3ccc(C(F)(F)F)cc3)[C@@H](c3ccc(Cl)c(F)c3)N21
Cc1ccc(-c2nc3cc(-c4cccc(C(F)(F)F)c4)cc(N)n3n2)o1
O=C1CCCN1CCCOc1cc2ncnc(Nc3ccc(F)c(Cl)c3)c2cc1OC1CCOCC1
COc1ccc(Oc2ccc3c(=O)[nH]c4ncccc4c3c2)cc1
COc1cccc(-n2c(CCCCC(=O)NCCc3ccccc3)nnc2SCc2cccc(C)c2)c1
Cc1ccc(-c2cc(C#N)c(N3CCN(C)CC3)nc2-c2ccc(Cl)cc2Cl)cc1
Clc1ccc2c(c1)SCc1cn[nH]c1-2
Clc1ccc(CCN(CC2CC2)[C@@H]2CCCC[C@@H]2N2CCCC2)cc1Cl
CC(=O)Nc1cc(C(=O)NCc2cnc(OCC(F)(F)F)c(Br)c2)ccn1
O=c1c2ncc(C#Cc3ccccn3)cc2nc2n1CC1(CCC2)OCCO1
CCCC(C1(c2ccc(OC)c(OC3CCCC3)c2)CCC(=O)CC1)C1(c2ccc(OC)c(OC3CCCC3)c2)CCC(=O)CC1
COC(=O)c1ccc(-n2cnc3c(Cl)nc(Cl)nc32)cc1
COc1ccc(OC)c(C2(CCCNC3(C)CCCCC3)Sc3ccccc3N(C)C2=O)c1
CC(C)c1c(S(=O)(=O)N2CCC(C(=O)O)CC2)c(-c2ccc(F)cc2)c(-c2ccc(F)cc2)n1CC[C@@H](O)C[C@@H](O)CC(=O)O
COc1ccc(OC[C@@H]2CCCN2C)cc1Nc1ncc(Br)c(Nc2c(C)cccc2S(N)(=O)=O)n1
Cc1ncc(C(C)N2CCC(O)(Cc3cccc(Cl)c3)CC2)n1Cc1ccc(C#N)cc1
CC(=O)C1(O)C=C[C@](O)(Nc2ccc(Cl)cc2)C(c2ccc(C(=O)NCCN(C)C)cc2)[C@@H]1C
COC(=O)[C@H]1CCC(c2ccccc2Cl)N1
CC(C)/C=C/C1=[N+](CCCCS(=O)(=O)O)c2ccccc2C1(C)C
CN(C)CCCNC(=O)c1ccc2[nH]c(-c3cc[nH]n3)cc2c1
COc1cnc(CSc2nc3cc(OC(F)F)c(OC(F)F)cc3[nH]2)cc1OC
Cn1cc(-c2ccncc2C=CC(=O)Nc2ccc(CN3CC(F)(F)C3)cc2)cn1
O=C(O)c1cccc(COc2ccc(-c3ccsc3)cc2)c1
CC(C)(C#N)c1cccc(NC(=O)C(=O)c2c(-c3cccnc3)cc3ccccn23)c1
CCC(C)(Cc1cc(C)cc(C)c1)C(C)O
C[C@H](NC(=O)OC[C@@H]1CO[C@H](COc2c(F)cccc2NC(=O)[C@@H](N)C(c2ccc(F)cc2)c2ccc(F)cc2)CN1)c1ccc(F)cc1
COc1ccc(Cl)c(C(=O)NC(c2ccc(F)nc2)C2CCC(F)(F)CC2)c1
COc1cccc(OCC[C@@]23CC[C@@](C)(O2)[C@H]2C(=O)N(c4ccc(C#N)c5ccccc45)C(=O)[C@H]23)c1
C[C@@H](Oc1ccc2c(-c3ccccc3Cl)cc(=O)oc2c1)C(=O)N(C)C
CSc1nccc(-c2nn3ccccc3c2-c2ccnc(SC)n2)n1
CC[C@@H]1C(=O)N(C)c2cnc(-c3cn[nH]c3)nc2N1C(C)C
CCC1(CC)CCc2c(ccc3c2OC(C(F)(F)F)C(C(=O)O)=C3)C1
O=C(OCCOCCc1cccc(-c2cncc(OCN3CCC3)c2)c1)C(F)(F)F
c1ccc(OC2(c3ccccc3)CCN(CC3CCC3)CC2)cc1
CC(OC(=O)N1CCC(OC2CCC(Oc3cccnc3C#N)CC2)CC1)C(F)(F)F
CCN(CC)C(=O)[C@H]1CC[C@@H](C)CC1
CC(C)C[C@H](N)C(=O)C1NC(C(N)=O)CS1
OC1CCC(C(O)CC2c3ccccc3-n3cncc32)CC1
CCOC(=O)/C=C/c1c(C)nc(SC)nc1NC(C)C
COc1ccc2nc(NC(=O)C(CC3CCCC3)c3ccc(S(=O)(=O)Nc4ccccc4)cc3)sc2n1
COc1cc2ncc3c(N)nc(-c4cncc(OCC(C)NC(=O)O)c4)cc3c2cc1OC
CC[C@H]1NC(=O)C[C@@H]1CNC
C[C@@H](S[C@H]1CO[C@H](/C=C/C=C/c2ccc(C#N)cc2F)OC1)[C@@](Cn1cncn1)(OC(=O)c1c(F)cccc1COP(=O)(O)O)c1ccc(F)cc1F
NC(=O)C(Nc1c(Nc2ccncc2)c(=O)c1=O)c1ccccc1F
Cc1c(Cl)cccc1-c1cc(NCCc2cccc(NC(=O)OC(C)C)c2)nc(N)n1
CC[C@@H](Nc1nc(N2CCOCC2)nc(-n2c(C(F)F)nc3ccccc32)n1)c1ccccc1
C#C[C@]1(F)[C@@H](n2c(C(c3ccccc3)(c3ccccc3)c3ccc(OC)cc3)nc3c(=O)[nH]c(N)nc32)O[C@H](CO)[C@H]1OC1CCCCO1
O=C(N[C@H]1CN(S(=O)(=O)O)C1=O)C(O)c1ccccc1
CCCCn1c(-c2c(C)cccc2C)nc(Cl)c1CN1CCCCC1c1ccc(C(N)=O)c(OC)c1
O=C1C[C@@H](c2cccc(Cl)c2)[C@]2(C(=O)Nc3cc(Cl)ccc32)[C@H](c2cc(F)ccc2Br)N1
O=C(/C=C/c1ccc(N[C@]2(Cc3ccccc3)CCNC2)nc1)NO
CC(C)=C1CCCSCC1=C(C)C
c1ccc(Cn2ccnc2N2CCCNCC2)cc1
Cc1cc(F)ccc1CC(C)(C)NCC(O)c1cc(O)cc2c1OCC(=O)N2
CC(C)S(=O)(=O)Nc1ccccc1CCc1ccccc1C(=O)O
CCCCNC(=O)N1N=C(c2ccc(N)cc2)c2cc3c(cc2CC1C)OCO3
CS(=O)(=O)Nc1cccc(-c2cnc3c(NCCc4ccncc4)nccn23)c1
O=C(/C=C1\CCCOc2cc(C(F)(F)F)ccc21)NCc1ccc(-n2cccn2)cc1
N=C1NC(=O)/C(=C/c2ccc3oc4ccccc4c3c2)S1
CC(C)(CF)c1ccc(-c2nc3n(c(=O)c2C#N)CCCS3)cn1
O=C(NCc1ccnc(OCC2CCOC2)c1)c1nc2ccc(CN3CCOCC3)cc2c(=O)[nH]1
O=C(CN1CCC(CO)CC1)c1ccc(F)cc1
CS(=O)(=O)NC(=O)c1ccc(Oc2ccccc2C#N)c(Cl)c1
Fc1ccc(CCn2cncc2-c2cccc3c2CN(Cc2ccccc2)C3)cc1
N[C@H](Cc1ccccc1)[C@@H](O)Cn1nc2ccccc2n1
Cc1cc(S(=O)(=O)Nc2cccc(-c3ccc(C(=O)NC(C)C(=O)O)c(C)c3)c2)c(C)cc1Cl
O=C(O)c1ccccc1C(=O)OCO
CN(C)C(c1cccc(F)c1)C1CCC(NC(=O)Oc2cc3ccccc3s2)CC1
CS(=O)(=O)N(CC1CC1)c1ccccc1N1CCN(C(=O)C(Cc2ccc(Cl)cc2)NC(=O)OC2CCNCC2)CC1
OC1(c2cccc(Sc3ccc4c(ccc5nnc(-c6ccccc6)n54)c3)c2)CCOCC1
CNCCCC1Sc2ccccc2N(c2cccc(F)c2)S1(=O)=O
CCCCCOc1ccc(/N=C(\NCC(C)(C)CN)N2CCC(Cc3ccccc3)CC2)cc1
CCOC(=O)COc1c(C)cc(CC(C)C)cc1CC
CC(=O)Nc1ccc(-c2ccc(C(=O)n3ccc4cc(F)c(N5CC(C)NC(C)C5)cc43)cc2)c(C)c1
CCC(=O)N(c1ccccc1)[C@H]1CC(C)N(C(=O)c2ccc(NC(C)=O)cc2)c2ccccc21
COCC(=O)N1CCC[C@@H](Nc2ccnc(-c3cnc4ccc(C#N)cn34)n2)C1
CC(C)C(NC(=O)CNC(=O)OCc1ccccc1)C(=O)O
CCOC(=O)C(N)CC1CCC(F)(F)CC1
CCCCCCCCN1CCc2c(C)c(CCCl)c(C)c(NC(=O)C(C)(C)C)c21
Cc1cc(S(=O)(=O)c2cc(C)c(OC3CCNCC3)c(C)c2)cc(C)c1OC1CCNCC1
Cc1sc(-c2ccccc2)nc1COc1ccc(Cn2cc(CCC(=O)O)c(-c3ccccc3)c2)cc1
O=C(Oc1ccc2c(Oc3ccc(NC(=O)C4(C(=O)Nc5ccccc5)CC4)cc3)ccnc2c1)N1Cc2c[nH]nc2C1
Cc1nc(N2CCN(C(=O)c3ccco3)CC2)nc2c1ccc(=O)n2-c1ccc(C(=O)NCc2ccc(C(F)(F)F)cc2)cc1
N#CC1=C(N)Oc2c(ccc3cnccc23)C1c1cccc(C(F)(F)F)c1
CC(CC(F)(F)F)N(C)Cc1cc(N(C)C)c2c(c1O)C(=O)C1=C(O)[C@]3(O)C(=O)C(C(N)=O)=C(O)C[C@@H]3C[C@@H]1C2
CC(F)(F)C1CCN(C(=O)CC2CCN(c3ncc(S(C)(=O)=O)cc3NC(=O)c3cccc(Cl)c3)CC2)CC1
Nc1nc2cc(-c3cnc4[nH]cc(C(=O)c5c(F)ccc(N)c5F)c4c3)ccc2[nH]1
Cn1cc(-c2cc3c(-c4nc5c(-c6cc(F)cc(CNS(C)(=O)=O)c6)nccc5[nH]4)n[nH]c3cn2)cn1
COc1cc2c(cc1O)[C@@H]1Cc3c(CO)c(OC)cc(OC)c3CN1[C@@H](C)C2
C[N+](C(=O)CCC1CCCC1)(C1CCN(c2ccnnc2)CC1)C1CCc2ccc(OC(=O)O)cc21
O=C1c2c(cccc2O[C@H]2COCC[C@@H]2O)CN1Cc1ccc(Cl)cc1
O=C(OCc1ccc(C(F)(F)F)cc1)N1CCC(F)(CNC2CC2c2ccccc2)CC1
C=CCCC(=O)c1cccc(Cl)c1
CCC1(Cc2ccccc2)CNCCN1C(=O)O
Clc1ccc(/C=C/CN2CCNCC2)cc1
C#CCC[C@@H](C(=O)O)C(O)c1ccc(Cl)cc1
FC(F)Oc1ccccc1CN1CC(C(c2ccccc2)c2ccccc2)N2CCC[C@H]2C1
CC(C)(C)n1cc(C(=O)NCC(=O)Nc2nc(-c3cccc(C#N)c3)cs2)cn1
O=C1CCC(c2ccccc2F)C1
O=S(=O)(O)CCCC1CCCC1
Cc1ccc(-n2nccn2)c(C(=O)N2CCC[C@H]2c2nnc(-c3ccccc3OC(F)(F)F)[nH]2)c1
COCCc1nc2c[n+]([O-])c3cc(OCc4ccccc4)ccc3c2n1CCCCNC(=O)O
C=C1C[C@H]2[C@@H](CC[C@@]3(C)C(=O)CC[C@H]23)[C@]2(C)CCC(=O)C[C@@H]12
O=C(Nc1cncc(-c2cnc3[nH]nc(-c4cc5c(-c6cccs6)cccc5[nH]4)c3c2)c1)C1CCCCC1
CCCCNc1nnc(-c2ccc(CCC(=O)OC(C)(C)C)cc2)s1
NC(=O)c1nnc(N[C@@H]2CCCC[C@@H]2N)nc1Nc1cnc2ncccc2c1
COc1cccc2c1nc(CCCN(C)CC[C@]1(O)C[C@H]3CC[C@@H]1C=C3c1ccccc1)n2C
Cc1ccc(CN=C(N)Nc2cccc3oc(OC(=O)c4ccc(-c5ccccc5)cc4)cc23)cc1
CN(CC=Cc1ccc(NC(=O)N2Cc3ccccc3C2)cc1)Cc1ccccc1
CC(C)c1ccc(-c2nc3cccc4c3n2-c2ccccc2NC4=O)cc1
C#CC(=O)C12CCCN(CC1)C2
C[C@]1(O)CC[C@@]2(C)C(=CCC3C2CC[C@@]2(C)C3CC[C@@H]2CCCC(=O)C(F)(F)F)C1
COC(=O)C(CCc1ccccc1)C(CC(=O)OC(C)(C)C)C(=O)N1C(=O)OCC1Cc1ccccc1
CC(C)(C)[S+]([O-])NC(CCC1CC1)(c1cccnc1)c1ccc(F)c(N)c1
CC(C)(C)OC(=O)N1CCC(C)(Oc2cc(Br)cc3c2cnn3C2CCCCO2)CC1
N#Cc1nccnc1-n1cc(N)cn1
CCOC(=O)C(C(=O)OCC)c1c(C(=O)c2ccc(Cl)cc2)[nH]c2ccc(C)cc12
CCOC(=O)Cc1cc(F)ccc1[N+](=O)[O-]
Nc1ccc(CNC(=O)Nc2ccc(-c3ccc(C(=O)NCCN4CCCCC4)c(Nc4ccccc4)n3)cc2F)cn1
CC(C)(C)CC(C(=O)C1C=Nc2ccc(Cl)cc2C(c2ccccc2Cl)O1)c1cccc(C(=O)O)c1CN
NCCC(N)(C(=O)O)C1(F)CC1
Cc1c(C(C)(C)CBr)ccc(O)c1C1=NSc2ccc(Cl)cc2N1
NC(=O)c1cc(-c2cccnc2[C@H](Cc2cc(F)cc(F)c2)NC(=O)Cn2nc(C(F)(F)F)c3c2[C@H]2C[C@H]2C3)ccc1F
c1cc(Nc2ncc3cnn(C4CCCCC4)c3n2)ccc1CNC1CCNCC1
Cc1ccc(NC(=O)OC(C)(C)C)nc1
O=C(O)c1cccc(CNC(=O)c2ccc3c(c2)COc2cncnc2-3)c1
c1cc(CC2CCC2)c2c(n1)N1CCNC[C@H]1CC2
NCc1cc(OCc2cccc(C(=O)NCc3cc4cc(F)ccc4s3)c2)ncn1
CC(=O)N1CC(Oc2cc(C)nc(C(=O)Nc3nc(C)cs3)c2)C1
FC(F)(F)Oc1cccc(CC2(c3cccc(Cl)c3)CNc3ccccc32)c1
CC/C(=C/c1ccc(OCc2ccccc2)c([N+](=O)[O-])c1)C(=O)O
COC(=O)c1ccc(C(=O)NCc2cccc(Cn3nc(NS(=O)(=O)c4ccc(Cl)s4)c4c(OC)cccc43)c2)cc1
CC=C(O)c1ccccc1Br
CN1CCC(N2CCC(F)C2)CC1
CCOC(=O)CCNC(=O)c1ccccc1S(=O)(=O)Nc1ccc(F)c(C(F)(F)F)c1
COc1cc(C#Cc2nn(C3CCN(C(=O)OC(C)(C)C)C3)c(N(C)C(=O)OC(C)(C)C)c2C(N)=O)cc(OC)c1
CCOC(=O)c1c(CCBr)nc2n(Cc3ccccc3)c3ccccc3n12
O=C1CNC(=O)C2(CCNCC2)N1
C#Cc1cccc(Nc2ncnc3ccc4nc(C(N)=O)sc4c23)c1
Cc1ccc(N2CCC(CNC(=O)O)CC2)nn1
COCc1ccc(O)c(C(C)(C)C)c1C(C)(C)C
N=C(N)NCCC[C@H](C(N)=O)N(Cc1cc(Cl)c(N)c(Cl)c1)C(=O)c1ccccc1
Cc1ccc2[nH]c(C)c(CCNC(=O)c3cccc4nc(C)oc34)c2c1
NC(=O)c1nnc(N[C@@H]2CCCC[C@@H]2N)nc1Nc1cccc2c1cnn2C1CCOCC1
Cc1cc(CNCCc2ccc3c(c2)CCO3)ccc1OCCN1C(=O)CSC1=O
O=C(O)c1cc2c(Cl)c(N3CCN(Cc4ccccc4Cl)CC3)ccc2o1
O=C(c1ccc(-c2ccc3ncc(C#Cc4cnc5[nH]ccc5c4)n3n2)cc1)N1CCOCC1
CCCCC(CC)Cn1c(=O)ccc2cnc(Nc3ccc(N4CCCCC4)cc3)nc21
Cc1ccc2c(c1)-c1n[nH]c(Nc3cc(C(C)(C)C)cc(C(C)(C)C)c3)c1C2
CCC(C)C(C(=O)NC(CCNC(=O)c1cc(F)cc(F)c1)C(=O)NO)N(C)C(=O)[C@@H]1CCCN1C(=O)CCN(C)C(C)=O
C[C@H]1C[C@@H]2C[C@H]1N(C(=O)OC(C)(C)C)[C@H]2CN
CCCSc1nsnc1[C@@H]1CN2CCC[C@H]1C2
C=CCCC(=O)N1CCC2(CC1)NC(Cc1ccccc1)C(=O)N2C
Cc1ccc(N(c2cc(C)cc(C)c2)c2cc(C)cc(C)c2)cc1
COc1c(O)ccc2c(=O)c(-c3ccc(Cl)cc3)c(C(C)C)oc12
CN(C)CCNc1nc2ccccc2c2[nH]c3ccccc3c12
O=C(O)COCC(=O)NCc1csc2ccc(Cl)cc12
Cc1ccc(-c2csc(-c3ccnc(NCc4ccccn4)c3)n2)c(=O)[nH]1
CCn1c(CNC(=O)c2nc3c(Cl)c[nH]c3nc2N)[n+](CC)c2ccc(Cl)cc21
O=C(CO)N/C(=C/c1ccc(Oc2ccccc2I)cc1)C(=O)O
CC(C)c1nsc(NS(=O)(=O)c2cccc3c(N(C)C)cccc23)n1
CC(=O)NC1CCC(N(C(=O)Nc2nccs2)C2CCCCC2)CC1
COc1cc(F)cc(-c2ccnc3[nH]c(-c4n[nH]c5cnc(-c6cncc(CN7CCCCC7)c6)cc45)nc23)c1
CCc1nnnn1-c1cc(C(=O)NCc2cnc(C)cn2)cc(-c2ccc(Cl)cn2)c1
CCOC(=O)C1=C(COCc2nnn(CCN)n2)NC(C)=C(C(=O)OC)C1c1cccc(Cl)c1Cl
COc1cc(C)c(F)c(N(CCCOS(C)(=O)=O)c2ccc3ncn(C4CCN(C(=O)OC(C)(C)C)CC4)c(=O)c3c2)c1
CC(C)c1ccc2c(-c3ccc(F)cc3)c(/C=C/C3CC(O)CC(=O)O3)n(C(C)C)c2c1
Cc1cc(-c2ccc3c(c2)n(C)c(=O)n3C2CCC(=O)NC2=O)[nH]n1
O=C(O)CNc1ccccc1-c1ccc([N+](=O)[O-])cc1
CCC(C(O)c1ccc(Cl)cc1)n1ncn(-c2ccc(N3CCN(c4ccc(OC)nc4)CC3)cc2)c1=O
COc1ccnc(C[S+]([O-])c2nc3ccsc3[nH]2)c1
CC(=O)C1=C(O)[C@H](N)C2Cc3cc4ccc(C)c(O)c4c(O)c3C(=O)[C@]2(O)C1=O
Cn1nccc1-c1cc(NC(=O)c2ccc(F)c(F)c2)ccc1OCCN1CCCC1
Cn1c(-c2ccccc2C(F)(F)F)nnc1C(C)(C)Oc1ccc(Cl)cc1-c1nc(C(=O)O)co1
CCc1ccc(C(c2ccc(CC)cc2)C(Cl)Cl)cc1
Cc1c(C(=O)N(C)c2ccccc2)cc(-c2cc3c(cc2C(=O)N2Cc4ccccc4C[C@H]2C)CN(C(=O)Oc2cccc(CN(C)C)c2)CC3)n1C
CC(=O)N(C)C1CC2CCC(C1)N2Cc1ccc(Oc2nc3ccccc3s2)cc1
CC(C)CC(C(=O)O)c1cc(Cl)c(-c2ccc3nonc3c2)c(CCC2CC2)c1
CC1CCN(C(=O)C(CCc2ccccc2Cl)NS(=O)(=O)c2ccccc2C#N)CC1
O=C(O)[C@H](Cc1ccccc1)Nc1nc2ccccc2n([C@@H]2C[C@@H]3CC[C@H](C2)N3C2CCCCCCC2)c1=O
CCC[C@H](N1CCCC1)N1CCCC1[C@@H](O)[C@H](O)[C@@H](O)CO
CCOc1ccccc1N1C(=O)C=CC1=O
CN(C)CC(c1ccc(Cl)c(Cl)c1)C(O)c1ccccc1
COc1ccc(C(=O)Nc2cnccc2CN2C(=O)N(c3ccc(SC(F)(F)F)cc3)C(=O)C2(C)C)cc1
N#Cc1ccc(NC(=O)c2noc3c2CCCC3)c(C(=O)O)c1
CO[C@H]1CCOC[C@H](CN)C1
COC(=O)c1ccccc1-c1ccccc1CBr
O=C1CSc2ccc(C3NC(=O)NC(CCc4cccc(Cl)c4)=C3C(=O)OCc3ccccc3)cc2N1
COc1cccc(-c2nnc(NS(=O)(=O)[C@@H](C)[C@@H](O)c3cnc(C)nc3)n2-c2c(OC)cccc2OC)n1
O=C(O)c1nc2c(C(F)(F)F)cc(-c3ccc[nH]3)cn2c1Cl
CN(C)CCNc1cc(-c2c[nH]nc2-c2cccc(NC(=O)Nc3ccc(C(F)(F)F)cc3)c2)ccn1
COCC(=O)O[C@@H]1[C@@H](CO[P@@]2(=O)OCC[C@@H](c3cccc(Cl)c3)O2)O[C@@H](n2ccc(=O)[nH]c2=O)[C@]1(C)F
Nc1ccc(-c2cn3cccc(C(=O)O)c3n2)c(C=NO)c1
CCc1cc([N+](=O)[O-])cc(CC)c1N(C(=N)N)C(=O)NC
Clc1c(C2=NCCN2)sc2cc(Br)ccc12
CC(C)NC(=O)C1(C)CC1
Brc1ccc(NCc2cccnc2)cc1
CCN(c1cc(-c2ccc(CN3CC(CN4CCOCC4)C3)cc2)cc(C(=O)NCc2c(C)cc(C)[nH]c2=O)c1C)C1CCOCC1
CCn1c(=O)c2c(C)c(CN)sc2n(CCC(F)(F)F)c1=O
CCOC(=O)C(C)(Cc1ccc(OCCC2CN(Cc3cccc(OC)c3)C(=O)N2C)cc1)Oc1ccccc1F
CC(=O)Nc1cc(C2=NNC(=O)CC2)ccc1N1CCOCC1
c1ccc2c(c1)COC1(CCN(CCCCN3CCC4(CC3)COc3ccccc3C4)CC1)C2
COC(=O)c1ccoc1CNC(=O)C1c2ccccc2C(=O)N(C)C1c1cc(C(F)(F)F)cc(C(F)(F)F)c1
CCCCC1C(=O)N(Cc2ccc3c(N)ncnc3c2)CCN1C(=O)O
COc1ccccc1-c1cc(Nc2ccc(NC(=O)Oc3ccc4c(c3)OCO4)cc2)ncn1
COc1ccc(CN2CC3CN(C(=O)n4cc(C(F)(F)F)cn4)CC3C2)cc1
C[C@@H]1C(=O)/C(=C\O)C[C@]2(c3ccccc3)c3n[nH]c(-c4cccc(CCCO)c4)c3CC[C@@H]12
CC(=O)Oc1cccc(C23CCN(CC4CC4)CC2CCC(NC(=O)/C=C/c2cccc(C(F)(F)F)c2)C3)c1
CCOC(=O)C(Cc1ccccc1)(OC[C@H]1O[C@@H](n2cnc3c(NCc4ccccc4)nc(Cl)nc32)[C@@H](F)[C@@H]1O)C(=O)OCC
Cc1n[nH]c2nc(-c3ccc(O)cc3F)cc(CN3CCNC[C@H]3c3ccc(C(C)C)cc3)c12
Cc1cnc2ccc(-c3nc(C(=O)NCc4cccc(N[C@H]5C[C@@H](N(C)C)C5)n4)c(N)nc3-c3ncco3)cn12
O=C(O)C=Cc1ccc2cc(F)ccc2n1
Cc1ccc(OC2CC3CC2N(C(=O)c2ccc(F)cc2-n2nccn2)C3)nc1
NC(=O)[C@H](CSC(c1ccccc1)(c1ccccc1)c1ccccc1)NS(=O)(=O)c1ccc(NC(=O)c2ccccc2)cc1
CCOC(=O)c1sc2[nH]c(Cc3ccc(F)cc3)nc(=O)c2c1C
N#Cc1cccc(-c2ccc3c(c2)CN2CCC3(c3ccc(Cl)cc3)CC2)c1
CN[C@@H](C)C(=O)N[C@H](C(=O)N1CCC[C@H]1C(=O)Nc1c[nH]nc1-c1ccccc1)C1CCCCC1
Cn1cc(-c2cccc(-c3ccc(-c4cnn(C5CCNCC5)c4)cn3)n2)cn1
COC(c1ccccc1)(c1ccccc1)[C@H](O)C(=O)O
O=C(NC[C@H]1CN(c2cc(F)c(N3CCNN(C(=O)CNCc4c[nH]nn4)CC3)c(F)c2)C(=O)O1)C(F)F
CC[C@@H](C)[C@H](c1c[nH]c(=O)c2ccccc12)N(CC)C(=O)Nc1ccc(F)c(Cl)c1
O=C1CC[C@H](CC2=C(OC(=O)O)N3C(=O)[C@H](CO)[C@H]3S2)N1
Fc1ccc(Oc2ccc(Cl)c3ccncc23)cc1
COC(=O)c1cc([C@H]2C[C@H](CCN[C@H](C)c3cccc4ccccc34)Oc3ccccc32)ccc1F
CC(=O)NCCNc1cc(NC(=O)CN2CCN(C(c3ccccc3)c3ccccc3)CC2)nc(-c2ccccc2)n1
CNC(=O)CC(c1ccccc1)c1ccc2[nH]nc(Cl)c2c1
CCOC(=O)c1c(N2CCN(C(=O)c3ccc(Cl)cc3)CC2)c2cc(C)ccc2n(CCCN(C)C)c1=O
COC(=O)C(Cc1ccc(F)c(C(=O)O)c1)NC(=O)OC(C)(C)C
CCCSc1ncc(-c2cc(Cl)ccc2OCc2ccccc2)cn1
Nc1nc(N2CCN(CCCc3ccccc3)CC2)cc2nc(-c3ccco3)nn12
C[C@H](CN(C)C)NC(=O)c1c(F)cc(-c2noc(C(F)(F)F)n2)cc1F
CCc1c(I)[nH]c(I)c1C(=O)OC
COC1=C(C)C(C)c2cc(F)c(F)cc2N1Cc1cccc(F)c1
COc1ccc(CNc2nc3ccc(-c4cnc(OC)c(NS(=O)(=O)c5ccc(F)cc5F)c4)cc3cc2Cc2ccccc2)cc1
CCC(O)c1ccc2c(n1)N1[C@H](C)CN(C(=O)OC(C)(C)C)C[C@H]1C2
COC(=O)CCCC(=O)Nc1ccc2sc3c(-c4cccc5c(=O)cc(N6CCOCC6)oc45)cccc3c2c1
CC(C)Nc1cc(-n2ncc3cc(C#N)cnc32)ncc1-c1cn([C@@H](CO)c2ccccc2)nn1
Brc1cc(Br)cc(CO[C@@H]2Cc3ccccc3[C@@H]2N2CCNCC2)c1
CCOC(=O)C1(Cc2ccc(F)cc2)CCN(C(=O)OC(C)(C)C)CC1
N#Cc1ccc(N2CCOCC2)c(N)c1
Cc1ccc(Nc2ncc(-c3ccc(OC(F)F)cc3)cn2)cc1NC(=O)N1CCNC2(CC2)C1
Cn1cnc(S(=O)(=O)N2CCN(C3(CNC(=O)c4ccc(F)cc4Cl)CCC(F)(F)CC3)CC2)c1
CCOC(=O)CCOC(=O)C1=C(C)NC(C)=C(C(=O)OC(C)C)C1c1cccc([N+](=O)[O-])c1
CCCCCCCCCCCNC(CCCCC)C12C(=O)NC(=O)N(C)C1NCN2C
O=[N+]([O-])c1ccc2nc(N3CCNCC3)ccc2c1CCF
Nc1c(C(=O)O)cnn1-c1cncnc1
CSCc1[nH]c(-c2ccc(F)cc2)nc1-c1ccccc1
CN1CCC(n2[nH]c3cccc(C(N)=O)c3c2=O)CC1
O=C(O)Nc1ccc(-c2nccc(N3CC4CCC(C3)O4)n2)cc1
CS(=O)(=O)c1cncc(-c2ccnc3cc(-c4ccc(-c5c[nH]cn5)cc4)oc23)c1
O[C@@H]1c2ccc(-c3noc(-c4onc(-c5ccccc5)c4C(F)(F)F)n3)cc2OC[C@H]1NCC1CCCC1
O=S(=O)(c1ccccc1)c1c[nH]c2ccc(Br)cc12
NCC(=O)N(c1ccccc1)[C@@H]1C(=O)N2C(C(=O)O)=C(Cl)CS[C@@H]12
Cc1ccc(CNc2cnccc2C(=O)O)o1
COc1ccc(-c2cscc2-c2ccc(S(C)(=O)=O)c(F)c2)cc1Cl
CN(C)C1CCN(c2ccc3c(c2)[nH]c2c(C(N)=O)cc(-c4ccc5c(cnn5C)c4)nc23)C1
O=C(O)c1ccc(C(=O)Nc2ccc3c(=O)c4c(oc3c2)/C(=C/c2ccccc2)CC4)cc1
CN(CCN(C)c1ccnc2c(NC(=O)c3c(Cl)cccc3Cl)cccc12)C(=O)Nc1ccncc1
CC(C)(C)c1cc(C(N)=O)cc(C(C)(C)C)c1
Cn1c2nc(Cc3cc[nH]n3)sc2c2cnn(Cc3n[nH]cc3O)c(=O)c21
Cc1cn2c(n1)COCC2
O=C(O)N[C@H]1[C@H](CC2CC2)C(=O)N[C@@H]1c1ccccc1
C1COCC(N2CCNCC2)C1
N#Cc1ccc(N2CCN(S(=O)(=O)N3CCC4(CC3)CN(C3CC3)C(=O)CO4)CC2)cc1
C=CCN1CC(=O)N2C(Cc3ccc(O)cc3)C(=O)N(Cc3cccc(OC)c3OC=C)CC2N1C(=O)NCc1ccccc1
Oc1ccc(-c2onc(-c3ccccc3Cl)c2-c2cc(F)cc(F)c2)cc1
O[C@@H]1CS[C@@H](Oc2cnccc2C(F)(F)F)[C@H](O)[C@H]1O
COc1ccc(N2CCC(N(C)C)C2)c2sc(N)nc12
Cc1ccc2c(N[C@@H]3CN4CCC3CC4)noc2c1C(F)(F)F
N#Cc1cccc2c1CN(CCCCOc1ccc3c(n1)NC(=O)CC3)CC2
CC(C)C[C@H](NC(=O)c1ccccc1-c1ccccc1CNC(=O)OCc1ccccc1)C(=O)NCc1ccccc1
O=C(Nc1ccc(Cl)cn1)c1ccc2c(c1)NC(=O)c1cc(F)ccc1S2
CC(C)[C@H]1c2ncc(C(=O)N[C@@H](CO)c3ccc(S(C)(=O)=O)cc3)cc2CN1C[C@H]1CC[C@@H](C(F)(F)F)CC1
CC(C)c1nc2c(c(-c3ccc(F)cc3)c1/C=C/[C@@H](O)C[C@@H](O)CC(=O)O)CCN2S(C)(=O)=O
Cc1csc(C2CCCN2C(=O)c2cc(-c3ncco3)cc(-c3nnc(C(C)(N)CC4CCCCC4)o3)c2)n1
c1c2c(cc3c1OCCN3C[C@H]1CCCO1)CCNCC2
Cc1ccc(OCC(F)(F)F)n2nc(Br)nc12
CC(C)N1CCN(C(=O)c2cccc(C(F)(F)F)c2)CC1
COC(=O)[C@H](CC(C)C)NC(=O)[C@H](Cc1ccccc1)NC(=O)CC1COc2c(OC)cccc21
CC(C)(N)c1cnn(Cc2ccccc2)c1
Cc1nc(-c2ccc(-c3ccc(NC(=O)c4cccc(F)c4)cc3F)c3c2C(=O)NC3)[nH]c1C(=O)NCCN1CCCC1
CC(C)c1ccc(CNC(=O)[C@H]2CNCCN2S(=O)(=O)c2ccc(C(F)(F)F)cc2)cc1
CCOC(=O)Cn1cnc2c(N(C)Cc3ccco3)nc(N(Cc3ccc(C4CCCCC4)cc3)C(=O)OC(C)(C)C)nc21
CCc1ccc(CC(=O)OCCOC)cc1
CCOP(=O)(O)c1nc(C2CCCCC2)n(-c2cccc(Cl)c2F)c1-c1ccc(F)c(Cl)c1
O=C(O)NC[C@H]1NCCC[C@H]1C(F)(F)F
CCN(C(=O)C1CC1)[C@H]1CC[C@H](CC(=O)O)CC1
COc1ccc(C(=O)N2CCC(CCS(C)(=O)=O)(C3=COC(Cc4ccccc4)O3)C2)c(OC)c1OC
CC1=NC=CC(c2ccc(S(=O)(=O)[C@@H]3C[C@@H](C(=O)O)N(C(=O)C4(C(F)(F)F)CC4)C3)c(C(F)(F)F)c2)C1=O
CCCCc1cc(N2CCC(NC(=O)OC(C)(C)C)C2)nc(Nc2ccc(C)c(C#N)c2)n1
COc1ccc(-c2c(-c3ccccc3Cl)oc3ncnc(NCCCCCC(=O)O)c23)cc1
CCNCCOc1ccccc1C(C)(C)Nc1nccn(-c2cc(C(=O)NC3CC3)ccc2CC)c1=O
CO/C=N\C1CCc2n[nH]cc2C1
Cc1ncc(C(=O)N2[C@H](CN)[C@H]3CC[C@@H]2C3)c(-c2ccccc2)n1
CC(C)(CO)CN1CCN(C(=O)OCc2ccccc2)CC1
Cc1ccc(-c2nn(CC3CCC(COCC(=O)O)CC3)c(SCCN)c2-c2ccccc2)cc1
COc1cc2ccnc3c2cc1/C=C\COC[C@H](NC(=O)OC(C)(C)C)C(=O)N[C@@H](C(C)(C)C)C(=O)N1C[C@@H](C[C@H]1C(=O)O)O3
COCCc1ccc(OCC(O)C(C)(C)NC(C)C)cc1
CN(C)c1ccc(CNCCc2ccccc2)cc1
c1ccc(-c2cnc3[nH]nc(-c4cc5c(-c6cccnc6)nccc5[nH]4)c3c2)nc1
NC(=O)CS(=O)(=O)Cc1cc(N2CCOCC2)nc(-c2ccc3[nH]ccc3c2)n1
CC1(C)CCCC(N2CCNc3ccn4ncc(c4n3)-c3cc(F)cc(c3)OCC2)C1
CC(C)N1CC(Oc2cc(Br)ccc2C(=O)c2ccc3c(c2)OCO3)C1
O=C(O)C1CCCN1C(=O)c1cc(C2CC2)c(CN2CCC(Oc3cc(Cl)cc(OC(F)(F)F)c3)CC2)cc1F
COc1cccc([C@@H](C)NC(=O)n2sc3nc(C)cc(C)c3c2=O)c1
CCC(C#Cc1cccc(C(O)CCN)c1)CC
O=C(Nc1ccc(-c2ccc(CN3CCOCC3)nc2)c2ccccc12)NC1CC1C1CCCC1
COc1cc(O)ccc1Cl
CC(=O)N1CCN(c2ccc([N+](=O)[O-])c(-n3ccnc3)c2)CC1
COC(=O)[C@@H](NC(=O)OCc1ccccc1)c1ccccc1
NC(=O)c1ccc(Cl)c2cn[nH]c12
CCNCC(C)Nc1c(C)cccc1C
O=C(c1ccco1)c1ccccc1NS(=O)(=O)c1ccccc1
CCC(=O)Oc1cccc(I)c1COc1ccc(C)cc1C1CC1
Cc1noc(C)c1-c1ccc2nc(N)sc2c1C
CC[C@@H]1[C@H]2c3cccc(CCCC(C)=O)c3O[C@H]2C[C@H]1O
COc1ccc2c(c1)NC(=O)C21C(CC(C)(C)C)NC(C(=O)N(C)C)C1c1cccc(Br)c1
C=CC(C)(C)c1c(O)cc(O)c2c(=O)c(O)c(-c3ccccc3)oc12
N#Cc1ccc(-c2nc(C3CCN(C4CC4)CC3)no2)cc1
CN1CC[C@H](NC(=O)CC2CCN(c3ncc(S(C)(=O)=O)cc3NC(=O)c3cccc(C(F)(F)F)c3)CC2)C1
O=C(c1cnoc1)c1cc(Cl)cc(Cl)c1O
O[C@@H]1CS[C@@H](c2cnc3c(NC4CC4c4cccc(F)c4)nccn23)[C@@H]1O
O=C(Nc1cc2ccccc2cn1)c1ccccc1NCc1ccncc1
CCN1CCN(c2cccc3c2C(=O)N([C@H](CCCOCc2ccccc2)c2ccc(OC)c(OC)c2)C3=O)CC1
Cc1ccc2cc(C)c([C@@H](COC(=O)C(C)(C)C)OC(C)(C)C)c(-c3ccc4c5c(ccnc35)CCO4)c2c1
NC1C2CN(C(=O)c3ccc4ccccc4c3)CC12
CC/C=C/CCCCC(=O)N(C)Cc1ccc(O)c(OC)c1
CC1(C)CC=C(c2nc(C3C[C@@](C)(CO)O[C@@](C)(CO)C3)ccc2NC(=O)c2nc(C#N)c[nH]2)CC1
O=C(CCO)NC1CCC(CCN2CCC(c3coc4ccccc34)CC2)CC1
CC(C)=CCC/C(C)=C/COc1c(O)c2cccc(O)c2n(Cc2ccccc2)c1=O
CC(C)c1ccc(CNC(=O)c2ccc(C(Cl)(c3ccccc3)c3ccccc3)cc2)cc1
Cc1cc(N2CC[C@H](N(C)C)C2)ccc1-n1ccc2cc(OC[C@H]3CCCO3)ccc2c1=O
COc1cc2nc(N3CCN(C(=O)COc4c(OC)cccc4C(C)C)[C@H]4CCCC[C@H]43)nc(N)c2cc1OC
Cc1noc(-c2ccc(Br)cc2)c1NC(=O)O[C@@H](C)c1ccccc1Cl
CN1CCN(c2ncc(C(=O)NCCCCCCC(=O)NO)cn2)C(c2ccccc2)C1
COc1cc(Nc2nc(N)n(-c3ccncc3)n2)cc(OC)c1OC
CO[C@H]1CN(CC(=O)Nc2nc3c(s2)CCC(CC2CC2)N3)C[C@@H]1N
COC(=O)[C@H](CC(C)C)Nc1cc(Br)cc(Sc2ccc(OC)cc2)c1
Cc1cc(F)ccc1-c1nc(S(C)(=O)=O)c2ccn(C)c2n1
CS(=O)(=O)N1CCc2nc(NC(=O)c3cccc4nc(C(N)=O)[nH]c34)sc2C1
CC1=C(C(N)=O)C2CCCCC2C(C)C1(C)C
O=C1CCN([C@@]2(C(c3ccccc3)(c3ccccc3)c3ccccc3)CC[C@@H](CO)O2)C(=O)N1
ClC(Cl)C(CCCc1ccccc1)c1ccccc1
C=C[C@]1(C)CC=C2C(CCC3[C@]2(C)CCC[C@]3(C)[C@@H](O)/C=C/C)C1
N=C(N)c1cc(Cc2cccc(F)c2)c(Br)cc1NC(c1ccccc1)(c1ccccc1)c1ccccc1
CCOC(=O)c1cc(-c2ccc(C(C)(c3ccc(OCc4ccccn4)cn3)C(C)C)cc2)on1
COCCc1nnc(-c2ccc(N3CC(CNC(C)=O)OC3=O)cc2F)s1
CC(C)(C)OC(=O)N1CCC(Nc2nc(Cl)ccc2N)CC1
COc1nc(N)c(C#N)c(-c2ccc(CN)cc2)c1C#N
COCCOc1ccc(Br)c(CC2CCN(CCC3CCN(C(N)=O)CC3)C2)c1
CC(=O)Nc1cccc2c1CN(C(=O)Cc1c(Cl)cccc1Cl)C2C
CC(=O)NC[C@H]1CN(c2ccc(-c3ccc(CNCC(=O)N4CCOCC4)cc3)c(F)c2)C(=O)O1
COc1cc(C(=O)NC2CC3CCC(C2)N3c2ccc(C(N)=O)cn2)ccc1CO
C(=C/c1[nH]cnc1-c1ccccc1)\c1ccncc1
O=C1CN(c2c(O)cc3c(c2F)CC(OCC2CC(F)(F)C2)CC3)S(=O)(=O)N1
CCOCC(CCNC)Oc1ccc(Cl)cc1Cl
Nc1n[nH]c2cc(-c3ccc(OCc4ccccc4)cc3)c(-c3ccccc3)cc12
CN1CC[C@]23c4c5ccc(O)c4O[C@H]2[C@H](F)CCC3(O)[C@H]1C5
CCOc1cc(C2NC(=O)NC([C@H]3CCCO3)=C2c2ccccc2)cc([N+](=O)[O-])c1O
CS(=O)(=O)CCN1CCC(CCC2CCCN(CCS(C)(=O)=O)C2)CC1
CCS(=O)(=O)c1ccc(-c2cc(C)[nH]c(=O)c2[C@H](CC2CCCCC2)C(=O)Nc2nccs2)cc1
Fc1ccc(C#CCOc2nsnc2C2CN3CCC2C3)cc1
COc1cnc(Nc2cccc(C(=O)N3CCC(OC)CC3)c2)nc1-c1cnn(C(CC#N)C2CC2)c1
CC(=O)OCC(=O)[C@H]1[C@H](c2ccccc2)CC2C3CCC4=CC(=O)CC[C@]4(C)C3=CC[C@@]21C
Cc1ccsc1C(C)c1c[nH]cn1
CC(C)(C)c1ccc(-c2nc(NCCCOc3cnccn3)n3[nH]c(=O)cc3n2)cc1
Cc1ccc(-n2nccn2)c(C(=O)N2CCC[C@@]2(C)c2nc3c(Br)cccc3[nH]2)c1
CCOc1ccc(C[C@@H](NC(=O)c2sc(C)nc2C)C(=O)N[C@@H](Cc2ccccc2)C(=O)NCc2ccc(CN)cc2)cc1
CO[C@@H]1CN(c2nc(-c3cc(F)cc(C)c3OCc3ccc4c(c3)[C@H](C)CNCC4)cs2)CC[C@@H]1C(=O)OC(C)(C)C
COC(=O)c1cc2[nH]c(=O)c3cnc(C4CCCCC4)n3c2cc1OC
CC(=O)O[C@H]1[C@H](OC(C)=O)CO[C@@](O)(Br)[C@@H]1OC(C)=O
Cc1c(F)cc(C(=O)NC2CC2)cc1-c1ccc(C(=O)NCC2CCCC2)cn1
Cc1cccc(-c2ocnc2C(=O)Nc2cnn(Cc3ccc(C(C)(F)F)o3)n2)c1
CC(C)[C@@H]1OC(=O)C2(/C=C\c3ccc4ccc(nc4c3)[C@@H](C)NC(=O)[C@@H]3CCCN(N3)C(=O)[C@H](C)NC1=O)COCCOC2
CCCCO[C@H](C(=O)O)c1c(C)cc2nc(C)ccc2c1-c1ccc2c3c(cccc13)CCO2
COc1cc(CNCc2ccc(-c3cc4nc(-c5ccco5)nn4c(N)n3)cc2)cc(OC)c1
CS/C(=N\CCSCc1oc(CN(C)C)cc1C)NC#N
C=Cn1c(CO)nc2c(N3CCOCC3)nc(-c3cnc(N)nc3)nc21
CCN(CC)CC1CCCCN1CC(=O)N1c2cc(C)ccc2C(=O)Nc2cccnc21
O=C(O)N1C(=O)COCC1COCc1ccccc1
C/C(C(=O)O)=C(\CN1CCC(O)CC1)C(=O)O
CC1(C)CC[C@H](Cc2ccc(Cl)cc2)[C@@]1(O)Cn1ccnc1
CS(=O)(=O)c1ccc(-c2cc(C(F)(F)F)nn2-c2ccc(C(F)(F)F)cc2)cc1F
CC(C)(O)CNC(=O)CC(Nc1nc2ccccc2[nH]1)c1cccc(C(F)(F)F)c1
O=C(NCCN1CCOCC1)c1ccccc1Nc1ncc(Br)s1
CS(=O)(=O)c1ccc(COc2cnc(N3CCN(C(=O)OC4CCOC4)CC3)nc2)cc1
O=C(/C=C/c1cccc(F)c1)N1CCC(=O)N(CCN2CCCC2)CC1
c1ccc(-c2n[nH]cc2CN2CCCC(Nc3nc4c(c(N5CCCCCC5)n3)CCCC4)C2)cc1
COc1cc2nnc(C(N)=O)c(Nc3ccc(C)cc3F)c2cc1N1C[C@H](C)N(CCO)[C@H](C)C1
O=C(O)c1ccc(Cn2nnc(-c3cccc(-c4ncc(-c5ccccc5)o4)c3)n2)cc1
CCCC(Cl)Sc1cccc(COc2ccc(C3CC3)c(Cl)c2)n1
Cc1cc([N+](=O)[O-])ccc1S(=O)(=O)O
Cc1cccc(COc2cc(-c3cnc(C#N)nc3)c3c(n2)CCCC3)n1
CN(C)c1nc(C(=O)N2[C@H](CNC(=O)c3n[nH]c4ccccc34)[C@H]3CC[C@@H]2C3)c(-c2cccc(F)c2)s1
O=c1oc(C(O)CO)c(Br)c2ccccc12
COc1cc2ncn(-c3cc(O[C@H](C)c4cccc(OCC5CCN(C(=O)OCC(C)C)CC5)c4Cl)c(C(N)=O)s3)c2cc1OC
CSc1ncc2c(n1)N1CCCC1CN(c1cccc(-c3nc(C(=O)O)c(C)o3)c1)C2=O
COc1ccc(-c2cnc(SCC(=O)N[C@@H]3CCC[C@H]3N(C)CCCc3ccc(Cl)cc3)nc2)cc1OC
CNC(CCOc1ccc(Cl)cc1Cl)c1ccc(OC(=O)N(C)C)cc1
COC(=O)Cc1ccsc1-c1ccc(Cl)s1
COc1ccc(-c2c(-c3ccnc(NC(C)=O)c3)[nH]c3c(Cl)ccnc23)nc1
COc1cc(NC(=O)C(C)(C)Nc2ccccc2Cl)ccc1-c1cn[nH]c1
CN(C)C(=O)Oc1cccc2c1CCC1C2CCN1CCC1CCCCC1
COc1ccc(F)c(-c2ccc(COc3cccc([C@@H](CC(=O)O)CC4CC4)c3)cc2C2CCCC2C)c1
COC1(C(=O)N2CC[C@](c3ccc(C(F)(C(F)(F)F)C(F)(F)F)cc3)(S(=O)(=O)c3ccc(F)c(C)c3)C2)CCC(C(=O)O)CC1
Cc1cc(C(F)(F)F)n(CC2CCC(N(C(=O)O)C(C)(C)C)CC2)n1
COC[C@H]1CCC[C@@H](COC(=O)N2CCN(C)CC2)N1S(=O)(=O)c1ccc(Cl)cc1
CCCS(=O)(=O)N1CCN(Cc2ccc(COc3cccc4c3CN(C3CCC(=O)NC3=O)C4=O)cc2)CC1
CC(=O)c1nc(-c2ccc(C[C@@H](CCO)NC(=O)c3ccc(OC(C)C)c(Cl)c3)cc2)cn1C(C)C
O=C(CCC1CCCCC1)NCC(O)(CCc1ccccc1)c1nc2cc(C(F)(F)F)ccc2o1
Cc1cc(C(O)CO)ccc1-c1noc(-c2ccc(OC(C)C)c(C(F)(F)F)c2)n1
CCCCN1CC2(C1)OCc1cc(C3=NSC(c4cc(Cl)c(F)c(Cl)c4)(C(F)(F)F)C3)ccc12
O=C(O)C1CCCN1C(=O)c1ccc(N2CCOCC2)c(-c2ccccc2Cl)c1
CC(OCC1(c2ccc(F)cc2)CCNCC1)c1cc(C#N)cc2cn[nH]c12
CCc1ccccc1Oc1c(Cl)cccc1C(O)(CCCCOC)C1CCCN(C(=O)C2CC(N)C(C)(O)C2)C1
Cc1ccc(C(=O)CNC(=O)[C@@H]2CCCN(C(=O)O)[C@@H]2C)cc1
COc1ccc(C2=NN(Cc3cccc(NC(=O)OCCCN(C)C)c3)C(=O)SC2)cc1
COCCNC(=O)c1cccc(Nc2ncnc(N3CC(Oc4ccc(Cl)cc4)C3)n2)c1
O=C(NC(CCO)c1c[nH]cn1)c1cc2sc(Cl)c(Cl)c2[nH]1
CN1CCCN(Cc2ccc(-c3nc(Cl)nc(N[C@@H]4CCCN(C(=O)CC#N)C4)c3F)cc2)CC1
Cc1cc(-n2nc(C(=O)NC(C)(C)C)c3c2[C@@H]2C[C@@H]2C3)ncc1Cl
O=C(O)c1cccc(F)c1C(=O)c1ccc(Cl)c([N+](=O)[O-])c1
CCOC(=O)CC(NC[C@H](C)N(CCCc1ccc2c(n1)NCCC2)C(=O)OC(C)(C)C)c1ccc2c(c1)OCC2
Cc1cc(C)c2c(c1)NC(=O)C(=O)NC2
NC(Cc1cc(OCCF)ccc1C1CC1)C(=O)O
CN(C)c1csc2cnc(C(=O)NC3CC4CCN3C4)cc12
CCOC(=O)C(c1ccccc1)n1c(C)nc2c(c1=O)CN(Cc1ccc(C(F)(F)F)cc1)CC2
O=C1COc2ccc(CNC34CCC(CCN5C(=O)COc6ccc(Br)cc65)(CC3)OC4)nc2N1
CC(C)(C)OC(=O)N1CCC[C@H]1c1nc2cc(I)ccc2[nH]1
CC(C)Oc1ccc(-c2onc3c2CCc2cc(CNCCC(=O)O)ccc2-3)cc1C#N
O=C(O)[C@H]1CCCc2c1nn(-c1ccc(Cl)cc1Cl)c2-c1ccc(Br)s1
COc1ccc(S(=O)(=O)N2CCN(c3nc(-c4ccc(Cl)c(Cl)c4)cs3)CC2)c(OC)c1
CN(C(=O)Oc1ccc(F)cc1)[C@@]1(C(=O)[C@H]2CC[C@@H](O)CC2)CNC[C@@H]1c1ccc(Cl)c(Cl)c1
O=C(O)NC1CCC(O)c2ncc(Cl)cc21
CC(C)(C)C1CCc2nc3c(NC(=O)CO)c(C(N)=O)[nH]c3cc2C1
O=P(O)(O)C(F)(F)c1ccc(CSCCCC(F)(F)F)cc1Br
Cc1ccnc(Nc2ncc(Sc3ccnc(C(=O)NCC4(c5ccc(F)cc5)CCN(C[C@H](O)CO)CC4)c3F)s2)c1
O=C1C=C(c2ccnc3ccsc23)C(=O)N1
NC[C@H](NC(=O)NC1CCC1)C(=O)Nc1ccc(N2CCOCC2=O)cc1OC(F)F
COC(=O)c1ccc(Nc2cc(-c3ccc4cc(C#N)cnn34)ncc2C(=O)NC[C@@H](F)C(C)(C)O)cc1OC
CC1(CN2CCCN(c3ccc(-c4ccc(N5CC(CO)OC5=O)cc4F)cn3)CC2)Cn2cc([N+](=O)[O-])nc2O1
Cn1cc2cc(-c3ccc4oc(NC5CCCCC5)nc4c3)ccc2n1
CCN(CCc1ccccc1)S(=O)(=O)N1CCN(c2ncnc3[nH]ccc23)CC12CC2
CCNC(=O)Nc1nc2cc(-c3cnc(N4SCCC4(O)O)nc3)c(OCC3CCCO3)cc2s1
Cc1cc(C)cc(C[C@]2(O)C[C@@H]3CN(CC(=O)c4ccc(O)cc4)C[C@@H]3C2)c1
O=C(OCc1ccccc1)S(=O)(=O)C1C[C@H](Cc2nc(=O)[nH][nH]2)Cc2ccccc21
Cc1cc(Nc2nccc(C(F)F)n2)cc(-c2cnn(CC3(C)CNC(=O)C3)c2)c1
COc1cc(CCCCN)cc(C(C)(C)C)c1C
CC(=O)Nc1nccc(Oc2cc(F)c(N(C(=O)C3(C(N)=O)CC3)c3ccc(F)cc3)cc2F)n1
CN(Cc1nnc(CCl)s1)C(=O)O
N#Cc1c(F)cc(Cn2ccc(NC(=O)Cc3ccc(N4CCCC4)nc3)n2)cc1F
CN(C)c1ccc(C2=C3[C@@H]4CC(C)(C)CC[C@]4(C(=O)O)CC[C@@]3(C)[C@]3(C)CC[C@H]4C(C)(C)c5n[nH]c(N)c5C[C@]4(C)C3C2)cc1
COc1nc2ccc(C(O)(c3ccc(C)nc3C)C3CN(C(=O)O)C3C(C)(C)C)cc2c(Cl)c1Cc1ccc(C(F)(F)F)cc1
CCOC(=O)CN(C)C(=O)c1ccc(-c2c(C(=O)OCC)n(C)c(=O)c3ncccc23)cc1
CCC(=O)N(c1ccccc1)[C@H]1C[C@@H](C)N(C(=O)c2ccc([N+](=O)[O-])cc2)c2ccccc21
CC1(C)OCC(CN)N1C(=O)O
CCn1c(C2(Oc3ccc(NC(=O)Cc4ccc(S(=O)(=O)CC)cc4)cc3)CC2)nc2ccc(Cl)cc21
CC(C)Oc1ccc(NC(=O)C2CCN(S(=O)(=O)c3ccccc3Cl)CC2)cc1
CC1CCCN1CCCOc1ccc(-c2nc3c(s2)C(N2CCCCC2)CCC3)cc1
O=C(O)c1csc(SCCN2C(=O)CC[C@@H]2CN2CCCCCCC2)n1
CN1CCC(Oc2ccc(-c3n[nH]c4ccc(C(=O)NCC5(c6ccccn6)CCCCC5)cc34)cc2)CC1
CCOC(=O)c1nc(C2CC2)ns1
Cc1nc(-c2cnc3[nH]cc(C(=O)c4c(F)ccc(C(N)=O)c4F)c3c2)cs1
CN(C1CCOCC1)C1CCC(C(=O)NCc2cc(C(F)(F)F)cc(C(F)(F)F)c2)(C2CCN(S(C)(=O)=O)CC2)C1
Cc1cc(F)cc(F)c1Cl
CN(C)C1CCN(C(=O)NC(Cc2ccccc2)(c2cc(F)cc(C(F)(F)F)c2)c2ccc(Cl)cn2)C1
NC(=O)/C(O)=C/c1ccc2c(c1)ncn2Cc1ccccc1
C=CCC1=CCC=CN1
Cc1ccccc1-c1nc(-c2csc(-c3ccc(OC(F)(F)F)cc3)c2C)n(C)n1
CC(C)C[C@H](N[C@@H](c1ccc(Br)cc1)C(F)(F)F)C(=O)NC1CN(C(=O)OCc2ccccc2)CC1=O
Cc1nc2c(Nc3ccc([C@H]4CCCO4)cc3S(C)(=O)=O)cc(NC(=O)C3CC3)nc2[nH]1
CC(C)(C)OC(=O)N[C@@]1(C(=O)O)[C@@](OCc2ccc(Cl)c(Cl)c2)(C(C)(C)C)[C@H](OS(C)(=O)=O)[C@@H]2[C@@H](C(=O)O)[C@]21C(C)(C)C
CN(Cc1ccccc1Cl)C(=O)C(CCCN1CCC2(CC1)OC(=O)Nc1ccc(F)cc12)c1ccc(Cl)c(Cl)c1
CCOC(=O)/C=C/c1ncc(OC)nc1NC1CCN(C(=O)OC(C)(C)C)CC1
COc1ccccc1NS(=O)(=O)c1ccsc1C(=O)O
COc1ccccc1N1CCN(c2ncc3ncn(-c4ccc5cn[nH]c5c4)c3n2)CC1
O=S(=O)(Nc1cc(F)c(F)cc1-c1cccc(F)c1)c1ccccc1
C[C@H]1[C@H](NC(=O)c2ccc(Oc3cccc(F)c3)o2)C2CCN1CC2
CNC(=O)c1c(C)oc2cc(OC)ccc12
CCNc1cc(NC)c(N)cc1C(=O)NC1CC(F)(F)C1
O=C1/C=C\CC(CCc2ccc(O)cc2)CCC1
CN(Cc1nc(-c2cccnc2F)c(S(=O)(=O)c2ccccc2)s1)C(=O)O
CCC(CC)N(CC1CCN(C(=O)N2CCOCC2)CC1)C(C)Cc1cccc(NC(=O)c2ccc3c(c2)OCO3)c1
CCN(c1ccccc1)c1nc(N)nc(-c2noc(-c3c(F)cccc3OC)n2)n1
O=C1NC(=O)/C(=C\c2cc3cncc(C#Cc4ccc5ccccc5c4)c3o2)S1
CCCCc1nc(CCCC)n(Cc2ccc(Cc3ccccc3C(=O)O)cc2)n1
CN1CCN(CC(c2cccc(Br)c2)C2(O)CC(C)(C)CC(C)(C)C2)CC1
Oc1cccc(-c2c(Cc3ccccc3)nnc3c(C(F)(F)F)cccc23)c1
CCC[C@H]1N(C(=O)c2cnccc2C(F)(F)F)CCC[C@@]1(Oc1csc(C(F)(F)F)c1)C(=O)N1CCN(c2ccccc2NCCOC)CC1
Clc1ccccc1Cc1nc2ncc(-c3ccco3)cc2[nH]1
COc1ccc2c(c1)c(C[C@@H](C)NC(=O)C(F)(F)F)c1n2CCC1
CC1CC(=O)NN=C1c1ccc(N2CCC(OC(=O)O)CC2)c([N+](=O)[O-])c1
CN(C(=O)c1cscn1)C1CCCc2ccccc21
O=c1c2ccc(Cl)cc2[nH]c2c(=O)n(-c3ccccc3)nc(O)c12
O=c1oc(C=Cc2ccccn2)nc2ccccc12
C[C@@H](NC(=O)[C@H]1CC[C@H](NS(=O)(=O)c2ccc(-c3ccccc3Cl)nc2)CC1)c1ccc(F)cc1
COc1cc(COC2CNCCC2c2ccc(OCC#CCOc3ccccc3)cc2)c(OC)c2ccccc12
COc1ccccc1NC(=O)OCC1CCNC1
CCOC(=O)CN(c1ccc2[nH]c(COc3ccc(C#N)cc3)nc2c1)S(=O)(=O)c1cccc2cccnc12
COc1cc2nc(N3CCN(c4nc5ccccc5o4)CC3)nc(N)c2cc1OC
Cc1ccc(-c2ccc3ccccc3c2)n1CC[C@H]1C[C@H](O)CC(=O)O1
N#Cc1ccc(N2CCC[C@H]2CO)cc1
Cc1cc(-c2ccc(OS(C)(=O)=O)cc2)cc(C)c1-c1ccc(OCc2ccccc2)c(OS(C)(=O)=O)c1
O=C(NCCCN1CCC(Cc2ccccc2)CC1)NC1CC1c1ccccc1
CCCC[C@H](O)[C@@H](CC1CC1)C(=O)N[C@@H]1N=C(N2CCN(S(C)(=O)=O)CC2)c2ccccc2N(C)C1=O
O=C(O)Cc1ccc(CC(=O)NS(=O)(=O)c2ccc(Cl)cc2)cc1
O=C1CNC(=O)N1C1CC(Oc2cccc3c2C2(CC2)CO3)C1
Cc1c(NC(=O)O)cnn1-c1cccnc1
CCOc1cc(OCCCC2CCCNC2)cc2c1-c1c(OCCCC3CCCNC3)cccc1C2=O
O=C(c1ccc(-c2ccc(C(F)(F)F)cc2)cc1)C1CC2CCC(C1)N2c1ncccn1
COC1(c2ccc(CC(NS(=O)(=O)c3ccccn3)c3cccc(NCC(=O)O)n3)cc2)CC1
CC[C@@H](C)[C@H]1C(=O)N[C@@H](c2ccccc2)CN1C(=O)c1cc(-c2ccc(F)cc2)on1
C[C@@H](c1ccc(OC(F)(F)F)cc1)N1CC[C@@](CCC(N)=O)(c2ccc(F)cc2)OC1=O
Cc1nnc(NCc2ccc(C[C@H](C)C(=O)O)nc2)nn1
CCOC(=O)CCc1cccc(C(C)(C)C(=O)NC2C3CC4CC(C3)CC2C4)c1
COC(=O)C1C[C@@H](S(=O)(=O)c2ccccc2C(F)(F)F)CN1c1ncccn1
NC(=O)c1c(C(=O)Nc2ccc(NC(=O)c3ccc(F)cc3)cc2)ncn1C1CC1
N=C(N)c1cccc(C[C@]2(NS(=O)(=O)c3ccc4nc(N)ccc4c3)CCNC2=O)c1
Fc1ccc(-c2cc(Cl)nc(Cl)c2CBr)c(Cl)c1
CC(C)[N+](C)(C)CCCNC(=O)[C@H](C)c1cccc(C(=O)c2ccccc2)c1
C[C@@H](COc1cc(F)c(CO)c(F)c1)COC1CCCCO1
CCn1c(Oc2cc(C)cc(C)c2)nnc1[C@@H](C)N
CC1(C)c2[nH]nc(Nc3ncnc4ccccc34)c2CN1C(=O)N[C@@H]1C[C@H]1c1ccccc1
O=C(C(CO)CC1CCCCC1)N1CCCC1
C=C(C)CS(=O)(=O)C[C@@H](C)[C@H]1CC[C@H]2[C@@H]3CC=C4C(C)(C)[C@@H](O)CC[C@]4(C)[C@H]3CC[C@@]21C
CCCOc1ccc(COC(=O)NCc2cccc(CC(OC(C)C)C(=O)O)c2)c(Cl)c1
Cc1ccc(-c2nc3ccc(C)cn3c2CN2CCC2=O)cc1
Brc1ccc(Oc2ccc(C(c3ccccc3)(c3ccccc3)n3ccnc3)cc2)cc1
CC(C)(C)CN(CC1CC1)[C@H](C(N)=O)C(=O)Nc1ccc(N2CCOCC2=O)c(F)c1
O=C(O)CSCCCSC1C(=O)CCC1C=CC(O)Cc1ccc2ccccc2c1
O=C(Nc1ccc2nc(N3CCOCC3)oc2c1)c1cccc(-c2ccncc2)n1
O=c1c2c(COCc3ccccc3)n(CCc3ccccn3)c(=O)cc2[nH]n1-c1ccccc1Cl
OC[C@H]1S[C@@H](Oc2ccccc2Cc2ccccc2)[C@H](O)[C@@H](O)[C@@H]1O
CC(C)n1nnnc1N1C[C@H]2[C@H](N(C)c3nc(-c4ccncc4F)cc(=O)n3C)[C@H]2C1
Clc1cc(Cl)cc(C#Cc2cnc3ccnn3c2)c1
CCN(CC)CCNC(=O)c1ccc(I)nc1
COCCn1cccc1C(C)c1ccc(N(C)S(=O)(=O)c2ccccc2)cc1
CC(=O)Nc1ccc(CC(C)N2CCC(N3CCc4ccccc43)CC2)cc1
COc1cc(-c2oc3ccccc3c(=O)c2C(N)=O)cc(OC)c1OC
CN1C(=N)N[C@](C)(c2csc(-c3cccc(C#N)c3)c2)CS1(=O)=O
O=C(NO)c1cc2c(s1)CCN(Cc1ccc(C(F)(F)F)cc1)C2
Cn1c(NCCCN2CCCCC2)nc(-c2ccncc2)cc1=O
C=CCC1(O)CCC(=O)CC1
COc1cc(OC)cc(-c2ccnc(N)c2N)c1
CCCCOC(=O)c1ccc(NC(=O)Nc2ccc([N+](=O)[O-])cc2OC)cc1
C[C@]12C=CCC(CC(=O)O)=C1C=C[C@@H]1[C@@H]2CC[C@]2(C)C(=O)CC[C@@H]12
CC[C@H]1CN(c2nc(N)c(C(N)=O)nc2C)CCN1C1CCN(C(=O)c2ccc(Cl)nc2N)CC1
CCCCCCc1cccc(-c2ncc(C)s2)c1
CC(=O)Nc1cc(Nc2cc(-c3cccc(Cl)c3)c(=O)[nH]c2C(C)C)ccn1
O=C(O)[C@@H](CCN1C(=O)c2ccccc2C1=O)[C@H](O)CCc1ccc(F)c(-c2ccc(Cl)cc2)c1
CCCCCCOc1cc2ccccc2cc1C(C)=O
O=c1c2ccc(Cl)cc2ncn1CCCCn1ccnc1
Nc1nc(NCc2ccccc2OC(F)(F)F)nc(C[C@H]2CC[C@H](N(Cc3ccccn3)Cc3ccccn3)CC2)c1[N+](=O)[O-]
NCCCCOc1ccc2c(c1)NC(=O)CC2
CCC1CCOCCN1
CC(C)C(=O)N1CN(c2nc(-c3ccccc3C(F)F)nc3ccccc23)C1
CC(C)N1CCN(C(=O)c2ccc3c(CN4CCCC(CO)C4)c[nH]c3c2)CC1
Cc1nc(C(C(=O)N2C[C@H](O)C[C@H]2C(=O)NCc2ccc(-c3scnc3C)cc2)C(C)C)ns1
CC[C@H](N)Cc1cccc(N(CC(C)C)S(=O)(=O)c2ccc3c(c2)OCO3)c1O
CCNC1=NSc2cc(Cl)sc2N1
COc1ccccc1-c1c(C)n[nH]c(=O)c1CCc1ccccc1
CC(C)(C)N(C(=O)O)C1(Cc2cc(Br)cc(Cl)c2Cl)CC1
CC(N)c1ccc(C(=O)Nc2ccncc2)cc1-c1cccc(C(=O)OC2CCCCC2)c1
CNC(=O)c1nc(-c2cc(-c3ccc4c(c3)CN([C@@H](C)C3CC3)C4=O)ccn2)[nH]c1C
COc1ccc(CCOc2cc(Nc3ccc4[nH]c(C)c(C)c4c3)cc(N3CCOCC3)n2)cc1OC
CC(C)(C)OC(=O)N(c1ccc(N2CCOCC2)cc1)c1ncc(-c2cc(C(N)=O)co2)n2ncnc12
O=C(CCc1ccccc1)Cn1ccnc1[N+](=O)[O-]
CCNC(=N)NC(=O)Nc1c(C)cc(OC(F)(F)F)cc1C
Cc1ccccc1OCCCOc1ccccc1
CC(CCN)N1CCC(N(Cc2cccc(C#N)c2)c2ccc(C(=O)N3CCNCC3)cc2)CC1
O=C(O)c1ccc2c(C3CCCCC3)c3n(c2c1)CCCn1cc(CN2CCC2)c2cccc-3c21
O=C(c1cc([C@@H]2CCCN2c2cc(F)cc(F)c2)c2oc(N3CCOCC3)cc(=O)c2c1)N1CCC1
CC(C)(C)OC(=O)Nc1cnc2ccc(=O)n(CC3OCCO3)c2c1
CCc1cc(/C=C/C(c2cc(Cl)c(F)c(Cl)c2)C(F)(F)F)ccc1C(=O)NCC(=O)NCC(F)(F)F
CC(O)Cn1c(-c2cc(C(F)(F)F)cc(C(F)(F)F)c2)cc2cc(C(C)(C)C(=O)NC(C)(C)C)ccc21
O=c1[nH]c2cnc(-n3cnc4ccc(F)cc43)nc2n1[C@H]1CC[C@H](C(=O)O)CC1
Cc1ccc(S(=O)(=O)N(c2ccc(Cl)cc2Cc2c(F)cccc2F)[C@@H]2CCNC2)cc1F
COCCN(C)CN1C=C(NC(=O)NCc2ccc(Cl)c(Cl)c2)SN1
Cc1cc(C#N)cc(C)c1Oc1nc(Cl)nc2ccn(C)c12
Oc1c(Cl)cc(-c2nc3ccccc3s2)cc1Cl
Nc1ccc2c(C3=CN4CCC3CC4)c[nH]c2c1
Oc1ccc(O)c(CCc2ccccc2)c1
CC(C)(C)OC(=O)N1CCC(n2nc(C(=O)N[C@@H]3CN4CCC3CC4)c3ccc(-c4nccs4)cc32)C1
NCCC(CN1C(=O)NC(c2ccccc2)(c2ccccc2)C1=O)[C@H](N)C(=O)NCc1ccccc1
C=C(C)c1cncc(N)n1
O=C1Nc2ccccc2/C1=C1\OCc2cc(CCNCC3CCOCC3)ccc21
O=C(NC1CCN(Cc2ccc(OC3CCNC3)c(Br)c2)C1)c1ccc(Cl)c(Cl)c1
CCn1cc(C(=O)O)c(=O)c2c([N+](=O)[O-])c(O)c(O)cc21
CN(C)C(=O)c1ccc(Oc2cc(C(=O)Nc3cc[nH]n3)cc3c2CC(C)(C)O3)cc1
Cc1c(O)ccc(CC2=NCCN2)c1C
CC1(S(=O)(=O)NC(=O)[C@@]23C[C@H]2/C=C\CCCCC[C@H](Nc2cc(F)cc(C(F)(F)F)c2)C(=O)N2C[C@H](Oc4nc5ccccc5s4)C[C@H]2C(=O)N3)CC1
C[C@H](CO)Nc1nc(Nc2ccc(S(=O)(=O)NCCCN3CCCC3=O)cc2)ncc1Br
COc1ccc(CNCCCc2ccccc2)c2cc(C(=O)N[C@@H](C)c3ccccc3)oc12
CC(C)n1nc(-c2cnc(N)c(OC(F)F)c2)cc1[C@@H]1[C@H]2CC(N3C[C@@H]4C[C@H]3CO4)C[C@H]21
O=C1C=C(c2cccn2S(=O)(=O)c2ccccc2)C(=O)c2ccccc21
COC(=O)[C@@H]1C[C@@](O)(c2ccccn2)CN1C(=O)c1nc(-c2ccc(OC)c3nc(C(F)(F)F)ccc23)oc1[C@H](C)N
CC1CCC(Nc2ncc(-c3ccc(OC(F)(F)F)cc3)c(OCC3CCCCO3)n2)CC1
CCCC(=O)Nc1cn2ncc(C#N)c(Nc3ccc(Oc4ccccc4)cc3)c2c1C
O=c1cc(CO)cc2n1CC1CNCC2C1
Cc1cnc(CNC(=O)c2sc(N3CCN(CC4CC4(F)F)C3=O)nc2C)cn1
COc1cc(N2Cc3nc(-c4cnc(OC)c(OC)c4)ccc3C2=O)n[nH]1
COc1cc(-c2cc(C(=O)NC3CCC(OCCN4CCCC4)CC3)c3c(N)ncnn23)ccn1
O=C(CNc1ncnc2ccc(C(F)(F)F)cc12)NC1CN([C@H]2CC[C@](O)(c3cncs3)CC2)C1
O=C(NS(=O)(=O)c1cccnc1)[C@H]1CC[C@H](OC2CCN(c3ccc(-c4nc5cc(F)ccc5[nH]4)cn3)CC2)CC1
Cc1cccc(C2(n3c(Cn4nc(-c5ccc(O)c6c5CC(C)(C)O6)c5c(N)ncnc54)nc4cccc(C#CCO)c4c3=O)CC2)c1
CCCCCCCC(CC)C(CC)CC[n+]1ccccc1
COC(=O)c1ccc(NC(=O)[C@@H]2C[C@H](N3CCN(Cc4ccccc4)CC3)CN2C(=O)C2CCC(CNC(=O)OCC(C)C)CC2)cc1
COc1ccc2c3ccnc(C)c3n(CCCCN)c2c1
Oc1cncc(-c2ccc3[nH]nc(-c4cc5c(N6CCCCC6)nccc5[nH]4)c3n2)c1
O=C1CCCN1CCN1CCN(C(=O)n2nnn(-c3cccc(F)c3)c2=O)CC1
O=C(CN1CCCCC1)NC1C2CC3CC(C2)CC1C3
CC1C(=O)Nc2cnc(Cl)cc2N1Cc1ccccc1
CCN(c1ccc(-c2ccc(OC)c(C(=O)O)c2)cc1NC(=O)Nc1ccc(C)cc1)C1CCCC1
O=C(NCC1CCCC1)c1c(C2CC2)ccnc1Cl
Brc1cscc1C1OCCO1
Cc1cccc(N)c1CN(C(=O)OC(C)(C)C)C(N)=NC(=O)OC(C)(C)C
CCN(CC)c1ncnc2ccc(-c3cccc(CN(C)C(=O)c4ccncc4)c3)cc12
CCOc1cc(CN2CCC3(CC2)CN(c2ccc(C(=O)O)cc2)C(=O)O3)cc(OCC)c1OC
O=C(NCCO)/C(=C/c1ccc(C2CC2)cc1)NC(=O)c1ccc(OCCc2ccccc2)cc1
O=C(Nc1ccc(SC(F)(F)F)cc1)c1cnc(N2CCC(O)C2)c(-c2ccc[nH]2)c1
COC1=C(C2CCCC2)c2nc(Nc3ccccc3)ncc2CC1
O[C@@H]1CCCC[C@H]1n1c(Br)nc2cc(Cl)c(Cl)cc21
CC(C)(C)OC(=O)N1CCN(C2CNC2)C(CCO)C1
Cc1nc(-c2cscn2)c2c(n1)C1CCCC(C2)N1C(=O)c1cccc(C(F)(F)F)c1Cl
COc1cc2ncnc(Nc3ccc(C=CC(=O)Nc4ccccc4C)cc3)c2cc1OC
Cc1cc(-c2nn(-c3ccc(N4CCOC4=O)cc3C)ccc2=O)n(-c2cccc(OC(F)(F)F)c2)n1
CCc1c[nH]c(=O)c2ccc(OC3CCCCC3)c(F)c12
Cc1nc2c(s1)-c1nc(Nc3ccccc3)ncc1CC2
COC[C@@H]1CCCN1C(=O)OC(Cc1ccccc1)C(=O)OCc1ccccc1
CC(=O)Nc1ccc(OCC2CC(Cn3cncn3)(c3ccccc3)N(C)O2)cc1
CN1CCC=C1CCOc1cc(CN)ccn1
O=C(CCCC(=O)C1CCc2cc(Cl)cc(Cl)c2N1)Nc1ccccc1Cl
COC(=O)c1cncn1Cc1ccc(-c2nc3ccccc3o2)cc1OC
CC(C)(C)N(C(=O)O)[C@H](Cc1cc(F)c(F)cc1F)Cc1nnc2n1CCc1cnc(C(F)(F)F)nc1-2
Cc1noc(C)c1C1CC(c2cc(-c3cncnc3)c(F)cc2F)N=C(N)S1
O=C(C(O)C1([C@H]2COC[C@@H](C3CC3)N2S(=O)(=O)c2ccc(Cl)cc2)CC1)N1CC2CCC(C2)C1
COc1cccc(CNC[C@H](O)[C@H](Cc2ccccc2)NC(=O)c2ccc3c(c2)C(=O)c2ccccc2C3=O)c1
CC(C)(C)OC(=O)NCCC(=O)N1CCN(c2c(-c3ccccc3)cnc3[nH]cc(NC(=O)c4cccnc4)c23)CC1
Clc1cccc(Cl)c1Cn1cnc(Nc2ccc(Br)cc2)c2ncnc1-2
Cc1c(CN2CCN(C(=O)C3CCCC3)[C@@H](C)C2)cc(F)cc1NC(=O)c1ccc(C(=O)O)nc1
Oc1ccc2c(c1)OCC(c1ccccc1)C2c1ccc(OCCCCCCCCN2CCCC2)cc1
O=C1CCCc2c1ccc(O[C@@H](Cc1ncc[nH]1)c1ccccc1)c2CSc1ccccc1
COC(=O)C(Br)c1ccc(C(C)=O)cc1
O=C(Nc1cncc(F)c1)c1cnn2ccc(N3CCC(C(F)(F)F)C3)nc12
CC(=O)NC[C@H]1CN(c2ccc(N3CCn4c(=O)c5cccnc5n4CC3)c(F)c2)C(=O)O1
CC(=O)N1CCN(c2cc3c(cc2F)c(=O)c(OC(=O)O)cn3C2CC2)CC1C
CNC(=O)c1ccc2c(c1)ncn2-c1ccc(OC(C)C(C)Oc2ccccn2)cc1
NC1N=CC2/C=C\C=C/c3ccccc3C2N1
Cc1sc(-c2nsc(Cl)c2C)c(C2=CCC(C)(C)CC2)c1C(OC(C)(C)C)C(=O)O
CC(C)(C)n1cnnc1-c1cccc(N)n1
CCS(=O)(=O)N(Cc1cccc(Cl)c1)C(=O)c1ccc(CN2CCCC(N(C)C(=O)OC(C)(C)C)C2)c(OC(F)(F)F)c1
N#CC[C@H](NC(=O)c1c[nH]c2ncc(C3CC3)nc12)C1CC1
O=S(=O)(Nc1cc(Sc2nc[nH]n2)c(O)c2ccccc12)c1ccc(OC(F)(F)F)cc1
Cc1cc[n+](CCCCCCCCCCCCCc2cccnc2)cc1C
COCc1nnc(N2CC(O)C2)n1-c1ccc(OC)nc1
Cc1c(N2CCN(Cc3ccccn3)CC2)c(=O)n(C[C@H](N)c2ccccc2)c(=O)n1Cc1c(F)cccc1F
Cc1ccnn1-c1ncc(F)c2c(C(=O)C(=O)N3CCN(C(=O)c4ccccc4)CC3)c[nH]c12
CC(C)[C@H](C)N(C/C=C/c1ccccc1)S(=O)(=O)c1ccc(Cl)cc1
COc1ccc(S(=O)(=O)CCNC(=O)c2cccc(S(=O)(=O)c3ccc(CN)s3)c2)cc1
O=c1c(-c2ccc(O)cc2)coc2cc(O)cc(O)c12
c1cnc(-c2cc[nH]n2)c(-c2cc[nH]n2)c1
COCc1cccc(C(F)(F)C(O)C=CC2CSC(=O)N2CCCCCCC(=O)O)c1
CC(=O)Nc1ccc(-c2ccc3nc(N)nc(N4CCNCC4C)c3n2)cc1
CCCCCCCCCCC[n+]1cc(C(C)C)cc(C(C)C)c1
Cn1ccc2ccc(-c3cc(N[C@H]4CCN(c5ccnc(O)n5)C4)cc4nccnc34)cc21
COc1ccc(-c2c(C(=O)N3CCCC4CCCCC43)cnn2C)cc1OC
Cc1cccc(Nc2ncnc3cnc(N4CCC(NC(=O)N(C)C)CC4)nc23)c1
Cc1ccsc1CC1=C(C(=O)O)N2C(=O)C(N)[C@H]2SC1
COC(=O)CCCCCOc1ccc2nc(SCc3ccccc3)n(-c3ccccc3)c2c1
CN(C)CCN(C)C(=O)Cc1ccc([N+](=O)[O-])cc1
CCCCN1C=NN(C(C)C)C1C(F)(F)C(F)(F)F
CCOC(=O)C(=O)Nc1cc(Cl)c(Oc2ccc(O)c(CN[C@@H](C)c3ccccc3)c2)c(Cl)c1
COS(=O)(=O)c1ccc2ccccc2c1F
CC(C)(C)OC(=O)NCC(C)(C)c1nc(-c2ccc(Cl)c(Cl)c2)c(-c2ccncc2)[nH]1
NC(=O)CNc1ccccc1
Cc1ccc(Nc2ncnc3c2cnn3C2CCNCC2)c(F)c1
Cc1cn(-c2ccc(C(F)(F)F)cc2)/c(=N/C(=O)C(C)(C)C)s1
C=CC[C@H]1O[C@H](c2cccc(Cl)c2)[C@@H](c2ccc(Cl)cc2)N([C@H](CC)C2CC2)C1=O
CC(=O)N[C@@H](Cc1c(CBr)cccc1OC(C)=O)C(C)=O
CCOC(=O)C(C(=O)OCC)C(=O)C(Cc1cccs1)c1ccccn1
O=C(O)c1nn(-c2cc(Br)cc(CCl)c2)c2ncccc12
O=C(COc1ccc(Cl)cc1)NC(CC(=O)c1ccc2oc3ccccc3c2c1)C(=O)O
Cc1cc(SC#N)ccc1Br
CNCC(=O)c1ccc(O)c(O)c1
CCOP(=O)(OCC)C(CCN(O)C(C)=O)c1ccc(OC)cc1
CCn1ncc2c(N3CC4CCC(C3)O4)nc(-c3ccc(NC(=O)NCCC(=O)NCCN(C)C)cc3)nc21
Cc1c2cc(NC(=O)c3cccc(C(F)(F)F)n3)c(C(=O)O)cc2nn1C1CCN(C)CC1
COC(=O)CC[C@H]1O[C@@H](n2cnc3c(NC(=O)c4ccccc4)ncnc32)[C@H](O)[C@@H]1OC
CC[C@@]12C[C@@](C)(O)[C@](O)(c3nc(C)c(C)s3)C[C@H]1CCc1cc(O)ccc12
CN(C)CCNc1ccn(-c2ncc(F)c3c(C(=O)C(=O)N4CCN(c5nnnn5-c5ccccc5)CC4)c[nH]c23)n1
COc1ccccc1C1=NN(C(=N)Nc2ccc(F)cc2)CC1C
O=c1nc(N2CCN(CC3CCCCC3)CC2)sc2c([N+](=O)[O-])cc(C(F)(F)F)cc12
Cc1ccnc(NC2CC(C)(c3ccc(C)c(C)c3)OC2=O)c1
NCC(O)(c1cc(C2(NC(=O)OCc3ccccc3)COC2)cc(-c2ccc(F)cc2)n1)C(F)(F)F
c1ccc2c(c1)CCNC2c1ccnnc1
Cc1ccc(-c2cc3nc(C)c(C(OC(C)(C)C)C(=O)O)c(-c4ccc5c(c4)CCCO5)n3n2)cc1
COC(=O)CC1(NCc2ccc(-c3ccccc3)cc2)CNC(=O)C1
Cc1cnc(C(=O)Nc2ccc(C)c(-c3nc(NC(CO)CO)nc4c3ccc(=O)n4-c3c(F)cccc3F)c2)cn1
COc1cc(F)c(C#N)cc1C(=O)NC1CCN(CC(O)c2ccc3c(c2C)COC3=O)CC1
CC(O)(c1ccc(NC(=O)C2c3ccc(S(C)(=O)=O)cc3CN2C(=O)C2(C#N)CC2)c(F)c1)C(F)(F)F
CCOC(=O)c1nc(OC)c2ccc[n+]([O-])c2c1OC
CCCc1ccn(S(=O)(=O)c2ccc(C)cc2)n1
C[C@]12CC=C3C=C4CC[C@H](N5CCC(F)(F)C5)C[C@]45CC[C@]3(O5)[C@@H]1CC[C@@H]2c1ccc2ccncc2c1
Cc1cnc(NC2CCOC2)nc1-n1cnc(C(=O)O)c1
CN1CCN=C1c1ccc2c(c1)CC(=O)N(c1ccc(NC(=O)NS(=O)(=O)c3cc(Cl)c(Cl)s3)cc1)C2=O
NC(=O)c1cc(-c2ccnc(/C=C/c3ccccc3)c2)[nH]c1N1CCNCC1
CC(=Nc1ccc2c(c1)C(NC(=O)OC(C)(C)C)[C@H](O)C2)N(C)Cc1ccc(F)cc1
CCCCOc1ccc(-n2c(NCc3ccc(C(C)(C)C)cc3)nc3cc(Cl)ccc32)cc1
Cc1ccc(C(=O)N2CCC(c3ccc(C#N)cc3)CC2)cc1NC(=O)NCc1ccc(F)c(F)c1
Cc1cnc(N2CCC([C@H]3C[C@H]3CCOc3cc(C)nc(C)n3)CC2)nc1
CC(C)(C)OC(=O)n1c(CN2CCCC3CCc4cccnc4C32)nc2ccccc21
Nc1ncc(-c2cnn(CC3CCCNC3)c2)nc1-c1nnnn1-c1cccc(F)c1F
CCN1CCN(C(=O)c2ccc(-c3cnc4cccc(-c5cc(F)c(CN6CCOCC6)c(F)c5)c4n3)cc2C)CC1
O=C(CN1C(=O)C2(CCN(C(=O)c3ccc4[nH]ncc4c3)CC2)c2c(Br)cccc21)N1CCN2CCCC2C1
CC1CN(c2cc(F)c(F)c3c2CN(C(=O)C(F)(F)F)CC3)CCN1C(=O)OC(C)(C)C
O=C(NCC(F)(F)F)Nc1cccc(-c2cnc3cc(-c4cnn(C5CCNCC5)c4)ccn23)c1
Nc1ccc(OC(CCO)c2c(O)ccc(N)c2-c2cccs2)c(N)c1
CCCNC(=O)N[C@@H](C)C(=O)OC[C@H]1O[C@@H](n2cc(F)c(=O)[nH]c2=O)[C@@H]2OC(C)(C)O[C@H]12
COc1ncccc1-c1cccnc1Oc1ccc(Nc2ncc(Cl)cc2F)cc1
CNC(CC(C)C)C(=O)O[C@@H]1CC[C@]2(C)C(=CC[C@H]3[C@H]2CC[C@@]2(C)[C@H]([C@@H](C)CCCC(C)C)CC[C@H]32)C1
O=[N+]([O-])C=Cc1cccc(O)c1O
C/C(=N/O)c1c(C)nc2c3ccccc3ccn12
CCOc1cc(F)cnc1[N+](=O)[O-]
Cc1ccc(-c2ccc3ccccc3n2)cc1
Cc1cccc(NC(=O)Nc2ccc(-c3cc(Br)cc4[nH]nc(N)c34)cc2)c1
O=C(Nc1ccccc1-c1ccccc1)OC1CCN(CCNCC(=O)c2ccc(CNCCO)s2)CC1
CC[C@H](C)[C@H](NC(=O)[C@H]1CCCCN1C)C(=O)N(C)[C@H](C[C@@H](OC(C)=O)c1nc(C(=O)O)cs1)C(C)C
NC(CCC(=O)O)c1ncc[nH]1
CC(C)COC(=O)n1cc(C(=O)C(F)(F)F)c2ccc(Cl)cc21
COc1ncc(-c2ccc3nnc(Cl)n3n2)cc1NS(=O)(=O)c1ccc(F)cc1
Cc1ccc(-c2noc(=O)[nH]2)cc1C(=O)NC[C@@H]1CNCCO[C@H]1c1ccc(Cl)c(F)c1
Cc1[nH]c(=O)c(C(=O)N(C)c2cccc(C(F)(F)F)c2)cc1S(=O)(=O)Nc1ccc(Cl)cn1
CCOc1cc(C(C)(C)C)ncc1C1=N[C@@](C)(c2ccc(Cl)cc2)[C@@](C)(c2ccc(Cl)cc2)N1C(=O)N1C[C@@H]2C(C(=O)N3CC(O)C3)[C@H]2C1
CCOC(=O)CC1C(=O)N(Cc2cncn2Cc2ccc(C#N)cc2)C(=O)N1Cc1cccc2ccccc12
CCCCc1ccc(S(=O)(=O)c2cccc(NC(=O)C(N)CC)c2)cc1
Cc1cc(O)cc(C)c1C[C@H](N)C(=O)N1CC(C)Cc2ccccc21
Cc1c[nH]c(CN)n1
COc1ccc(C(C)C(=O)c2ccccc2)c(Cl)c1Cl
FC(F)(F)c1cccc(N2CCN(c3nc4scc(-c5ccccc5)c4n4cccc34)CC2)c1
OC1C(Cc2ccncc2)(Cc2ccncc2)c2ccccc2C1(O)c1ccccc1
CS(=O)(=O)Nc1cc(CN2CC(=O)N(c3ccc(S(=O)(=O)C(F)(F)F)cc3)C2=O)ccn1
CC(C)=Cc1sc2ccc(Cl)c3c2c1CN(C)CC3
Cc1nc2c(F)nc(-c3ccnc(Nc4ccc(N5CCCC(N(C)C)C5=O)cn4)n3)cc2n1C(C)C
CC(=O)NCCc1cnc(NS(=O)(=O)c2cccc(Cl)c2C)s1
C[C@@H]1C[C@H](NC(=O)OC(C)(C)C)CN(c2ccncc2NC(=O)c2nc3cc(N4CCCCC4=O)ccc3cc2OC(N)=O)C1
CN1CCC(N2CCC(Cc3ccc(Cl)c(Cl)c3)C(C)(C)C2)CC1
CC1CCCC(C)N1S(=O)(=O)c1ccc(NC(=O)Cn2cnc3ccccc3c2=O)cc1
O=C(COCc1ccc(F)cc1)NCCCCCNc1nc(-c2ccccc2O)cs1
N#Cc1cnc2[nH]cc(C(=O)c3c(F)ccc(C(N)=O)c3F)c2c1Cl
CN1CCN=C1c1ccc(NC(=O)C(Cc2ccccc2)NC(=O)Nc2ccc(Cl)cc2)cc1
CCCCOc1cccc(C(F)(F)CN(CCOC)CC(=O)N(C)C)c1
Cn1c(C#N)ccc1-c1ccc2c(c1)C(C)(C)CN2
O=C(Nc1ccccc1)C(OC(F)(F)F)c1ccccc1
CO[C@@H]1CN(C)C[C@H]1Nc1nc2cccc(C(=N)N)c2n1O
COC(=O)CC(c1ccncc1)c1ccc2c(c1)C(C(=O)Cc1ccc3nc(Nc4ccccc4C)oc3c1)NCC2
CCOC(=O)c1cnn(Cc2c(C)noc2C)c1
CN(C)[C@H]1Cc2cccc(O)c2C[C@@H]1O
CC1CN(S(=O)(=O)c2ccc(Nc3nn(C(CC#N)C4CC4)c4cc[nH]c(=O)c34)cc2)CC(C)O1
Cc1c(OCCCC(=O)N2CCSc3c(-c4cnn(Cc5cccc(C(=O)O)c5)c4)cccc32)ccc(F)c1Cl
N[C@@H](CSc1ccccc1)[C@@H](O)CO
CC(C)n1c(=O)n(CC2CC2)c(=O)c2cc(NC(=O)N3CCCC3CNC(=O)Nc3ccccc3)ccc21
CN1C2CCC1CC(Oc1c(F)c(F)c(F)c(F)c1F)(c1ccccc1)C2
Cc1c(NC(=O)c2cc3c(s2)CCCC3)cccc1-c1ccnc(Nc2ccc(C(=O)NCC(C)C)cc2)n1
O=c1[nH]c2cc(F)c(-c3c(Cl)cccc3OC(F)(F)F)cc2s1
CCOc1ccc(NC(=O)C2=C(N)CC(C)(C)CC2)cc1
CCOC(=O)C1CCc2nc(C(C)(C)C)sc2C1
COC(=O)C(NC(=O)c1ccc(C2CC2)c(OCC2CC2)n1)C(C)(C)C
c1cncc(-c2ccc(C3CC3NCC3CCNCC3)cc2)c1
CN(C)C1CN(C2CCc3cccc(F)c32)CC1c1ccc(N2CCN(C3CC3)CC2)cc1
CS(=O)(=O)Nc1cc([C@H](O)CNC2CCN(c3ccc(/C=C/C(=O)O)cc3)CC2)ccc1O
CC(C)[C@]1(C(=O)NCc2cc(C(F)(F)F)cc3c2NS(=O)(=O)N3C(=O)OCc2ccccc2)CC[C@@H](N(C(=O)C(F)(F)F)C2CCOCC2)C1
CSc1nc(N)nc2sc(C3CCCCC3)nc12
Cc1ccc(-c2ccco2)cc1N
CC(C)N(C(=O)OCc1ccccc1)[C@@H]1CC[C@H](CCO)N(C(=O)O)C1
COc1cc2ncnc(Nc3ccc(F)c(Cl)c3F)c2cc1O[C@H]1CCN(C(=O)OC(C)(C)C)[C@H](C(N)=O)C1
N=C(N)n1ccc(CC(=O)O)n1
CC(C)(C)OC(=O)N1CCc2c(sc(NC(=O)C34CC5CC(CC3C5)C4)c2C(=O)O)C1
C[N+]1(CCc2ccncn2)CCCC1COC(=O)[C@](O)(c1ccccc1)C1CCCC1
CO[C@@H]([C@@H]1CCCN1)[C@@H](C)C(=O)O
CCN1CCCC1CNC(=O)c1c(O)c(I)cc(OC)c1OC
CCOC(=O)N1CC2CCC1C/C2=C/c1ccc(Cl)cc1
CC1CCCN1c1nc(Nc2cc(C(F)(F)F)ccn2)cc(C2CCN(C)C2)n1
COc1ccc(CCOc2ccc(Cl)c3c2CCN(C)CC3)cc1OC
CC(C)(O)c1ccc(-n2nnc3cnc(N[C@@H]4CC[C@@H](O)C4)nc32)cc1
CC[C@@H]1CCCN1c1nc2cc([C@@H]3CCCCN3C(=O)c3cc(Cl)ccc3NS(C)(=O)=O)nn2cc1C
CC(C)(C)COc1ccc2c(c1)[C@@]1(COC(N)=N1)c1cc(-c3ncccn3)ccc1O2
CCCCCCCCCCCCSC(C)CC(=O)C1[C@H](C)C=CCC1(C)C
O=C(O)CN1CCN(CCCN2c3ccccc3CCc3ccccc32)CC1
O=C(CN1CCC(CN2Cc3ccccc3C2=O)CC1)c1ccc(Cl)cc1
Cc1ccc(-c2nc(-c3ccncc3)sc2C(=O)CNC(=O)C(C(N)=O)C2CCCCC2)cc1
COc1c(OCC(O)CN2CCOCC2)ccc2c1N=C(NC(=O)c1cnc(N)nc1)N1CCN=C21
Brc1cccc(-c2cccs2)c1
C[C@H]1CCN(C(=O)CNC(=O)OC(C)(C)C)[C@H](C(=O)NCCCCNC(=O)OCc2ccccc2)C1
CN(C)/C=C\C(=O)c1ccccn1
CC(C)C[C@H](NC(=O)C1Cc2ccccc2N1C)C(=O)NC1CCCN(S(=O)(=O)c2cccs2)CC1=O
CC(C)[C@@H](CO)n1cc(C(=O)O)c(=O)c2cc(Cc3cccc(Cl)c3F)c(O[C@H]3CCN(C)C3)cc21
C[N+]1(C)CC[C@@H](OC(=O)[C@](O)(c2cccs2)C2CCCC2)C1
N#Cc1nc(-c2cccc3ccccc23)oc1NCC(O)c1ccco1
O=C(O)[C@H]1CN([C@@H]2CC[C@@](C(=O)NCc3cc(F)cc(C(F)(F)F)c3)(C3CC3)OC2)CC[C@@H]1c1ccc(F)cc1
CSc1ccc2nc(N)n[n+]([O-])c2c1
Cc1ccc(S(=O)(=O)c2ccccc2C(C)CCl)cc1
ClCCCc1ccc2ncccc2c1
CCOC(=O)COc1c(C(=O)OC)sc(-c2cccc(NCc3ccc(OC)cc3)c2)c1Br
C=Cc1cnc(C(=O)N[C@H]2CCCC[C@@H]2O)cc1Cc1ccc(-n2cccn2)cc1
COc1cccc(Sc2cccnc2Nc2nc(C)cs2)c1
COc1cccc(/C(=C(\c2ccc(/C=C/C(=O)O)cc2)c2ccc3[nH]nc(F)c3c2)C2CCC2)n1
CC1(C)c2nc(-c3ccc(F)cc3)c(Nc3cccc(Cl)c3)n2CCN1C(=O)CN
CN(CCOc1ccc(C(F)(F)F)cc1)c1nc(-c2cccnc2)nc2ccccc12
Cc1ccc(C(=O)NCc2cccnc2)cc1NS(=O)(=O)c1ccc2c(c1)OCO2
CC(C)(NC(=O)c1ccc(F)cc1)C(=O)N(CN1CCC(c2ccccc2)C1)c1nccs1
NC(=O)CCSc1cc(-c2c(Cl)cc3c4c(cccc24)COC3)nc(N)n1
COc1cc(CC(=O)C2=C(O)C(CC(C)C)OC2=O)cc(OC)c1
Cc1cc(C(=O)Nc2cccnc2C)ccc1[C@@H]1CC[C@@](O)(C(F)(F)F)Cc2c1c(-c1ccccn1)nn2C
C[C@@H]1CCCN1c1cc(C2CCNC2)cc(Nc2cc(C#N)ccn2)n1
C#Cc1c(-c2ccc(Oc3ccccc3)cc2)c2c(N)ncnc2n1[C@@H]1CCN(C(=O)/C=C/CN(C)C2CC2)C1
CC(C)(C)OC(=O)N1CCN(c2ccc(N3CCc4cc([N+](=O)[O-])ccc43)nn2)C1=O
CCOc1cc(-c2cnn(C)c2)ccc1N1C(N)=NC=C2C=CN(C3CCOCC3)C(N)=C21
COc1ccc(N(Cc2ccccc2)CC(O)CO)cc1
COCc1ccc(CBr)o1
COc1cccnc1N1CCN(C2CCC3(C2)CN(C(=O)O)C3)CC1
CCCc1c(OCCCOc2cc(N)ccc2C#N)ccc(C(C)=O)c1O
O=C(N[C@H]1CC[C@H](CCN2CCN(c3nccc4c3OCC4)CC2)CC1)C1(O)CC1
O=[N+]([O-])c1cn2c(n1)O[C@@H](COc1ccc(N3CCC(CCc4ccc(C(F)(F)F)cc4)CC3)cc1)CC2
CC1COCCN1c1nc(-c2ccc(NC(=O)Nc3ccncc3)cc2)nc2c1CN(C(=O)O)C2
CNC(C#N)c1cccc(Cl)c1
COCCCC(=O)N1Cc2ccc(-c3ccc(CCN4CCC[C@H]4C)cc3)cc2C1
CC(C)(C)c1cccc(CC23CCN(C(=O)[C@H]4CC[C@H](C(=O)O)CC4)C2CCc2cc(C(C)(F)C(F)(F)F)ccc23)c1
COC(=O)N[C@@H](CC/C=C/C(=O)N(C)C)C(=O)Nc1cccn(Cc2nc3c(Oc4ccccc4)c(F)c(F)cc3n2C(=O)O)c1=O
Cc1cccc2[nH]c(-c3c(N)c4ccccc4[nH]c3=O)nc12
CCOC(=O)C[C@@H](NC(=O)C=CC(=O)c1ccccc1)C(=O)OCC
Cc1ccc(-c2nc(Cl)cc(NC3CCC(F)(F)CC3)n2)o1
CCCCCN1C(=O)C(C)(C)c2cc3[nH]c(-c4ccc(OC)cc4)nc3cc21
COc1ccc(C2CCCCC2)c2c1cc1n2CC2=C(C(=O)NS(=O)(=O)N(C)C)C2=C2C=CC[C@@H](NC(=O)C(=O)N3CC(OC)C3)C21
CCCNC(=O)C(NCC(C)C)(C(C)C)N1CCN(Cc2csc(C)n2)C1=O
CN(C)c1nn(C)c2ccc(Nc3nc(N[C@@H]4CCCC[C@@H]4N)c(F)cc3C(N)=O)cc12
CC[C@H](C)Oc1c(F)cc(Br)cc1F
COc1cccc(CN(CCCCCN(Cc2cccc(OC)c2)C(=O)c2cccs2)C(=O)c2cccs2)c1
COc1cc(F)c(F)cc1-c1ccc(OCc2cccc(CN(CC(=O)O)C(=O)C(C)(C)C)c2)cc1
COc1nc2ccc(C(=O)c3cnc(C)n3C)cc2c(Cl)c1OC(C)C
COc1ccc(Cn2nnnc2[C@@H](Cc2cc(F)cc(Br)c2)[C@H](CC(C)C)C(=O)OC(C)(C)C)cc1
CC[C@H](C)[C@@H]1NC(=O)c2ccccc2C1=CC(=O)N[C@@H](C(=O)N[C@](C)(C(=O)O)[C@H](C)CC)[C@H](C)CC
CC(C)(C)OC(=O)NCc1ccc(C(=O)N[C@@H]2CCOC2=O)cc1
CN(C)C1CCN(C[C@@H](NC(=O)C[C@H]2CNC(=O)c3cc(-c4ccc(F)c(F)c4)cn32)C2CCCCC2)CC1
O=C1CC(c2ccc(OC(F)(F)F)cc2)CC(=O)C1=CNCCN1CCN(CCO)CC1
CC(=O)NC[C@H]1CN(c2ccc3c(c2)C(F)(F)C(=O)N3C)C(=O)O1
C=C1/C(=C\C=C2/CCC[C@@]3(C)[C@H]2CC[C@@H]3[C@H](C)C[C@H]2C[C@@](C)(O)C(=O)O2)C[C@@H](O)C[C@@H]1O
O=C(Nc1ccc(OC2CCNCC2)cc1)C1CN(c2cccnc2)C1
COCCCc1ccccc1CO
NCCCC[C@H](NC(C(=O)O)C(Cc1ccccc1)NC(=O)c1ccccc1)C(=O)N1CCC[C@H]1C(=O)O
Cc1nnn(Cc2cc(Cl)ccc2/C=C/C(=O)N2CCC(c3noc(C)n3)CC2)n1
CC1(C)COc2c(C(=O)c3ccccc3)cc(Br)cc21
CCN(C(=O)c1ccc(CSC)o1)c1cn(-c2cccnc2)nc1Cl
CC(CCN1Cc2ccsc2C1=O)(C(=O)O)S(C)(=O)=O
Cc1ccccc1-n1c(C)nc2cscc2c1=O
COc1cc2c(Nc3ccc(Cl)cc3F)ncnc2cc1OC[C@@H]1CCCNC1
Cc1nc2ccccc2n1C1CC2CCC(C1)N2CC[C@H](NC(=O)C1CCC1)c1ccccc1
COC(=O)Cc1ccc(OC(F)F)c(Oc2ccc(N)cc2CSCC(F)(F)F)c1
CC(C)(C)C(=O)Nc1ccc(F)cc1F
CC(C)C(=O)NC1CCN(C[C@H]2CN(c3ccc(C#N)c4ncccc34)C[C@@H](C)O2)C1
CC(C)C[C@@H]1CN(Cc2cccc(CC(=O)O)c2)CCN1c1nc2ccc(C(F)(F)F)nc2s1
O=C(N1CCC(NC2(C(F)(F)F)CC2)CC1)N1Cc2cccnc2Nc2ccc(N3C[C@@H]4C[C@H]3CO4)cc21
O=C1c2ccc(Cl)cc2C2(c3ccccc3)SCCN12
CC(C)N(Cc1ccccc1OCCCCCC(=O)O)C(=O)c1cnc(-c2ccco2)s1
O=C(Nc1sc(-c2ccccc2)nc1-c1ccccc1)c1cccc(C(F)(F)F)c1
CC(CN[C@H]1CC[C@@H](Nc2nc(N(C)C)c3ccccc3n2)CC1)C1CCCCC1
CC(=O)OCc1ccc(OC(=O)C(C)C)c([C@H](CCNC(C)C)c2ccccc2)c1
C#CC1=Cc2cc(C)ccc2Sc2ccc(SC)cc21
COc1ccc(NC(=O)Nc2nc(C(=O)O)c(SC)s2)c(C(=O)C2CCCC2)c1
O=C(Nc1ccc(C(=O)c2ncc3ccccn23)cc1C(=O)O)c1ccccc1
O=C(/C=C/c1c(-c2ccc(CO)cc2)nc2sccn12)c1cc(F)cc(F)c1
CCNCc1ccc(N/C(=C2\C(=O)Nc3cc(Cl)ccc32)c2ccc3ncccc3c2)cc1
CCOC(=O)C1=CN(C(=O)Nc2c(C)cccc2C(C)(C)C)CCc2c1[nH]c1ccccc21
O=C(O)c1ccc(SC2CCCCCC2)cc1
C=CCC1OC(CC(C)CN)C(OCc2ccccc2)C(OCc2ccccc2)C1OCc1ccccc1
COc1c(C)cnc(C[S+]([O-])c2nc3ccccc3n2C)c1C
CCOc1ccccc1-n1c(CN2CCN(C)CC2)nc2ccccc2c1=O
COC(=O)c1cc(OC)c(-c2cnc(C)o2)c(OC)c1
CCC1CC(=O)C=C2CC[C@@H]3[C@H](CC[C@]4(C)C(=O)CC[C@@H]34)[C@H]21
Cc1cnc(-c2ccc(NC(=O)Nc3cccc(C(N)=O)c3)cc2)nc1N1CCOCC1
Cn1c2c(c3ccc(-n4ccc(-c5ccc(S(C)(=O)=O)cc5)cc4=O)cc31)CCNC2
CC(C)(C)OC(=O)N1CCC(O)(CN(CC(=O)c2ccccn2)Cc2ccccc2)CC1
O=C(CCCCCl)c1ccc(C(F)(F)F)cc1
Cc1cc(Cl)cc([C@H](c2ccc(Cl)cc2)C2CCCCC2)c1OCC1CC(O)CC(=O)O1
CNCC(O)C(NCc1ccc(OC)cc1)c1ccc(OC)cc1
O=C(NCC1CCNCC1(F)F)OCc1ccccc1
CCN(Cc1cnc[nH]1)c1ccc(F)c(CO)c1F
Nc1cc(-c2cccc(Cl)n2)cc2nc(-c3ccccn3)nn12
N#Cc1c(Cl)cc(OCc2ccncc2)cc1Oc1cccc(CC(=O)O)c1Cl
Cc1cc(OCC[C@@H](C)Oc2ccc(C(F)(F)F)cc2Oc2ccccc2)ncc1CCC(=O)O
CC#CCn1c(N2CCNCC2)nc2nc(NCc3ccccn3)n(C)c(=O)c21
CC(C)(C)OC(=O)N1CC(N)(Cc2[nH]c3c(c2C(=O)O)CCc2cnc(-c4cccc(F)c4)nc2-3)C1
CN(C)C(=O)Cn1nnc2c(C(N)=O)ncn2c1=O
N#Cc1ccc(-n2nc(C(F)(F)F)c3c(-c4cnc5ccccc5c4)ccnc32)cc1N[C@H]1CC[C@H](O)CC1
OCC1CCN(C(c2ccccc2)c2ccccc2)CC1
CC(C)(C)[C@H](NC(=O)c1nc2ccccc2nc1O)C(=O)N1CCC(Oc2ccc(C#N)cc2)CC1
CC(C)(C)Nc1c(-c2cccc(C#N)c2)nc2ccc(F)cn12
C=C1C[C@H]2[C@@H]3CCC4(OCCO4)[C@@]3(C)CC[C@@H]2[C@@]2(C)CCC3(CC12)OCCO3
C[C@@H](COc1cc(Cl)cc(C(=O)O)c1)Nc1ccncc1
Cc1ccc(S(N)(=O)=O)cc1C1CCN1C(=O)O
CCOc1cn(-c2cccc([N+](=O)[O-])c2)nc1C(=O)Nc1ccc(Oc2ccnc3cc(OC)c(OC)cc23)cn1
COc1cc(OC)c(Cl)c(-c2ccc3nc(N[C@H]4C[C@@H](CBr)N(C(=O)O)C4)ncc3c2)c1Cl
C#CCN(C)C(=O)c1ccc(-c2ccnc3[nH]ccc23)s1
COc1ccc(N(C)C(=O)[C@H](Cc2cc(F)cc(F)c2)NC(=O)c2cccc(C(=O)N[C@@H](Cc3cc(F)cc(F)c3)C(=O)N(C)c3ccc(OC)cc3)c2)cc1
CCC(NS(=O)(=O)C(F)(F)F)C1CCC(=O)CC1
Cc1ncc(OC(=O)N[C@@]2(C(=O)NCc3ccc(Nc4ccccc4C(F)(F)F)cc3)CCOC2)c(C)n1
CNC(=O)Nc1ccc2c(c1)CCC21OC(=O)N(CC(=O)N(Cc2ccc(F)cc2)C2(C)CNC2)C1=O
COC(=O)c1sc(C#CC(C)(C)C)cc1N(C(C)=O)C1(CCN2CCOCC2)CCCCC1
C=CCCC[C@@H]1CC1O
CCc1nn(-c2c(Cl)cc(C(F)(F)F)cc2Cl)c(CC)c1Cc1c(O)ccc2ccccc12
Cc1cc(C)cc(C(F)(F)[C@H](O)CC[C@H]2CCOC(=O)N2CCc2ccc(C(=O)O)cc2)c1
CCC(CC)C1(C)NC(=O)NC1=O
Nc1nccn2c(C3CCNCC3)nc(C#Cc3cccnc3)c12
O=C(Nc1ccc2ncoc2c1)N1CCN(Cc2ccc3c(c2)OC(F)(F)O3)CC1
COC(=O)CCc1ccc([C@H]2CCCN2)cc1
C=CCNC(=O)NCCCCC(=O)NCC(=O)NC(CC(=O)O)c1ccc(-c2ccccc2)cc1
O=c1c(-c2ccc(O)cc2)coc2cc(OCCCc3n[nH]cc3-c3ccc(Cl)cc3)ccc12
CCc1ccc(N(C(C)=O)C2CSC(=NC34CC5CC(CC(C5)C3)C4)N2C(C)C)cc1
CC(C)CCC[C@@H](C)[C@H]1CC[C@H]2[C@@H]3CCC4CC(=O)C(=O)C[C@]4(C)[C@H]3CC[C@@]21C
CC1(C)C(=O)N(c2ccc(OC(F)(F)F)cc2)C(=O)N1Cc1ccncc1NS(N)(=O)=O
CCCc1cccc2c(NCC3CC3)c(C(=O)NCC3CC3)nnc12
NC(=O)Oc1cccc(Oc2ccnc3[nH]c(=O)[nH]c23)c1
COc1ccc(CC(NC(=O)Nc2ccc(Cl)cc2)C(=O)NCCCCO)cc1
C[C@H]1CN(C(=O)O)c2cc(-c3cnn(C4CC4)c3)ccc2N1C(=O)CCC1CC1
Cn1ncc2c1-c1sc(Br)nc1CCC2
CCCn1cc(Oc2ccc(CCCC(=O)OCC)c([N+](=O)[O-])c2)cn1
CC(C)C(O)c1ccc(N2CCC(C#N)C2CCc2ccc(C(=O)O)cc2)cc1
CNC(=O)COc1cccc(-c2nc3c(c(Nc4ccc(-c5cn[nH]c5)cc4)n2)COC3)c1
[O-][n+]1ccc(OCc2ccc(C(F)(F)F)cc2)cc1
NC1(c2ccc(NC(=O)c3cccc(Cl)c3)cc2)CCC1
Cn1cc(-c2cc3n(C)c(=O)c4ccc(-c5ccccc5)cc4n3n2)cn1
CCS(=O)(=O)c1ccc(C2CCN(c3cn[nH]c3)CC2)cc1
CNc1cccc(C(=O)C(C)CCN)c1
Clc1ccc([C@@H]2NN=Cc3ccccc32)cc1
CS(=O)(=O)c1ccc2c(c1)CCC1(CCN(C(=O)c3ccc(C(F)(F)F)cc3)CC1)O2
Cn1cc(CN2CC3CN(CCNS(=O)(=O)c4ccc(C#N)cc4)CC(C2)O3)c2ccccc21
Cc1cccc(Nc2nc(NC3CCCC[C@@H]3O)nc3c2C(=O)NC3)c1
CN(C)S(=O)(=O)NCCCS(=O)(=O)N1CCC[C@@H]2CN3CCc4cc5c(cc4[C@@H]3C[C@@H]21)OCO5
CCCCCC(c1ccccc1)c1c(C)c(OC)c(C)c(C)c1OC
COc1cc(C/C(C(=O)c2ccc(OC(C)C)cc2)=C(\C(=O)O)c2ccc3nsnc3c2)cc(OC)c1OC
Cc1cc(N)ccc1NCCc1c[nH]c2c(C)cccc12
CCC(=O)N1C[C@@H](NC(=O)c2ccc(N3CCOCC3=O)cc2)[C@H](NC(=O)c2ccc(Cl)s2)C1
COC(=O)CSC[C@H](NS(=O)(=O)c1ccc2ccccc2c1)C(=O)O
CC(C)CC(OC(=O)Nc1ccc(Br)cc1)C(=O)N(C)Cc1nnn[nH]1
COC(=O)C(=O)Nc1coc2c(C)cc(Cl)cc2c1=O
CC(C)CC(CN)Nc1nc(Nc2ccnc(-n3nccn3)c2)c(C(N)=O)cc1F
C=C(C(C)C)C(N)Cc1c[nH]cn1
COCC(=O)N1CCC[C@H]1C(=O)OC
CCN(CC)CCOc1cc(C)n(-c2ccc(Cl)c(Cl)c2)n1
Cc1ccc(N2C(=O)OC3(CN4CCC3CC4)C2=O)cc1C
COc1cc(N)c(Cl)c(Cl)c1
COc1ncc(F)cc1C(O)c1c(C(N)=O)nc2n1C1CC(C1)c1cc(F)c(C#CC3(O)CCCC3)cc1-2
NC(=O)c1cnc2ncccc2c1
Nc1cnc(-c2ccc(-c3ccccc3C(=O)NCCO)cc2F)cn1
Cc1cc2ccnc(N)c2[nH]1
CCSc1cnc2nc(-c3nc4cc(C(F)(F)F)ncc4n3C)c(SCC)cc2c1
Nc1cc(C2CCCCC2)[nH]n1
CCC(=O)OC1(C)CCC(C)=CO1
CCc1nc(C(N)=O)c(N)n1C(CC)CCc1ccccc1
CN(CCOC(=O)N[C@H]1CC[C@H](CN)CC1)C(=O)O
O=c1[nH]c2ccccc2c(CCc2ccccn2)c1-c1cccs1
CCN(CC)CC1C(O)C2(O)c3c(cc(Cl)nc3OC)OC2(c2ccc(Br)cc2)C1c1ccccc1
CCOC(=O)C(=O)Oc1c(C/C=C(\C)CCC(=O)O)c(OC)c(C)c2c1C(=O)OC2
CC1CC(C)CN(C(=O)c2cccc3c(C[C@@H](C)NC[C@H](OC(=O)C(F)(F)F)c4cccc(Cl)c4)c[nH]c23)C1
Cc1c(Br)ccc(C(N)=O)c1F
Cc1ccccc1Cc1cccc(C(N)CC(=O)OC(C)(C)C)c1
NC1NC(c2cccc(OCCC(F)F)c2)(c2ccnc(C(F)(F)F)c2)c2cccnc21
NC(Cc1c[nH]c2ccccc12)C(=O)OCc1ccccc1
COc1cccc(C(=O)NC2CCN(CCCn3cnc4c(N)ncnc43)CC2)c1
COc1ccc(-c2nc(CCC(=O)c3ccccn3)co2)cc1O
CCCCCn1cc[n+](CCCCC)c1C
CS(=O)(=O)c1cccc2c1C(=O)N([C@@H](CC1CCCCC1)C(=O)Nc1cnccn1)C2
Cc1nc2cc(/C=C/CN3CCc4nc(N)sc4CC3)ccc2o1
CC(C)(C)c1cc(C(C)(C)c2cc(C(C)(C)C)c(O)c(C(C)(C)C)c2)cc(C(C)(C)C)c1O
CC(c1ccccc1)n1ncc(-c2ccc(O)cc2)c(Cl)c1=O
NCc1cccc(CNc2nc3c(Br)c(Br)c(Br)c(Br)c3[nH]2)c1
CCN1CCN(Cc2ccccc2-c2cc3nc(-c4ccco4)nn3c(N)n2)CC1
CCS/C(=N/CCNC(=O)OC(C)(C)C)N1C2CCC1CN(C(=O)OC(C)(C)C)C2
Cc1cc(CN/C(=N/C(=O)c2ccc(Cl)c(F)c2)Nc2cccc(O)n2)no1
CN1CCN(c2ccc(C(=O)Nc3n[nH]c4cc(OCCOCc5ccccc5)ccc34)cc2)CC1
Cc1ccc(S(=O)(=O)Nc2ccc(Oc3ccn(-c4ccc(C)cc4C)n3)c(Cl)c2)cc1
COC(=O)c1cccc(-c2cccc(NC(=O)C3(c4ccccc4)CC3)n2)c1
O=C(O)c1c(-c2ccc[nH]c2=O)c2c3occc3cc(F)c2n1Cc1cc(F)ccc1F
COc1ccc(NC(=O)c2ccc(-c3ccccc3)cc2)c(C(=O)NCc2cccc(C)n2)c1
Cc1cc(-c2cncc(OCC(F)F)c2)nc2c1C(=O)N(c1cnn(CC(F)(F)F)c1)C21CCOCC1
O=C(NCc1ccccc1)[C@H]1CC[C@@H](Cc2nc3ccccc3[nH]2)CC1
FC(F)(F)c1ccc(C2CCNC2)cc1
Cc1cc(-c2ccc(Cl)cc2)nc(-c2nc(-c3cccnc3)c[nH]2)n1
CCNC(=O)Nc1nc2cc(-c3cccnc3)cc(C(=O)C3CCCCC3)c2[nH]1
CCc1[nH]c(C(=O)N[C@H]2CCN(c3nc(C)c(C(=O)O)s3)C2)nc1Cl
COC(=O)c1c(C(F)F)nc(C(F)(F)F)c(CSc2cccc(Br)c2)c1CC(C)C
COc1cnc2cccc(CNCCC[C@H]3CN(c4ccc5c(c4)NC(=O)CO5)C(=O)O3)c2n1
Cn1ccc2c1C(O)CCN(CCCN1CCC(c3ccccc3)CC1)C2=O
N#CCC(CN1CCCN(C(=O)c2ccc(Cl)cc2Cl)CC1)n1cc(-c2ncnc3[nH]ccc23)cn1
COC(=O)c1cc2c(cc1F)C=C(C)S2(=O)=O
C=CC1(C)C(O)CC[C@]2(C)C3=C(CCC12)[C@]1(C)CC[C@H]([C@H](C)CCC=C(C)C)[C@@]1(C)CC3
CC=C=NC(=O)c1cccc(CCC)c1
O=C(O)C=Cc1ccc(Cl)nc1N1CCCCC1
Nc1ncc(C(O)COc2cccc(C(F)(F)F)n2)c(C2CCN(C(=O)Nc3c(F)cccc3F)CC2)n1
CCCC[C@H]1[C@H](C)C(=O)C[C@@H]2c3ccc(OC)cc3CC[C@H]21
C=CCC1(C(=O)OC)CC(C(=O)O)CC2(C1)OCCO2
Cc1cc(Cl)c([C@]2(C)CS(=O)(=O)C3(CCCCC3)/C(=N/C(=O)OC(C)(C)C)N2)s1
Cc1cc(C)cc(CN(Cc2cc3cccc(C)c3nc2N(CC2CC2)CC2CC2)c2ncccn2)c1
CN1CC(NC(=O)c2cc(C(=O)NCc3ccc4oc(=O)n(C)c4c3)nc3c(F)cnn23)C1
CC1(C)N=C(c2cnn3c(C#N)ccc3c2)c2cccc(F)c2C1(F)F
Cc1nn2cccnc2c1C(C)(C)C
C#CCOc1ccc(C(C)=O)c(O)c1
CN(C)C[C@@H]1CCCC[C@@]1(F)c1cccc(O)c1
Cc1cc(Cl)ccc1N1CCN(c2nc3c(c(NC4(CO)CC4)n2)[S+]([O-])CC3)CC1
CC(Sc1nc(N)cc(C#N)n1)c1cc2c(Br)coc2c(Cl)n1
O=C(CNS(=O)(=O)c1ccccc1)Nc1ccc(C(=O)O)c(O)c1
COCCNC(=O)Nc1nc2cc3c(cc2s1)C[C@@H]1[C@@H]2CCCC[C@]32CCN1C
COc1ccc([C@H](CC(=O)O)NC(=O)C2CN(CCCc3ccc4c(n3)NCCC4)C2)cn1
Cc1noc(-c2nc(-c3ccccc3)n(-c3cccc(Cl)c3F)c2-c2ccc(F)c(Cl)c2)n1
CCCCn1c(-c2ccccc2)nc(-c2ccccc2)c1CN(CC)Cc1ccc(OCC)cc1
N#Cc1ccc(-c2ccc(O[C@H]3O[C@H](CO)[C@@H](O)[C@H](O)[C@@H]3O)c(Cl)c2)cc1
Cc1cc(NC(=O)c2[nH]c3c(-c4c(C)nn(C)c4C)c(Cl)ccc3c2CCCOc2cc(C)c(Cl)c(C)c2)ccc1C(=O)O
O=C1Nc2ncccc2C12Cc1cc3nc(Cc4ccccc4)[nH]c3cc1C2
CC(C)(C)OC(=O)N[C@@H](Cc1ccc(N(CCCl)CCCl)cc1)C(=O)N(C1CCCC1)[C@@H](Cc1ccccc1)C(=O)O
CC(C)CCN1C[C@H]2CC(N(Cc3ccc(N(C)c4ccncc4)cc3)C(=O)/C=C/c3ccc(C(F)(F)F)cc3)C[C@H]2C1
O=C(NO)c1ccc2c(c1)OC(C(=O)N1CC3(CC3)c3ccccc31)CN2Cc1ccccc1
Cc1c(F)cccc1C(=N)NO
CCOC(=O)CCN1CCN(c2ncnc(Nc3nc(-c4cc(F)cc(C(F)(F)F)c4)c(CN(C)CC)s3)c2F)CC1
CCC(=O)c1sc(SC)c2c1CCc1cnn(C)c1-2
OCCOCCc1cccc(-c2cncc(OC[C@@H]3CCCN3)c2)c1
CC(C)(C)OC(=O)CCN1CCc2oc(-c3ccc(Br)cc3)cc2C1
O=c1[nH][nH]c(=O)c2cc3[nH]c(-c4ccncc4)nc3cc12
CC(C)(C)N1CCN(C(=O)c2ccccc2C(F)(F)F)CC1
CC(C)(C)OC(=O)N1CCC2(CC1)CCN(C(=O)c1ccccc1)C2
O=P(O)(O)C(F)(F)c1cc2ccccc2cc1Br
C/C(=N\O)C1CCCCC1
N#CC1=NC(c2ccccc2)=CN2C1=NC(c1ccccn1)CC2Sc1ccccc1
COc1ncc(-c2nc(N3CCOCC3)nc3c(CCN4CCCCC4)c(C)sc23)cc1NS(C)(=O)=O
CSc1nccc(-c2ccc(S(=O)(=O)N3CCC(CNC[C@H](O)COc4ccc(OCc5ccccc5)cc4)CC3)s2)n1
Cc1nn(Cc2cccc(Cl)c2Cl)c2cc(C(=O)O)ccc12
Cc1cccc(C(=O)N2Cc3nnn(-c4cc(F)ccn4)c3C[C@@H]2C)c1Cl
Cc1c(Br)ccc2c1C(=Cc1cc(Cl)ccc1O)C(=O)N2
Cn1ncc(C(=O)N2CCCC3CCCCC32)c1-c1ccc(OCc2ccccc2)c(Cl)c1
CC(NC(=O)c1c(-c2ccnn2-c2ccc(C#N)cc2)n(C)n(-c2cccc(C(F)(F)F)c2)c1=O)C(=O)N1CCC([N+](C)(C)Cc2ccccc2)CC1
COC(=O)C[C@@H]1N=C(c2ccccc2)c2cc(C)ccc2-c2c(C)noc21
Nc1ccc(N)c(OCc2ccccc2)c1
N#CC1C2CC3CC1CC(N)(C3)C2
Cn1ccc2ccc(C3(NC(=O)C4CC(F)CN4C(=O)Cn4nc(C(N)=O)c5cc(-c6ccnnc6)ccc54)CC3)cc21
CCn1nc(-c2cccc(NS(=O)(=O)C(C)C)c2)c2c(c(Nc3ccc(I)cc3F)c(F)c(=O)n2C)c1=O
CC(=N)Nc1ccc2oc(-c3ccccc3C)cc2c1
Cc1cc(Oc2ccc3c(c2)cc(C(=O)N2CCN(Cc4cccnc4)CC2)n3C)ncc1NC(=O)c1ccc(C(F)(F)F)cc1
CCCCCCCCCCCCCCCc1c(Br)ccc(OC(C)=O)c1C(=O)O
CNc1ncc2ccc(O)c(C3CCN(C(C)C)CC3)c2n1
CCCC(C(=O)OCC(C)(C)C)C(C(=O)O)C(=O)c1cc2cc(OC)c(OC)cc2s1
CCOC(=O)c1cn(C[C@]2(O)CCN(C(=O)O)CC23CCCC3)c(=O)cc1Cl
CC1=C2C=CC(C)(C)C=C2OC(=O)C1N
Nc1ccc(-c2ccccc2)cc1NC(=O)c1ccc(N2CC[C@H](NCC(F)(F)F)C2)cc1
CN(C)S(=O)(=O)N1CCc2onc(OC(=O)NCc3ccc(C(F)(F)F)c(F)c3)c2C1
COc1cc(S(=O)(=O)c2cccc([C@H](C)O)c2)cc2c3c(oc12)CCNC3
NC1CCCCN1c1cc(NS(=O)(=O)c2ccccc2C(F)(F)F)cc2ccoc12
Cc1ccc(-c2cc3c(cc2NC2CNC2)N2C(=NNC(=O)C2C)CO3)c(F)c1
CN(C)CCCN1c2ccccc2C(c2ccccc2F)=Nc2cccnc21
Clc1ccc(Cc2ccccc2)nn1
N#Cc1ccc(OP(=O)(O)CNS(=O)(=O)c2cc3sc(CSCCCN)cc3s2)cc1F
COC(=O)c1ccc(OCCCCBr)c(OC)c1
N#CC1(COc2nc(C(=O)NCCC3CC3)nc(N3CCC(COc4cnccc4N)CC3)n2)CC1
N#CC(c1ccccc1)c1cn[nH]c1
CC1(C)O[C@@H](C(=O)O)C(C)(C)O1
COC(=O)c1ccc(-c2cc(C(=O)NCc3c(C)cc(C)[nH]c3=O)c3ccn(C(C)C)c3c2)cc1
O=C(C1CC1)N1CCC(F)(Cc2ccc(-c3ccc4occc4c3)cc2)CC1
NCCC(=O)NCCCc1ccccc1
C=CCN1CC[C@@]2(c3cccc(OC)c3)C[C@@H](NC(=O)/C=C/c3cc(Br)cs3)CC[C@]2(OC)C1
O=C(Nc1ccccc1C(=O)C(F)(F)F)C(Cl)Oc1ccccc1
CN(C)CCN1C(=O)COc2c(NC(=O)Nc3ccc(C#CCN4CCCCC4)c4ccccc34)cc(C(C)(C)C)cc21
COC(=O)C1CNCC(c2cccc(OC(F)(F)F)c2)C1
CCN(CC)C(=O)c1ccc(C(c2cccc(Br)c2)N2CCN(C)CC2)cc1
Cc1nc2ccccc2nc1-c1cc2nc(N3CCCC3)cc(NC3COC3)n2n1
N#Cc1ccc(F)c(OCC(O)c2cccc(OCc3ccc(Cl)c(Cl)c3)c2)c1
COc1ccc(-c2cccc3c2CCC3=O)c(OCc2cccc(S(C)(=O)=O)c2)c1OC
O=C1CCCN1c1cncc(Br)n1
CC1=CCC(CCOC(=O)N[C@@H](CCC(N)=O)C(=O)O)C1(C)C
COc1ccnc(-c2nc(=O)[nH]c(=O)[nH]2)c1
COc1ccc(-c2nc(C)c(C(=O)Nc3ccc(S(=O)(=O)O)cc3)s2)cc1C#N
CC(=O)Nc1[nH]nc(-c2ccc(F)cc2)c1I
CN1CC(C)(C2CCCCC2)C(=O)N(CC(=O)c2cccnc2)C1=O
Cc1cc2c(cc1C=Cc1ccc(COP(=O)(O)O)cc1)C(C)(C)CCC2
CC(=O)N1CC(C(=O)C(C)C)C1
COc1ccc(F)c(-c2ccc(COc3ccc(N4CCCC4CC#N)cc3)cc2C2=CCCC2(C)C)c1
Cc1cc(Cl)nc2c1c(=O)c(C(=O)O)cn2-c1nc(-c2ccccc2)cs1
CC(C)C1=NC2=C(Cc3cc(Cl)ccc3N2C)CN1C1CCCC1
O=C(O)c1ncsc1NS(=O)(=O)CCc1cccc(Cl)c1
Nc1ncc(Br)cc1-c1nc2c(O)cccc2o1
COc1ccc2cc(-c3nc(-c4ccc(CN5CCC(C(=O)O)(C(=O)O)CC5)cc4)no3)ccc2c1
CNc1ncc2cc(-c3cc(OC)cc(OC)c3Cl)c(=O)n(CCc3ccnc(N)c3)c2n1
O=C(Nc1ccnc2cc(-c3ccccc3C(F)(F)F)nn12)c1cnccn1
CC(C)C(O)(c1ccc2cc(C(N)=O)ccc2c1)c1c[nH]cn1
CC(C)(C)c1ccc(S(=O)(=O)Nc2ccc(Cl)c3c2C(=O)N(c2cccc(C#N)n2)C3=O)cc1
Nc1cnccc1Nc1nc(-c2cccc(Cl)c2)nc2nccnc12
CCc1nc(-c2nc(C=CC(=O)N(C)CC(=O)OC)cs2)cs1
NC(=O)CCC(c1cccc2nc(-c3ccccc3)oc12)C1CC1
CSC(C)NCc1ccc(F)cc1
O=C(NCCN1CCOCC1)c1ccc2c(-c3ccnc(NC4CCCC4)n3)c(-c3ccc(F)cc3)nn2c1NC1CCCC1
NC(=O)c1cc(-c2ccc(F)cc2)c2ccc(Cn3cc(C(=O)O)nn3)cc2n1
CNC(=O)COc1ccccc1OCC(O)CNC(C)(C)C
CC(CCn1ccc2cc(Br)ccc2c1=O)(C(=O)O)S(C)(=O)=O
CC(C)(C)C(=O)NCc1ccc(Cl)c(C(=O)Nc2cccc3c(NC4CCC(C(F)(F)F)CC4)nccc23)c1F
CC(C)C(Oc1ncc(C(=O)c2ccc(F)cc2)n1C)C1CCNCC1
COc1ccc(C(=O)Nc2cccc(O)c2NC(=O)c2ccc(N3CCCN(C)CC3)cc2)cc1F
COC(=O)C1CCCCN1S(N)(=O)=O
CCC/C=C(\F)[C@H](O)/C=C/[C@H]1CCC(=O)[C@@H]1C/C=C\CCCC(=O)O
CC(C)(C)NS(=O)(=O)c1cncc(-c2nc(NCC(O)c3ccccn3)c3c(-c4ccccc4)ccn3n2)c1
CC(=O)Oc1ccc(-n2cnnn2)cc1Br
Cc1csc(NC(=O)c2nc(C)cc(-c3ccc(F)c(Cl)c3)c2C)n1
COc1ccc(C=CC(=O)c2cc(Br)cc(Br)c2O)cc1OC
Cc1cc(Nc2nccc(-c3cn(C4CC4)cn3)n2)cc2cc(C(=O)N(C)C)[nH]c12
COc1cccc([C@]2(C#N)CC[C@@H](NCc3ccncc3)CC2)c1
O=C(NCCc1ccncc1)C(NCCC1CCNCC1)c1ccsc1
CN(C)C(=O)n1cc(NC(=O)CC2(C3CCCCC3)COC2)c2c(Br)cccc21
Clc1ccc(COc2ccc(Br)cc2CNCCN2CCOCC2)cc1
CCOC(=O)c1cccc(CN2CC(OC(c3ccccc3)c3ccccc3)C2)n1
Cc1nc(-n2c(N3CCC(C(=O)N[C@@H]4CCOC4)CC3)nc3cc(Cl)c(Cl)cc32)ccc1F
Ic1cnc(OCC2CCNCC2)cn1
C=CCC(O)(CN[C@@H](C)c1ccc(Br)cc1)c1ccccc1
O=C(O)c1c(Cl)n(Cc2ccccc2)c2ccccc12
CCOC(Cc1ccc(C(=O)OCc2ccc(OS(C)(=O)=O)cc2)cc1)C(=O)O
O=c1[nH]ccnc1CN1CCC2(CC1)CC(Oc1ccccc1F)C2
CCCCN(CCC[N+](C)(C)C)C(=O)CN1C[C@H](c2ccc3c(c2)CCO3)[C@@H](C(=O)O)[C@@H]1CC(C)CCC
CN(CCCCCCCCNCCO)c1ccccc1
CC(=O)O[C@H](Cc1ccccc1)c1cc2cc(-c3ccc(OC(F)(F)F)cc3)ccc2[nH]1
CCN(Cc1ccccc1)c1nccc(-c2sc(NC(=O)N3CCC[C@@]3(C)C(N)=O)nc2C)n1
Cn1cc(C2CCN(CCCC(=O)c3ccc(F)cc3)CC2)c2ccccc21
O=C1c2cccc(Cl)c2C(=O)c2c(Cl)cccc21
NC/C=C(\F)CS(=O)(=O)c1ccncc1
CC(NC(=O)C1(O)CCC(NC(=O)OC(C)(C)C)CC1)c1ccccc1
COc1nc(C)c2nc(-c3cncc(F)c3)n(Cc3ccc(O[C@H]4CCN(C)C4)cc3F)c2n1
CC(C)(C)C(=O)N[C@H]1CC[C@@H]2Oc3ccc(OC(F)(F)F)cc3[C@@]3(COC(N)=N3)[C@H]2C1
COc1cccc(CC#N)c1O[C@H]1c2ccccc2CC[C@@H]1N1CCC[C@@H](N)C1
CCCCCCCCCCCCNC(=O)c1ccc(CN(CC)c2ccc(C(F)(F)F)cc2)cc1
Cc1cc(NCCNC2CCOCC2)n2nc(C)c(-c3c(Cl)cc(C4=CCCC4)cc3Cl)c2n1
COc1ccc(N(C(C)=O)C2CCC(C(c3ccccc3)N(C)C)CC2)cc1
Cc1ccc(C(=CC2CCCCCC2)C2CC(O)CC(=O)O2)c(C)c1
CCC12CC[C@@H]3c4ccc(OC)cc4C[C@@H](C)[C@H]3[C@@H]1CC[C@@H]2O
O=C(O)/C=C/c1cc2c(cc1[N+](=O)[O-])OCO2
COc1cnc2cccc([C@@H](O)[C@H](O)[C@H]3CC[C@H](NC(=O)OC(C)(C)C)CC3)c2n1
CN1CC2(CCN(CCc3cccc(F)c3)CC2)OC2(CCCC2)C1=O
CCC(Oc1ccc(N2CCN(c3ccncc3)CC2)cc1NC(=O)OC(C)(C)C)C(=O)O
Cc1nc(-c2cn3c(n2)-c2ccc(OC(C)c4cccc(C#N)c4)cc2OCC3)n(C(C)C)n1
O=C(CCl)N1CCN(c2cc(F)c(-c3ncccn3)cc2F)CC1
COc1ccc(-c2noc(N)c2C(=O)NCc2cccc(Cl)c2)cn1
Cc1ccc(S(=O)(=O)O)c(CCC2OC(=O)CC23CCCCC3)c1
O=P(Cl)(Cl)c1ccc(-c2ccccc2)cc1
O=C(Nc1nnc(-c2ccccn2)s1)c1cnn2ccc(N3CCC[C@@H]3c3cc(F)ccc3F)cc12
CC(C)(C)c1ccc(CN(Cc2cccc(N)n2)S(=O)(=O)c2ccccc2)cc1
Cc1ccccc1C(=O)NC(NC(=NC#N)Nc1cccnc1)C(C)(Cl)Cl
OC(c1cccc2cncn12)C1CCC(F)(F)CC1
Cc1c(C(=O)N(c2ccc(O)cc2)c2cnc3c(c2)CCN3C)cc(-c2cc(Cl)ccc2C(=O)N2Cc3ccccc3C[C@H]2CN2CCOCC2)n1C
CCc1nc(Cl)c(C(=O)NCc2ccc(Cl)c(Oc3cccc4ccccc34)c2F)[nH]1
COCC(O)Cn1nccn1
C[C@H](Nc1ccc2occc2c1)C(=O)O
CCCOc1ccc2c(c1)CC(CN1CCC(c3c[nH]c4cc(Cl)ccc34)CC1)C2
Cn1cc2cc(-c3n[nH]c4ccc(C(=O)NC5CCCC(O)(Cn6cnc7ccccc76)C5)cc34)ccc2n1
CS(=O)(=O)c1ccc2[nH]c(C(=O)O)cc2c1
COC(=O)[C@@]1(C)[C@@H]([C@H](C)CCC=C(C)C)CCC1(O)C#N
Cc1cccc(CNC=C2C(=O)CC(c3ccccc3)CC2=O)n1
Cc1ccccc1CC(N)=O
Oc1ccc2c(c1O)CCC(NC1CC1)C2O
CC(=O)N1CCC[C@@]1(C)c1nnc(C)[nH]1
O=C(NCC(F)(F)F)NC(Cc1ccccc1)(c1ccc(CO)cc1)c1cc(F)cc(OC(F)(F)C(F)F)c1
COc1cccc(SCCO)n1
Cc1ccc2nc(C(F)(F)F)sc2c1
N#Cc1ccc(I)c(Cl)c1
O=C(O)C[C@]1(C[N+](=O)[O-])C[C@@H]2CC(CCl)=C[C@@H]21
CN1CCN(C(=O)C(N)Cc2ccc(Cl)cc2Cl)CC1
C/C(=C/C(=O)Nc1cc(NS(C)(=O)=O)ccc1C(=O)O)c1ccc2ccccc2c1
CCN1CCC2(CC1)CC(=O)c1cc(C=CC(=O)NO)ccc1O2
CCOC(=O)c1cc(-c2ccccc2)sc1-c1ccccc1
CC1(C)CCC2=C(O1)c1ccccc1/C(=N\CN1C(=O)C=CC1=O)C2=O
NC[C@@H](O)CN1CCC(Oc2ccc(Cl)cc2C(N)=O)CC1
CC(C)c1ccccc1N1C(=O)CS/C1=N\C(=O)N/C=C/c1ccc(-c2ncn(-c3ccc(OC(F)(F)F)cc3)n2)cc1
Cc1ccc(C(=O)NCc2ccc(S(C)(=O)=O)cc2)c(=O)n1-c1cccc(C(F)(F)CF)c1
CCCN(CCCCCN1CCC[C@@H]1Cc1ccc(O)c(O)c1)CCc1ccc(O)cc1
CN(C)C(=O)N1CCC(CC(=O)Nc2ccc3cc2CCc2cncc(c2)Nc2ncc(Cl)c(n2)N3)CC1
CCCC(=O)Nc1cncc(-c2ccc3[nH]nc(-c4nc5c(N6CCN(C)CC6)ccnc5[nH]4)c3c2)c1
COCC(=O)Oc1ccc2c3c1OC1C(N(C)S(=O)(=O)Cc4ccccc4)CC[C@H]4[C@@H](C2)N(CC2CC2)CC[C@]314
O=C(/C=C/c1ccccc1)N1CCc2c([nH]c3ccccc23)C1c1ccc2c(c1)CCC2
FC(F)C(F)c1ccccc1
CCc1nn(-c2noc(C3CCCCN3C[C@H]3CCCN3)n2)c2c(F)cccc12
O=C(NCCN1CCCC1)C1CCN(c2ccc(Cl)c(-c3nc4ccccc4[nH]3)c2)CC1
CC1(C)CCC(C)(C)c2cc(-c3cccc(-c4ccc(C(=O)O)cc4)c3O)ccc21
C[C@@H](O)c1nc2cnc3c(ccn3S(=O)(=O)c3ccccc3)c2n1C1CCCCC1
CCc1c(-c2cn(C)c(=O)c(Nc3ccc(C4CCN(C)CC4)cc3)n2)cc(F)cc1N1CCn2c(cc3c2CCCC3)C1=O
Cc1nc(C(=O)N2C(CN)CC3C[C@@H]32)c(-c2cccc(F)c2)s1
CCC(=O)C(c1cccc([N+](=O)[O-])c1)C(C(C)=O)C(C)=O
CS(=O)(=O)N1C[C@H]2CC1[C@H]1C(=O)N(c3cccc4ccccc34)C(=O)N12
CC(=O)OC1CCCCO1
Fc1cccc(/C=C/c2nc(-c3cnc(-c4ccccc4)nc3)c[nH]2)c1
Cc1ccc(-c2ccccc2)c(C(=O)Nc2ccc(NCCc3ccccn3)cc2)c1
O=C(O)N1CCN(c2ccc(-c3ccc(Cl)cc3)cc2)CC1
COc1cccc(Nc2c(C(N)=O)cnc3c(C)cc(S(=O)(=O)c4cccc(C(=O)N5CCC(OCCCCCCO)CC5)c4)cc23)c1
COc1ccc(-c2cccc(N(C[C@H]3CC[C@H](c4ccc(OC)c(C)c4)CC3)C(=O)[C@H]3CC[C@H](O)CC3)c2)nc1
CCN(CC)CCN(CC)Cc1cccc(C(=O)Oc2ccc(Cl)cc2Cn2nc(-c3ccc(C(F)(F)F)cc3)oc2=O)c1
O=C(Oc1ccc2ccc(OCCCCN3CCN(c4cccc5sccc45)CC3)cc2n1)N(CCO)CCO
CNC(CNC(=O)c1cc(C(OCCNC(=O)O)c2cccc(Cl)c2)ccc1F)CC1CCCOC1
COc1ccc(-c2ccc3c(n2)CCN(CC(=O)N2CCN4C(C)CCC[C@H]4C2)C3)cc1
CC1CC1CNc1nc(N)nc2ccn(Cc3ccccc3)c12
N#Cc1cc(C(=O)NC[C@H]2CC[C@H](C(=O)O)CC2)c2c(ccn2Cc2cc3ccccc3cn2)c1
CC(C)(C)OC(=O)N/C(=N/C(=O)O)Nc1cccc(N2CCCC2=O)c1
COc1ccc2c3c1OC1C(N(CCCc4ccccc4)C(=O)/C=C/c4cccc(C(F)(F)F)c4)CC[C@@]4(O)[C@@H](C2)N(CC2CC2)CC[C@]314
Nc1cc2c(cc1O)CN(C(=O)O)C(C(=O)O)C2
COCCOc1ccc(C(=O)N2CCc3nc(-c4ccccn4)ncc3C2)cc1F
O=C(CN1CCC(N2C(=O)NCc3ccccc32)CC1)c1ccc2c(c1)OCO2
CC1=CCN(C)N1C(=N)N
C[C@H]1CN(Cc2cccc(-c3cc(CNC(=O)c4cccc(CN5CC[N+]6(CCCCCC6)CC5)c4)ccc3F)c2)CCN1
COc1ccc(-c2cnc(CCC(=O)NC(C)(c3ccc4c(c3)OCO4)C3CCCNC3)nc2)cc1OC
Cn1c(-c2cncc(F)c2)nc2cccc(C(=O)O)c21
COc1nc(-n2cccn2)nc2c(Cl)cccc12
O=C(CN1CCc2cc(-c3cc(Cl)cc(Cl)c3)ccc2C1)N1CCN(C2CCC2)CC1
c1ccc(N2CCCC3CCCCC32)cc1
CC(=O)c1cc2cc(/C(C)=C\C(=O)O)ccc2o1
C[C@]1(CN2CCN(S(=O)(=O)CCc3ccc(Cl)cc3)CC2)Cn2cc([N+](=O)[O-])nc2O1
CC(C)(C)NS(=O)(=O)c1ccc(-c2sc(C(=O)NC3CCS(=O)(=O)CC3)nc2N2CCCCC2=O)c2ccccc12
O=C(NCC1CCNCC1)Nc1cc(-c2cccs2)ccc1[N+](=O)[O-]
COc1cc(OC)c(C(=O)c2ccc(OC)c(OC)c2O)cc1OC
N#CCC(=O)CCc1ccccc1
CC(C)C[C@H](Oc1ccc(Cl)c(Cl)c1F)[C@H]1CCNC1
CCN1CCN(C(=O)c2ccc(Nc3nccc(-c4ccc(NC(C)=O)cc4)n3)cc2NC(=O)c2c(Cl)cccc2Cl)CC1
O=C(O)CC1Cc2ccc(OCCc3cn4c(n3)NCCN4)cc2CN(CC(F)(F)F)C1=O
CCOP(=O)(CN1CCC(COc2cc3c(Oc4ccc(N(C(=O)C5(C(N)=O)CC5)c5ccc(F)cc5)cc4F)ccnc3cc2OC)CC1)OCC
CCC(N)c1ccc(OCC(F)(F)F)nc1
COC(=O)Cn1c(C(=O)O)c(Cl)c2ccccc21
CC(=O)NC12CCC(NC(=O)COc3ccnc(C(F)(F)F)c3)(CC1)[C@@H](O)C2
C1=c2ccccc2=C2CCCN2C1
CC(C)(F)CN1CCC(COc2ccc(-c3ccc(C(=O)NC4CC4)cc3)cc2)CC1
CCC(C)c1cc(=O)c2ccc(C(=O)O)cc2n1Cc1ccc(-c2ccccc2C(=O)O)cc1
C[C@]12CCC[C@H]1Nc1ccccc1C2C(CCC(=O)OCc1ccccc1)(NC1CC1)C(=O)O
CCC1CCCN1S(N)(=O)=O
COc1nc(Nc2cc(C)cc(-c3cnc(C4(O)CCNC(=O)CC4)s3)c2)ncc1Cl
C[C@H](NC(=O)OC(C)(C)C)C(=O)NC1C(=O)N(C)c2ccccc2N=C1c1ccccc1
CS(=O)(=O)NC[C@H](NC(=O)CN(Cc1cccc2ccccc12)CC1CCCN1C(=O)Cc1c[nH]cn1)C(=O)O
COc1ccc(CN2CC(CCOc3ccc(OC(C)(C)C(=O)O)cc3)N(C)C2=O)cc1
O=C1NC2(CCN(CC(O)c3ccc(Cl)cc3)CC2)c2ccccc2O1
CC(c1ccccc1)C(NC(=O)C(C)(C)NC(=O)OC(C)(C)C)C(=O)N1CCC2(CC1)CC(=O)c1ccccc12
O=C(NC[C@H](NS(=O)(=O)c1ccccc1)C(=O)O)c1ccc(N2CCCCC2Nc2cccc(O)n2)cc1
COc1c(SC)cc(C(C)(C)C)cc1[N+](=O)[O-]
CCC(C)N1CCCC[C@@H]1C(=O)N[C@H](C(=O)N(C)[C@H](/C=C(\C)C(C)=O)C(C)C)C(C)(C)C
O=C(NCCOC(=O)Nc1ccnc2ccccc12)OCc1ccccc1
CC(C)[C@@H](CO)N(C(=O)c1ccccc1-c1ccccc1)C1CC1
O=C(O)CCCCCCN1C(=O)CCC1/C=C/[C@@H](O)c1cccc(C=C2CCOCC2)c1
NS(=O)(=O)c1ccc(-c2c(-c3ccc(Cl)cc3)cnn2-c2ccccc2)cc1
COC(=O)Cc1ccc(NC(=C2C(=O)Nc3ccc(C(C)=O)cc32)c2ccc(NC(C)=O)cc2C)cc1
Cc1cc2c(F)c(Oc3ccnc(CNC4CC4)c3)ccc2n1C(=O)Nc1ccc(F)c(C(F)(F)F)c1
COc1cc(C2CCCc3nc(SCc4c(F)cc(OCCO)cc4F)n(-c4ccc(F)cc4)c32)ccc1Cl
COCC(COc1cc(C(=O)O)nc2c1c(C1CCC1)nn2-c1ccccc1)OC
CN1CCN(CC(=O)N(C)c2ccc(NC(=C3C(=O)Nc4cc(F)ccc43)c3ccc4c(c3)OC=CO4)cc2)CC1
CCOC(=O)CC1CC=C(c2cc(-c3ccccc3C)c(N(C)C(=O)C(C)(C)c3cc(C(F)(F)F)cc(C(F)(F)F)c3)c(C#N)n2)CC1
O=C(CC1CC1)N1C[C@H](Cc2ccccc2)OC1=O
N#Cc1ccc(-c2ccc(-c3nc(-c4ccc(Cl)c(Cl)c4)cs3)cc2C(=O)O)cc1Cl
C[C@H](O)Cc1cc(OC(F)F)ncc1-c1ccc(C2(C(=O)Nc3ccc(F)cc3)COC2)cc1
CN(C[C@H](O)CNC(C)(C)CC1Cc2ccccc2C1)S(=O)(=O)c1cc(-c2cccc(C(=O)O)n2)cc(C(F)(F)F)c1
CC(=O)N1c2ccc(-c3cnn(CCS(C)(=O)=O)c3)cc2N(C(=O)Oc2ccc(F)cc2)C[C@@H]1C
Cc1nc(N2C[C@@H]3[C@@H](CF)[C@@H]3C2)ccc1Cn1cc(C(=O)N[C@@H]2CCc3c2n[nH]c3C)cn1
N#Cc1ccc(CC(=C2SC(=O)NC2=O)c2c[nH]c3ccccc23)cc1
O=C1CCCc2[nH]c([N+](=O)[O-])c(C(=O)O)c21
OC1CCCN(Cc2ccccc2)C1
C=Cc1ccnc(Nc2cc(C#N)c(N3CCN(C(=O)CC4CCC4)[C@H](C4CC4)C3)nc2C2CC2)c1
CC(C)CCC(=O)N1CCN(CC(=O)C(C)C)CC1
O=C1N([C@H]2CC[C@H](O)CC2)CC[C@]12CCCN(c1ccc(-c3ccc(F)cc3)cn1)C2
COc1cc(C(=O)N2CCC3(CC2)CN(CC(F)F)CC(c2ccccn2)O3)cc(F)c1OC(C)C
c1cnc2c(c1)Cc1nc3c(cc1=N2)N=c1ccccc1=3
COC(=O)C1N=c2c([N+](=O)[O-])c(OC)ccc2=NC1=O
O=C1NC(=O)C2C1[C@@H]1CC[C@H]2O1
Cc1ccc(NC(=O)N2CC/C(=C\c3cccc(Oc4ncc(C5CC5)cn4)c3)C(C)C2)cn1
COc1cc(F)ccc1C(=O)N1CCC2(CC1)Oc1cc(Cl)ccc1-n1cccc12
O=C(COc1ccc(Cl)c(F)c1)NC12CCC(NC(=O)COc3ccon3)(CC1)C(O)C2
CC(=O)[C@H](C)Nc1cc(C(N)=O)nc(-c2ccc(Oc3cc(C(F)(F)F)ccn3)cc2)n1
CCCc1ccc(NC(=O)C2CCC(NS(=O)(=O)C(C)C)CC2)cc1
Cc1cccc(-c2cnc(NC[C@H](Cc3ccccc3)NC(C)C)nc2-c2ccncc2)c1
CCOC(=O)CCCCC(C(=O)COC)C(=O)c1cccc(C#N)c1
CC(C)Nc1noc2c(-c3ccc4c(N5CCOC[C@@H]5C)nncc4c3)c(Cl)ccc12
C[C@@H](NC(=O)[C@@H](Cc1ccccc1C(F)(F)F)NC(=O)O)c1ccc(OCC(F)(F)F)cn1
OC1(COc2ccc(Cl)cc2Cl)CSC2=NCCCN21
CC(C)(C)c1ccc(COc2ccc(-c3ccc(C(F)(F)F)cc3)cc2CCC(=O)O)cc1
C=CCn1nc(-c2ccc(S(C)(=O)=O)cc2)c(-c2ccccc2)c1C(F)(F)F
O=C(O)[C@@H]1CC(Cc2cccc(C(F)(F)F)c2)CN1[P+](Cc1cccc(C(F)(F)F)c1)(c1ccccc1)(c1ccccc1)c1ccccc1
CC(Nc1nccc(N2C(=O)OC[C@H]2c2ccccc2)n1)c1ccc(Cl)c(Cl)c1
Cc1ccc(C)n1-c1cccc(-c2ccc(OCc3ccccc3)c3ccccc23)n1
Cc1ccc(CC(=O)O)cc1OCCc1nc(-c2ccc(-c3ccco3)cc2)oc1C(C)C
CCOC(=O)C(=CNc1cccnc1C)C(=O)OCC
CCCCN(CCc1ccccc1)Cc1ccc(-c2cc(S(=O)(=O)CC)ccc2OC)[nH]1
O=C(CC(CCn1nnc2ccccc2c1=O)C(=O)O)c1cc2cc(OCc3cccc(F)c3)ccc2o1
Fc1cccc(-c2nc(Nc3ccncc3)c3nccnc3n2)c1
COC(=O)c1ccccc1Nc1c(Cl)ccc(C)c1Cl
COc1ccc(COC(=O)c2c[nH]c(=O)c(CCO)c2)cc1
c1cc2c(nc1C1CCOCC1)CCCN2
Cc1ccc(C(=O)Nc2cc(C(C)(C)C)nn2C)cc1Nc1ncnc2c(N)nc(N3CCN(C)CC3)nc12
COC(=O)Cc1ccc(N(CC#N)C2=C(C#N)CCC2)cc1OC
Cc1cccc(-n2ncc3cc(F)c(NC(=O)[C@@H](N)CO)cc32)c1
CC(NC(=O)COc1ccc(-c2nc3c(NC4CCN(C)CC4)c(Cl)cnc3[nH]2)cc1)c1ccccc1
CC(C)=Cc1cnc2c(N)nc3ccccc3c2c1
OC(CNc1nccc(-c2c(-c3ccc(F)cc3)nc3sccn23)n1)COc1ccccc1
Cc1cc(C)cc(-c2[nH]c3ccc(Nc4nc(C)cs4)cc3c2CCNCCCCc2ccc(NS(C)(=O)=O)cc2)c1
COC(=O)CC1CCC(OC(=O)N2CCc3cc(NC(=O)Nc4ccc(Cl)nc4)ccc3C2)CC1
Cc1c(C(=O)Oc2ccccc2)c(OCc2ccccc2)cc(Br)c1N(C)C(C)C
O[C@@H]1CS[C@@H](Oc2cncc(-c3ccnc(Cl)c3)c2)[C@H](O)[C@H]1O
Nc1ccc(-c2cc(C3CCN(C(=O)O)CC3)n3ncnc(N)c23)cc1
COc1cc(C(Nc2ccc3c(N)nccc3c2)C(=O)NCc2ccccc2S(=O)(=O)C2CC2)ccc1Cl
CC[C@H]1COCCN1c1cc(CS(=O)(=O)C2CC2)cc(-c2ccc3[nH]c(CNC)cc3n2)n1
CC(=O)N1c2ccc(C(=O)NC[C@@H](C)O)cc2[C@H](Nc2ncc(Cl)cn2)[C@@H](C)[C@@H]1C
CS(=O)(=O)N[C@H]1CCOC[C@@H]1COc1ccc(-c2ccc(F)cn2)c(F)c1F
N#Cc1[nH]nnc1-c1cccc(/C=C/c2cccc(C(F)(F)F)c2)c1F
C[C@H](O)[C@@H](CCn1ccc2ccccc21)n1cnc(C(N)=O)c1
COc1ccc(-c2c(C)nn3c(N(Cc4ccc(C(F)(F)F)cc4)CC4CC4)c4c(nc23)CCC4)c(Cl)c1
COC(=O)Nc1nn(C2(CC#N)CCN(Cc3ccc(-n4nccn4)c(O)c3)CC2F)cc1C(N)=O
C#CC[C@H](N)c1nn[nH]c1F
OCC1CCC2(CCN2)CC1
CC(C)C[C@H](Nc1n[nH]cc1-c1ccc(N2CCNCC2)cc1)C(=O)NCC#N
NC(=O)CCC(=O)N1CCC(n2c(C3CC3)nc3ccc(C(c4ccc(Cl)cc4)c4ccc(Cl)cc4)cc32)CC1
COc1cc(N2CCN3C(CC(=O)CC3c3ccc(O)c(C)c3C)C2)ccc1Cl
CC(C)c1cccc(SC[C@@H](C)CN[C@@H]2COc3ccccc3SC2)c1O
CCCc1c(OCCCN2C(=O)NC(=O)C2(CCC(=O)O)c2ccccc2)ccc2c(C(F)(F)F)onc12
COC1SC(C(F)(F)c2ccc(F)cc2)=CN1c1cc(C)[nH]n1
Cc1cc(C(=O)Nc2ccc(C)c(Nc3cc(C)nn3-c3cc(NC4CC4)ncn3)c2)cc(N2CCN(C)CC2)c1
CO[C@@H]1[C@H](O)[C@@H](COC2CCCCC2)O[C@H]1n1cnc2c(N)ncnc21
CC(C)c1cc(-c2nnc(SCc3cscn3)n2-c2ccc(Cc3cccnc3)cc2)c(O)cc1O
ClC1=CCNc2c3c([nH]c2=C1[C@H]1CC[C@H](OC2CCCCC2)CC1)=CN=NC3
C#CCN(C)C(=O)c1csc(-c2cnc(Nc3ccc4ncsc4c3)cc2NC(C)C)n1
Cn1c(=O)c2c(CC(=O)Nc3nc(-c4c(F)cccc4F)cs3)cccc2n(C)c1=O
CCOC(=O)Cc1csc(Oc2cc(C(C)(C)C)c(O)c(C(C)(C)C)c2)n1
C=C1C[C@@H](C(=O)Nc2ccc3c(c2)c2ccccc2n3CC)N(C(=O)c2ccc(CCCCC)oc2=O)C1
CC(=O)N(Cc1ccccc1)Cc1cc(C(F)(F)F)ccc1Br
CC(c1nn(CCCNC(=O)O)c2ncccc12)N(C(=O)C1CNCCO1)C1CC1
CNc1nccc(-c2cccnc2Oc2ccc(N3C=C(c4cccs4)c4ccccc4C3N)cc2)n1
CCC[N+]1(CC)C=C(NC2CCN(C(C)=O)CC2)C=N1
COc1cc(C)c(S(=O)(=O)N2CCCCC2COCC(=O)N2CCn3c(CN4CCCC4)ccc3C2)c(C)c1
CC(C)(C)OC(=O)N1CCOC(C(=O)N(Cc2ccc3c(Cl)cn(CCCC(=O)O)c3c2)C2CC2)C1
C[C@@H](C(=O)O)N(C(=O)[C@@H]1CCCN1S(=O)(=O)c1ccc(OC(F)(F)F)cc1)c1ccc(OC(=O)N(C)C)cc1
O=C(c1ccnc(Cl)c1)N1CCC1
COc1cccnc1NC(=O)c1cccc(I)c1
Cc1nc(N2CCC3(CCC[C@H]3N)CC2)n2ccnc2c1-c1cccc(C(F)(F)F)c1
CCOP(=O)(C#C[C@]1(O)CC[C@H]2[C@@H]3CCC4=CC(=O)CCC4=C3[C@@H](c3ccc(N(C)C)cc3)C[C@@]21C)OCC
CC(C)CN(c1ccccc1)S(=O)(=O)c1cccc(/C=C/c2noc(C(F)(F)F)n2)c1
CCN(CC)S(=O)(=O)N=C(SC)N1CC(c2ccccc2)C(c2ccc(F)cc2)=N1
CN(C)CCCOCc1cc2c(s1)-c1cccc(Cl)c1Oc1ccccc1-2
CNC(=O)Nc1cc2n(n1)CCN2c1cc(/C=C/c2ccccc2)cc(C(=O)N2CCOCC2)c1
CCNc1nc(-c2cc(OC)ccc2F)c(-c2ccnc(Cl)n2)s1
C#Cc1ccc([C@H](C)NC(C)=O)cc1
O=C(O)c1cc(F)c(NS(=O)(=O)c2ccc(NC(=O)C3(O)CC3)cc2)cc1F
CC(C)c1nnc(-c2cccc([N+](=O)[O-])c2)o1
CCOc1cc(C)nc(C)c1CC(C)C
NC(=O)C1COc2cccc(-c3cc(Cl)ccn3)c2O1
COc1cc2ncnc(Nc3ccc(F)c(Cl)c3F)c2cc1O[C@H]1CCN(C(=O)/C=C/CBr)C1
COc1ccc(CCN2CCC[C@H]2CO)cc1
C[C@H](NC(=O)CSc1nc2cccnc2n1Cc1ccc(F)cc1)c1ccc(F)cc1
CNC(=O)c1cc(C(=O)N[C@@H]2C[C@H]2C)cn([C@H](C)c2ccccc2)c1=O
O=C(NCCCCCN1CCN(CCO)CC1)c1cc(-c2cccs2)on1
CNC1CCN(C(=O)c2ccc(Nc3ncc4c(n3)C3=CN=C(Cl)C=C(c5c(F)cccc5OC)C3=CC4)cc2)CC1
CN(C)C1(c2ccccc2)CCC(Nc2ccc3nn[nH]c3c2)CC1
CC(C)C[C@H](NC(=O)OCc1ccccc1)C(=O)NC1CN(C(=O)[C@H](CC(C)C)NC(=O)OCc2ccccc2)CC1=O
COCCCn1cc(Cl)c2ccc(CNC3CC3)cc21
CCOC(=O)N(C)C1CC=CCC1
COCCCCC[C@H]1CCc2cc([C@@H]3CC[C@@](N)(CO)C3)ccc2C1
NC(=O)C1CCN(C(=O)Cc2cn3c(C(=O)NCC45CC6CC(CC(C6)C4)C5)cccc3n2)CC1
CNCc1nnc2ccc(-c3ncc(F)cc3OCCc3c(C)nn(C)c3C)cn12
CN1CC[C@@H](Oc2ccc(NC(=O)c3ccc(F)c(F)c3)cc2-c2c(Br)cnn2C)C1
CNc1ccc(N2CCOc3c(C(=O)Nc4ccc(OC(F)(F)F)cc4)cccc32)nc1
CN1CCC(N2CCN(C(=O)[C@@H](CC(N)=O)NC(=O)c3ccc4cc[nH]c4c3)CC2)CC1
COc1cc(Nc2nc3ccccc3nc2NS(=O)(=O)c2cc(Cl)ccc2OC)cc(OC)c1
O=C(CCCl)c1cc2[nH]c(=O)[nH]c2cc1Cl
CCCC(C)Oc1ccc(OC2CCN(c3cc(F)c4c(c3)C(=O)CC4)C2=O)cn1
O=C1NC(=O)C(Cc2ccc(C#CCN3CCOc4ccccc43)cc2)S1
CC1(F)CN(C(=O)Cn2c(=O)c(C(=O)NCc3ccc(Cl)cc3)cc3c(N)c(N)cnc32)C1
C/C(=C\C(C(C)C)N(C)C(=O)[C@@H](NC(=O)[C@H]1CCCCN1C(C)C)C(C)C)C(=O)N1CCCC(C(=O)O)C1
C[C@H](Cc1ccc(S(=O)(=O)c2ccc(C(=O)O)cc2)cc1)NC[C@@H](O)c1cccc(Cl)c1
COC(=O)c1cccc(OCc2csc(CF)n2)c1
COCC(C)Oc1cc(OCc2ccccc2F)cc(-c2cc(OCCc3scnc3C)n[nH]2)c1
NC(=O)c1ccc2c(c1)CN(C(N)=O)C2c1ccc(NC(=O)CC2CCCC2)cc1
CCN(C)C1CCN(c2ncc3[nH]c(-c4cc(C)c5ncnn5c4)c(C(C)C)c3c2F)CC1
Cc1ccc(S(=O)(=O)NCCCN2c3ccccc3Sc3ccc(Cl)cc32)cc1
CCOC(=O)c1nc2scc(-c3ccsc3)c2c(=O)[nH]1
Oc1c(Cl)ccc2c1COC2
CC(C)S(=O)(=O)c1ccc(NC(=O)c2n[nH]c3ccc(-c4cncc(CN5CCC(F)(F)CC5)c4)cc23)cn1
CCn1cnc(NCc2ccccc2)c2nc(C3CCCC3)nc1-2
CN(c1ccncc1)c1nc(-c2cccc(NS(C)(=O)=O)n2)nc2[nH]ccc12
CCN(c1cc(-c2cccc(F)c2)ccc1F)c1c(F)ccc(OCC(=O)O)c1F
Cc1cc(Br)cc(C)c1Nc1ccnc(S(C)(=O)=O)n1
COc1cccc(-c2ccc3c(N4CCOCC4)nc(-c4ccc(NC(=O)Nc5ccc(C(=O)N(C)C)cc5)cc4)nc3c2)c1
CN(CCN1CCOCC1)C(=O)c1ccc(N2CCc3c(-c4cnc(N)nc4)nc(N4CCOCC4)nc32)c(F)c1
CSc1nc2n(Cc3cncc(C)c3)c(C)cc(=O)n2n1
Cc1cc(N2CCOc3ccc(OC4CCN(C(=O)c5ccc(=O)[nH]c5)C4)cc32)cnc1Cl
CCCCC/C(=C(C)\C=C(/C)C(=O)N[C@H](C)CCCc1cccnc1)c1ccc(OC)cc1
COc1ccc(CN[C@H]2C[C@@H](C(=O)NCCc3ccc(N(C)C)cc3)N(Cc3ccccc3Cl)C2)cc1
COc1cccc2onc(NS(=O)(=O)c3cccc4ccc(C)nc34)c12
Cc1cc(N2CCCC2CO)c2ccc(OCc3cccnc3F)cc2n1
C[C@@H]1CCC[C@H](n2cnc(-c3cc(Cl)ccc3-n3cc(C(F)(F)F)nn3)cc2=O)c2cc(ccn2)-c2ccc(CO)cc2NC1=O
CCOC(=O)C(F)(F)c1cc(Cl)ccn1
CO[C@]1(c2ccccc2F)CC[C@@H](N(C(=O)c2ccc([C@](C)(O)C(F)(F)F)cc2)C2CC2)CC1
Cc1cc(COc2ccc(C(=O)NC3CCCN(c4cccc(CC(=O)NO)c4)C3)cc2)c2ccccc2n1
CC(C)(C)OC(=O)N1CCCC(Nc2nc(Cl)nc3c2ncn3C2CCCCO2)C1
CCc1nc2c(N)nc3cc(CCC(=O)N4CCOCC4)ccc3c2n1CC(C)(C)O
C[C@@H]1[C@@H](c2ccc(O)cc2)Cc2ccc(O)cc2[C@H]1Cc1ccccc1C#N
CN1CCN(c2cc(-c3ccc4c(c3)CN(S(=O)(=O)c3ccccc3)CC4)nc(N)n2)CC1
C[C@H](NC(=O)OC(C)(C)C)c1nc2ccc(C#N)cc2n1-c1ccccc1
CN(C)CCN(CC1CCCC1)C(=O)Nc1ccc(-c2cn[nH]c2)cc1N(C)CCN(C)C
Fc1ccc(-c2ccnc3[nH]c(-c4n[nH]c5ccc(-c6cncc(CNCC7CCCC7)c6)nc45)nc23)s1
CN1CCC(C2CCN(C(=O)C(Cc3ccc4[nH]nnc4c3)NC(=O)N3CCC(N4CCc5ccccc5NC4=O)CC3)CC2)CC1
COC(=O)c1cc(C(=O)NCc2cccc(OC)c2)ncn1
CC(C)C1=NCCCN1
O=C1NC(=O)/C(=C/c2cc(OCc3ccccc3)nc(N3CCN(c4ncccn4)CC3)n2)S1
CNC(=O)c1ccnc(NC(=O)CN2C[C@]3(CC[C@@](c4ccccc4)(N(C)C)CC3)N(CC3CCC3)C2=O)c1
CC(C)N(Cc1cc([N+](=O)[O-])cc(C(F)(F)F)c1)C(=O)OC(C)(C)C
COC(=O)c1ccc2c(c1SC)OCC[C@H]2O
CC(=O)C1=C(C)N(c2cccc(C(F)(F)F)c2)C(=O)N(C)C1c1ccc(C#N)cc1C(=O)NC1CCN(C(=O)OC(C)(C)C)CC1
CN(C[C@H](O)CN1CCC(Oc2ccc(Cl)c(Cl)c2)CC1)C(=O)c1c[nH]c(=O)c2ccccc12
C[C@H]1[C@@H](c2ccccc2)OC(=O)N1Cc1cc(C(F)(F)F)ccc1-c1cc(CC(=O)OCc2ccccc2)ccc1OCc1ccccc1
C[C@H](CO)Nc1nc(Nc2cccc(S(=O)(=O)NCCCN(C)C)c2)ncc1Br
COP(=O)(OC)c1ccc(C[C@H](NC(=O)OCC2c3ccccc3-c3ccccc32)C(=O)O)cc1
CCOC(=O)C1Nc2cc(Cl)cc(Cl)c2C2c3ccccc3CCC12
CCCN1C(C)=C(C(=O)OCC)C(c2ccccc2SCc2ccccc2)C2=C1COC2=O
Cc1ccc2c(c1O)[C@]13C=CCC[C@]1(O)[C@H](C2)N(C)CC3
CCN(CC)C1CCCC(c2nc3c(C(N)=O)cccc3[nH]2)C1
O=c1n(Cc2nc(Br)n(-c3cccc(F)c3)n2)nc(-c2ccc(Cl)cc2)n1CC(O)C(F)(F)F
CCOC(=O)c1cnc2cc(F)cc(F)c2c1Cl
CC(C)NCCCNCC(C)(O)Cn1c2ccc(F)cc2c2cc(F)ccc21
CCCCCN1CCC(c2nc(C(=O)Nc3cccnc3-n3nc(C)cc3C)cs2)CC1
COc1cc(C2C[C@H](C)N[C@@H](C)C2)ccc1-c1cc(Nc2cnc(C#N)cn2)n[nH]1
COc1ncc(C(=O)O)c(C2CC2)n1
CSc1cc(F)c(F)cc1-c1ccc(OCc2cccc(C(=O)N(CCS(C)(=O)=O)CC(=O)O)c2)cc1
CC(=O)n1nc(-c2ccc(F)cc2)c2cc(C(=O)NCCC(=O)OC(C)(C)C)ccc21
CC(C)NC(=O)[C@H]1CC[C@@H](n2/c(=N/C(=O)c3ccc(F)cc3)[nH]c3cnc(N4CCN(S(C)(=O)=O)CC4)cc32)CC1
NC(=O)Cn1cc(C(=O)c2cncc(NC(=O)Cc3ccc(Cl)cc3)c2)c2cncnc21
Cc1ccccc1[PH](=O)Oc1ccc2[nH]nc(-c3cc4cc(OCCN5CCOCC5)ccc4[nH]3)c2c1
O=C(/C=C/c1ccccn1)NCCCCCC(=O)NO
Cc1c(C(=O)N2CCN(C)CC2)c[nH]c1/C=C1\C(=O)Nc2ncnc(Nc3ccc(F)c(Cl)c3)c21
C[C@H](Cc1ccc2c(c1)cc(C(=O)O)n2Cc1ccccc1)NC[C@H](O)c1cccc(Cl)c1
CS(=O)(=O)Nc1ccc(Cl)cc1C(=O)N1CCCC[C@H]1c1cc2nc(N3CCC3)cc(N3CC[C@H](N)C3)n2n1
CCOC(=O)c1ccc(Oc2cc(O[C@@H](C)CO)cc(C(=O)Nc3cc[nH]n3)c2)cc1
C[C@]12C=C[C@H](O)CC1=CC[C@@H]1[C@@H]2CC[C@]2(C)C(c3cccnc3)=CC[C@@H]12
N[C@@H]1C[C@H](CO)[C@@H](O)[C@@H]1O
CS(=O)(=O)N1C[C@@H](Nc2ncccc2-c2cnc3[nH]ccc3n2)C[C@H](C(F)(F)F)C1
CCN(CC)c1ccc(C(=O)NC2(C(=O)NC3CCN(c4ccc(F)cc4S(C)(=O)=O)CC3=O)CCCCC2)cc1
COc1ccc(C=C2OC(=O)Cc3cc(OC)c(OC)cc32)cc1OC
CC(=O)Nc1cc(-c2cncc(S(=O)(=O)NC3CC3)c2)ccn1
COC(=O)C1=C(CC(O)c2ccccc2)NC(C)=C(C(=O)O)C1c1ccccc1
O=C(/N=c1\sc(/C=N\O)cn1-c1ccc2c(c1)OC(F)(F)O2)N1CCCC1
Cc1cc(S(=O)(=O)N2Cc3cc(-c4ccc(C(F)(F)F)cc4)ccc3C(C)C2)ccc1OCC(=O)O
COc1c(S(=O)(=O)NCc2ccc(Cl)cc2)cc(Br)c2ccc(C)nc12
CN(c1ccc(C(=O)NCC2CN(c3ccccc3)CCN2)cc1)S(C)(=O)=O
C[C@@H](O[C@H]1OCCN(c2nnn(CCN(C)C)n2)[C@H]1c1ccc(F)cc1)c1cc(C(F)(F)F)cc(C(F)(F)F)c1
O=C(NCc1ccc(F)cc1)OC1(CCCCN2CCN(c3ncc4ccccc4n3)CC2)c2ccccc2-c2ccccc21
CCOC(=O)Cc1cc(=O)n2nc(C)cc2[nH]1
COc1ccc(F)cc1-c1cc2c(n1C(C)C)C(c1ccc(Cl)cc1C)N(c1cccc(Cl)c1F)C2=O
COc1ccc(C[C@@H](N)C(=O)O)cc1
CC1C(N2CCN(C)C2=O)CCCN1C(=O)O
O=C(NCc1ccc(Cl)cc1)Oc1ccc(-n2cccc2)cc1
CN1CCC(O)(C#Cc2ccc3ncnc(Nc4ccc5c(ccn5S(=O)(=O)c5ccccc5)c4)c3c2)CC1
CC(=O)NC(C)(C)[C@@H]1CC2(CCN(C(=O)C3CN(C(C)(C)C)C[C@H]3c3ccc(F)cc3F)CC2)c2cc(C)c(Cl)cc21
O=C(Nc1cc(Cl)ccc1F)c1cc(-c2ccc(F)c(O)c2)on1
C=C(c1cc2c(cc1C)C(C)(C)CCC2(C)C)c1ccccc1C(=O)OC
Nc1n[nH]c2ccc(/C=C/C(=O)NCc3ccccc3O)cc12
CCCCCCCO[C@H]1[C@@H](O)C[C@@H](O)[C@@H]1N(C)CCCCCC(=O)O
COc1cc2oc(=O)c([N+](=O)[O-])c(O)c2cc1C
Cc1c(-c2cc3cc(N(C)C(N)=O)ncc3c(Cl)c2F)cnc2c1N(C(=O)O)CCC2
NC(=O)CC(Cl)C1CC2CCCCC2CN1C(=O)O
C/C(=C/n1c2c(c3cccc(Cl)c31)CN(C)CC2)c1ccc(C)nc1
CC1(C)c2cccc(C(=O)NO)c2CN1c1ccc2cc(C(F)(F)F)ccc2n1
C[C@H](c1ccc(C#N)cc1)n1cncc1CN1CCN(c2nc3ccccc3[nH]2)CC1
CCCCCCCCCCCCC(Cl)C1=CC(=O)OC1O
Cc1ccc2[nH]c(Br)cc2c1
CC(C)NCCCn1c(Sc2cc3c(cc2I)OCO3)nc2c(N)ncnc21
CCCOc1cc(-c2ccc(C[C@@H](C)NC[C@H](O)c3ccc(Cl)cc3)cc2)ccc1C(=O)O
O=C1c2ccccc2C(=O)N1CC(=O)N1c2ccccc2N(Cc2ccccn2)C(=O)[C@H]2CCC[C@H]21
CN(C)C(C1CNCCN1)S(C)(=O)=O
COc1cc(-c2cn(C)c(=O)c3cnccc23)cc(OC)c1CN(C)C1CCN(CCOc2ccc3c(c2)C(=O)N(C2CCC(=O)NC2=O)C3=O)CC1
N#Cc1ccccc1C1CCC2CCCCN21
N#CC1CCCCCC1N
C=Cc1ccccc1-c1nccn1C(=O)O
CC(c1ccccc1)N1CCC(N(C)c2cc(-c3ccccc3)nc3cc(Cl)ccc23)CC1
O=C1CC(C2CC=CCC2)Oc2ccccc21
c1nc2nc(C3=C(NC4CC4)CCC3)ncc2[nH]1
O=C(O)C(Cc1ccccc1)NCc1ccccc1
CCCCN(Cc1cc(C)c(OC(C)=O)c(C)c1)Cc1c(-c2ccccc2)nc(-c2ccccc2)n1CCCC
COc1cc(C(Nc2ccc(C(=N)NO)cc2)C(=O)NCc2ccccc2)ccc1Oc1cccc(C(=O)O)c1
CCc1cnc(CCNC(=O)Nc2nc(C)c(-c3cc(C)nc(N(C)C)n3)s2)o1
CCN(CC)c1ccc(NC(=O)C2(NC(=O)OCCOC)CCc3ccccc3C2)cc1
CCS(=O)(=O)Nc1ccc(Sc2nc(Nc3cc(C)[nH]n3)cc(-c3ccccc3)n2)cc1
CNC1(C)C(C(=O)O)C1C(=O)c1ccc(Cl)c(Cl)c1
COc1ccc2oc(N3CCN(C)CC3)nc2c1
O=C(Nc1cccc(C(F)(F)F)c1)Nc1cc(F)c(F)c(C(=O)c2ccc3nccnc3c2)c1F
CC1(C)CC(c2cccc(NS(=O)(=O)c3cccnc3)c2)Nc2ccc(Cl)cc21
Cc1cc(C(C)c2c[nH]cn2)c2ccccc2n1
COc1cc(/C=c2\sc3nc(-c4cc(Br)cc(C#N)c4)cn3c2=O)cc(Cl)c1O
Cc1nc(Oc2ccc(CCC(=O)N3CCN(Cc4ccc5c(c4)OCO5)CC3)cc2)ccc1[N+](=O)[O-]
CN1CCC(N(C)c2cccc(NC(=O)c3ccc(F)cc3Cl)n2)CC1
CCC(=O)Nc1ncc(C(=O)Nc2c(C)cccc2Cl)s1
CC(=O)Nc1ccc(/N=C2\S/C(=C3\Sc4ccccc4N3C)C(=O)N2Cc2ccccc2)cn1
CC(C)(C)OC(=O)N1CCC[C@H]1CNCCc1ccccc1
Cc1ccccc1C(=O)O[C@H]1O[C@@H](n2nc(I)c3c(N)ncnc32)[C@@H](F)[C@@H]1OC(=O)c1ccccc1
COC(=O)C1C(C(=O)O)C2CCC1C21CC1
COc1ccc(F)cc1C(C)(C)CCN(C)Cc1cc(C)cc(C)c1
CNCc1oc(CSCCN/C(=C/[N+](=O)[O-])NC)cc1-c1ccccc1
Cn1cc(C(=O)N2CCC(CN3C(=O)c4ccc(Cl)cc4NC(=O)C3Cc3ccccn3)CC2)c2ncccc21
Cn1c(=O)[nH]c2cc(NCCCN3CCCCC3)ccc2c1=O
Cc1cn(-c2cc(Nc3ncnc(Oc4cc(F)c5[nH]c(C)cc5c4F)c3C(=O)N3CCC3)cc(C(F)(F)F)c2)cn1
Cc1cc(OCCCN(C)C)ccc1NC(=O)COc1ccc(Cl)cc1C(=O)c1ccccc1
CC(=O)c1nc2ccc(F)cc2o1
O=C(Nc1ccc(C(=O)N2CCN(C(=O)NC3CNC3)CC2)c(Cl)c1)c1ncc(Cc2c(C(F)(F)F)n[nH]c2CCCl)[nH]1
CN(CCOC(=O)Nc1cc2ccccc2cn1)C(=O)NCc1ccccc1Cl
C[C@H]1c2c([nH]c3ccc(C(F)(F)F)cc23)C[C@H]2CCN(CCC(C)(C)C(=O)N3CCN(Cc4ccccc4)CC3)C[C@@H]21
NCCc1ccccc1-c1cc(Cn2ccnc2)ccc1[N+](=O)[O-]
CS(=O)(=O)Nc1ccc2c(c1)C(O)c1cc(N3CCn4c(nnc4C(F)(F)F)C3)cnc1C=C2
O=C(NC(CN1CCCC1)C(O)c1ccc2c(c1)OCCO2)C(F)(F)c1ccc(-c2ccc(F)cc2)cc1
Cc1nc(Cc2cc(F)cc(Cl)c2)sc1NC(=O)c1cc(C(=O)O)nn1C
CC(=O)N1CCN(c2ccccc2C(C)(C)C)CC1
Cc1noc(CN(c2ccc(Cl)cc2)C2c3cc(C#N)ccc3OC(C)(C)[C@@H]2O)n1
CCn1c(-c2cnc(C)nc2)nc2c(-c3ccc4c(c3)[C@@](C)(NC(C)C3CCC3)C(=O)N4)ncnc21
Cc1ccc(S(=O)(=O)NC2CCC(O)CC2)cc1-c1cnc2c(N)nc(-c3ccc(CO)cc3F)cn12
Cc1ccc2sc3c(NCc4ccccc4)nc4ccccc4c3c(=O)c2c1
O=C(OCCc1cccc(Cl)c1)N1CCCc2cc3c(cc21)CCNCC3
Cc1ccc(C(=O)NC2(C)CC2)cc1
CN(C)CC(=O)Nc1ccc(NC(=O)Nc2ccc(-c3nc(N4CC5CCC(C4)O5)nc(N4CC5CCC(C4)O5)n3)cc2)cc1
COc1ncc(Sc2ccc(C(=O)N[C@@H]3C4CCN(CC4)[C@H]3C)cc2)o1
CN(c1ccc(-c2ccc(-c3cn[nH]c3)cc2O)nn1)[C@@H]1[C@@H]2CNC[C@@H]21
COc1ccc(-c2noc(-c3ccc(O)cc3)n2)cc1
NS(=O)(=O)c1cc(NC(=O)Cc2ccc(Cl)cn2)ccc1Oc1cccc(Cl)c1
O=C(N[C@H](C(=O)N1C[C@H](Cl)[C@H]2OCC(=O)[C@H]21)C1CCCC1)c1ccc(C(=O)OCc2ccccc2)s1
CC(=O)N[C@H]1CCc2c(-c3noc(-c4ccc5c(ccn5C(C)C)c4)n3)cccc21
COC(=O)CCc1cccc(CN(Cc2ccc(-c3cnccn3)cc2)S(=O)(=O)c2cn(C)cn2)c1
Cn1nnc(C2[C@H]3CN(C(=O)O)C[C@@H]23)n1
O=S(=O)(c1ccc(-c2nc3ccccc3o2)cc1)N(Cc1ccccc1)c1nc2cc(Cl)ccc2s1
Cc1cc(NCCNC(=O)C=CC(F)(F)F)ncc1[N+](=O)[O-]
C=C(c1ccc(F)cc1)c1c(-c2ccc(O)cc2)oc2c(C)cc(O)cc12
O=C(Nc1ccc(F)c([N+](=O)[O-])c1)c1ccc(-c2ccccc2)cc1
c1ccc2c3n(nc2c1)CCOC31CCC1
COc1ccc(C2(OC)CCC[S+]([O-])C2)cc1OC1CCCC1
NCCCOc1ccccc1Oc1ccccc1
CN(C)C(=O)N1CCN(Cc2ccc3[nH]c(-c4cc5ccccc5[nH]c4=O)cc3c2)CC1
Oc1ccc(CN[C@H]2CCCC[C@H]2NCc2ccc(O)c(O)c2)cc1O
COc1ccccc1-c1ccc(N)cc1
CC(C)OC(=O)c1ccc(C(=O)NS(=O)(=O)c2ccc(C(=O)NCc3ccccc3)cc2)cn1
O=C(N[C@H]1CC2(CCN(CCC3CC4CC[C@@H]3C4)CC2)c2ccccc21)c1ccoc1
O=C1C[C@@H](O)C[C@H](CCn2c(C3CCC3)nc(-c3ccc(F)cc3)c2-c2ccc(F)cc2)O1
CCOC(=O)C1C=CN(C(=O)OC(C)(C)C)C=C(F)C1=O
O=[N+]([O-])c1ccc2c(c1)C1(CCCC2)CC1
NC1=NCC(c2ccc(Br)cc2)CN1
C=C1CCCCPCPC1
CC(=O)/C(=C(/C)N)S(=O)(=O)N1CCc2cc(O)ccc2C1c1ccc(OCCN2CCCC2)cc1
CCN(CC)CCNc1ccccc1S(=O)(=O)Cc1ccc(-c2ccoc2)c(OC)c1C(O)C(=O)c1ccccc1
C1=[N+]2CCCNC2CCCC1
COc1cccc2c1CCC(Oc1c(N3CCN(S(=O)(=O)N(C)C)CC3)cnn(-c3cc(F)cc(F)c3)c1=O)C2
CC(C)C[C@H](NC(=O)[C@H](CC(C)C)NC(=O)OCc1ccccc1)C(=O)CN1CCN(C)c2ccccc2C1
CCCCCCCOC(CC)(C(=O)c1ccccc1)C(=O)c1ccccc1
CCNc1nc(SC)nc2oc(-c3ccc(C4(NC(=O)OC(C)(C)C)CCC4)cc3)c(-c3ccccc3)c12
Cc1nnc(NC(=O)c2cc([C@H]3C[C@@H]3NCC3CCOCC3)c(C)s2)s1
c1ccc(-c2cccc3c2CCN3)cc1
Cc1cn(-c2ccc(Nc3nc4n(n3)CCCN4c3ccc(F)c(F)c3)cc2)nn1
CS(=O)(=O)Nc1cc(Br)cc(C(=O)c2cccnc2)c1
CC[C@H](O)/C=C/C=C/C=C/C(=O)CCCCCCCC(=O)NCc1ccccc1
CC1=C(C(N)=O)OC(C)N1c1ccc(F)c(-c2nc3ncc(C(C)C)cn3n2)c1
C[C@@H](Nc1ncnc2[nH]cnc12)c1cc2ccc(F)cc2c(=O)n1-c1c(F)cccc1F
O=C(c1nc(-c2ccccc2)cnc1O)N1CCCC1Cc1cccc(Cl)c1
C[C@]12CC[C@@H]3[C@@H](C=CC4C=C(O)CC[C@@]43C)[C@@H]1CC(O)C2O
O=C(O)c1scc(-c2cnc(C3(O)CCc4cc(-c5c(F)ccc(Cl)c5F)c[n+]([O-])c43)[nH]2)c1F
Cc1nn(-c2ccc(Br)cc2)c2ncc(C(=O)O)c(Cl)c12
O=c1c(Cc2cccc(F)c2)nc2c(Cc3ccccc3)[nH]c(-c3ccccc3)cn1-2
CC1(C(=O)O)CC(C(=O)O)C1
CC(=O)NC(C)CCn1c(=O)n(C)c2ccc(Nc3ccnc(Cl)c3C#N)cc21
COc1ccc2c(Oc3ccc(OCCOCCOCCOCC(=O)O)cc3)c(-c3ccc(F)cc3)sc2c1
CNCCOc1ccc(N2CCN(CCCCCO)CC2)nc1-c1ccc2c(c1)C(C)(C)CCC2(C)C
COc1cc(/C=C2/SC(=O)NC2=O)ccc1Oc1ccc(C(N)=O)cc1C(F)(F)F
N#CC1[C@H](O)[C@@H](CO)O[C@H]1n1ccc(N)nc1=O
COc1ccc([C@@H]2[C@@H](NC(=O)Nc3ccc(F)cc3)C(=O)NC23CCCCC3)cc1
O=C(O)CC(Cc1nnn(CCCc2ccc3c(n2)NCCC3)n1)c1ccccc1
Cc1cccc(COc2ccc3c(NS(=O)(=O)c4ccc(C(C)C)cc4)n[nH]c3c2)c1
CNC(=O)Nc1cc(/N=N/c2snc3nccnc23)ccc1O
CC(C)(C)[C@@]1(C)COS(=O)(=O)N1C(=O)O
COc1cc(Nc2nc3n(n2)CCCC[C@H]3c2cccc(Cl)c2)ccc1-n1cnc(Cl)c1
CC(C)(C)N1CCC(n2cc(C(Nc3cc(Cl)c4ncc(C#N)c(Nc5cccc(F)c5)c4c3)c3ccc(Cl)cc3)nn2)CC1
O=C(O)NC/C(=C\F)Cn1nc2ccc(Br)cn2c1=O
CN1CCC(CCNC(C)(C)C)CC1
COc1ccc2[nH]cc(CCNCC3CCN(c4nc5ccccc5s4)CC3)c2c1
COc1ccc(CC(=O)Nc2ccc(C(=O)N(CC(=O)O)Cc3ccc4oc(-c5ccccc5)nc4c3)cc2)c(C(F)(F)F)c1
CCCn1c(NC(=O)c2ccccc2)c(C(=O)O)c2c([N+](=O)[O-])cccc21
O=C(NCc1c(F)cccc1Cl)c1ccccc1
Cn1c(Nc2nc3ccc(OC(F)(F)F)cc3s2)nc2cc(C(=O)N3CCC(CCCO)CC3)ccc21
CC(C)(C)OC(=O)N[C@@H](CO)CC(=O)c1ccc2c(c1N)C(=O)CC(C)(C)O2
COc1cccc(CN2CCN(c3c(C)n(Cc4c(F)cccc4F)c(=O)n(C[C@H](N)c4ccccc4)c3=O)CC2)c1
COc1cc(OC)c([N+](=O)[O-])nc1NCCO
O=C(O)/C=C/NC(=O)c1ccc(C(Nc2ccc(-n3cc(C(F)(F)F)cn3)nc2)C2CCCC2)cc1
CCCC1C(=O)N(CCN(C)C)c2ccccc2CC1c1ccc(OC)cc1
Cc1ccncc1-c1cc2cc(NC(=O)C3C4CN(S(C)(=O)=O)CC43)ncc2c(N)n1
CC1CC(C)(C)N(Cc2cn(C(=O)N(C)C)cn2)c2ccccc21
CC(=O)C(C)(C)NCCCNC(C)(C)C(=O)COCC(O)Cn1ccnc1[N+](=O)[O-]
CC1CC2(NC(=O)NC2=O)c2ccc(Cl)cc2O1
CCCc1cc(=O)n2cccc(O)c2n1
Cn1c(=O)n(CCCOC2CCCCO2)c(=O)c2cc(Oc3cccc(C(F)(F)F)c3)cnc21
CCOP(=O)(Cc1csc(C)n1)OCC
C[C@@H]1CCC[C@H](O)[C@@H]2CC[C@H]2CN2C[C@@]3(CCCc4cc(Cl)ccc43)COc3ccc(cc32)C(=O)NS(=O)(=O)C1
COc1ccccc1-c1cn(S(=O)(=O)c2ccc(C)cc2)c2ncc(-c3cccc(C(NC(=O)OC(C)(C)C)C(=O)O)c3)cc12
Cc1cn(CC(O)CO)c(=O)n(C(=O)c2ccccc2)c1=O
Cc1ccc(NC(=O)Nc2ccc(C)c(C(=O)c3cn(C(C)C)c4ncnc(N)c34)c2)cc1C
N/C(=N\C(=O)c1ccc(C[C@H](N)C(=O)O)cc1)NCc1c(Oc2ccccc2OC(F)(F)F)cccc1N1CCCCCC1
CC(C)c1ccccc1C(=O)Nc1ccc(N2C(=O)CC(=O)Nc3c2ccc2ccccc32)cc1
COc1ccc(-c2ccn(CC(O)CN3CCC(O)CC3)c2)cc1OC1CCCC1
O=S(=O)(c1cccc(-c2ccccc2)c1)c1ccc(O)c2ncccc12
O=C(O)N1CCO[C@@H](c2ccc(Cl)c(Cl)c2)[C@H](CN(CCO)C(=O)CN2CCCC2)C1
COCCNCc1ccc(Cn2nc(-c3nc(-c4ccc(OC(F)(F)F)cc4)no3)cc2C)cn1
CN1CCN(c2cc(N3CCc4ccc(Oc5ccccc5Cl)cc4C3)nc(N)n2)CC1
Cc1cc(Nc2nccc(C(F)(F)F)n2)cc(-c2cncc([C@]3(O)CC[C@@H](C(=O)O)CC3)c2)c1
CCCCCN(C(=O)NC)c1ccc2nc(CCCC)n(Cc3ccc(-c4ccccc4OC(=O)NS(=O)(=O)c4ccccc4)cc3)c2c1
COCC(=O)Nc1nc(C(=O)O)c(O)c2ncc(Cc3ccc(F)cc3)cc12
CC1(C)C2CCC1(CS(=O)(=O)NC(CNS(=O)(=O)c1ccc(F)cc1F)C(=O)NO)C(=O)C2
CC(C)[C@@H](NC(=O)c1cccc(C(=O)NS(=O)(=O)c2ccc(F)cc2)c1)C(=O)N1CC[C@](O)(c2ccc(Cl)cc2)C(C)(C)C1
CN(C(=O)O)C1Cc2cc(-c3ccc(C(=O)N4CCC(F)(F)CC4)cc3)cc(-c3ccc(F)cc3)c2O1
O=C1C(Br)=C(Br)C(=O)N1c1ccccc1
c1ncc(C2CNC2)cn1
NC(=O)CCn1c(=O)cnn(-c2ccc(Cl)c(C(=O)NC(O)C3CCCCCC3)c2)c1=O
Cc1cc(=O)c(O)c(C(C)F)n1C
CC(C)CN1CCC(C(=O)Nc2cc3cc(-c4cnn(C)c4)cnc3cn2)CC1
O=C(N[C@@H](CO)c1nc(-c2ccc(O)c(F)c2)no1)c1ccc(Cl)cc1
Cc1c[nH]c(NCC(c2ccc3c(c2)CC(=O)N3)P2(=O)N(C)CCN2C)n1
CCn1c(=O)c(-c2cc(NC(=O)Nc3cc(F)cc(Cl)c3)c(F)cc2Cl)cc2cnc(NC)cc21
CC(=O)N1CC(C)NC12C(=O)Nc1ccccc12
O=C(Cc1ccc(O)cc1)NCCc1ccccc1
COC(=O)c1cccc(NC(=O)N2CCCC(C3(Cc4cccc(Cl)c4)C(=O)Nc4cc(Cl)ccc43)C2)c1
C[C@]1(C(=O)O)CC[C@@H](CC(=O)N2CCc3c(n(Cc4cc(F)c(F)cc4F)c4ncccc34)C2)CC1
CNc1ccc(-c2nc3cc(-c4nc5cc(N6CCN(C)CC6)ccc5[nH]4)ccc3[nH]2)cc1
CS(=O)(=O)c1ccc(Oc2c(Cl)cc([N+](=O)[O-])cc2Cl)cc1
CC1C(=O)N(c2cc(Cc3n[nH]c(=O)c4ccccc34)ccc2F)C(=O)N1CCN1CCCC1
CN(C(=O)c1ccccc1)c1ccc(C(=O)N2CC3(C)CC2CC(C)(C)C3)cc1
Cc1nc(C)c([C@H](OC(C)(C)C)C(=O)O)c(N2CCC(C)(C)CC2)c1-c1ccc(OCc2cnc(Cl)s2)cc1
Cc1ccncc1C(=O)NC1COC1
CSc1nc(-c2cnc(N)nc2)c2c(n1)N([C@@]1(C)CCN(C(=O)O)C1C(C)(C)C)CC2
O=C(O)CN1CCN(Cc2ccc(Nc3ncc4c5ccncc5n(C5CCCC5)c4n3)nc2)CC1
Cc1nnc(-c2cnc3cnc(NC(=O)c4cnn(C5CCN(C)CC5)c4)cc3c2)s1
Cc1nc(C2CCCNC2)sc1C(=O)O
O=C(O)C1CN(Cc2cnc(NC(=O)N(C3CCCCC3)C3CCCCC3)s2)CCO1
COC(=O)COc1cc(OC)c(SCCCCOc2ccc(Cl)cc2Cl)cc1C
CC(Br)c1ccc(N2CCC(NS(=O)(=O)c3cc4ccc(Cl)cc4s3)C2=O)c(F)c1
Cc1noc(C)c1-c1nc(O)c2ccccc2n1
O=C(Nc1ccc(Br)cc1C(=O)O)C1=NS(=O)(=O)c2ccccc21
CC(=O)O[C@H]1CNC[C@@H]1O
CCc1cc(CC)n(-c2ccc(NC(=O)CNc3ccc(C#N)cc3)cc2C)n1
COC(=O)C1C(c2ccccc2)C2(c3ccc(Br)cc3)Oc3cc(C)cnc3[C@@]1(O)C2=O
CCSc1nc(N2CCOCC2)cc(C)c1C(=O)NCC(=O)CC(C)(C)C
N#CC(c1ccc(Br)cc1)N1CCOCC1
C[C@@H]1CC[C@@H](c2nc3cc(F)c(F)cc3o2)CN1C(=O)O
COc1ccc(Cl)cc1C(=O)N=c1sc(C(C)(C)C)cn1C[C@@H]1CCCCN1C(=O)OC(C)(C)C
Nc1cc2n[nH]c(=O)n2c2cc(-c3ccco3)ccc12
CCc1ccc(Oc2nc3nc(-c4ccc(N5CCCCC5)cc4)c(Cl)cc3[nH]2)cc1C(=O)O
N#Cc1cc(=O)n(CC(=O)c2ccccc2)cc1-c1cc(NCc2ccc(Cl)s2)n(C(=O)c2cccs2)n1
Nc1ncccc1C(=O)c1cccnc1N
CC(=O)NC1CCc2cc(O)c(N3CC(=O)NS3(=O)=O)c(F)c2C1
CC(C)[C@H](NC(=O)c1ccc2ccccc2n1)C1=NOC(C(=O)N(C)[C@@H](CC(=O)O)C(=O)COC(=O)c2c(Cl)cccc2Cl)(c2ccccc2)C1
COc1ccc(CNc2nc3cc(Br)cc(F)c3cc2Cl)cc1
CN1Cc2ccccc2N(C(=O)c2ccc(C(N)=O)cc2Cl)CC1COC1CCCC1
ON=Cc1nc(C#CC2(O)CCOCC2)ccc1F
Cc1ccc(Oc2cc(OC3CCOCC3)c3[nH]c(C4=NCC(CCO)S4)cc3c2)cc1
N#Cc1cc(-c2ccnc(Nc3ncc(C(N)=O)o3)n2)ccc1N1CCCC1
CC(=O)O[C@H]1CC[C@H]2[C@@H]3CC[C@@]4(O)CC5(CC[C@]4(Br)[C@H]3CC[C@]12C)OCCO5
O=S(=O)(Nc1ncns1)c1cccnc1
O=C1CCc2cc(C(=O)CSc3nccn3-c3ccccc3)ccc2N1
CCOC(=O)C12C(=O)Oc3ccccc3C1CC1(SCCCS1)C1CCCCC12
C=CCc1cc([N+](=O)[O-])ccc1C(=O)Oc1c(Br)ccc(C(=O)OCc2ccccc2)c1CC=C
CCOC(=O)C1=C(C)N=c2s/c(=C/c3cccc4ccccc34)c(=O)n2C1c1ccc2c(c1)OCO2
CCCn1cc(-c2ccc(C)cc2)cn1
Cc1ccc(C(=O)N2CCC(C(C)C)CC2)cc1
CS[C@@H]1[C@H](C)C(=O)N1CC(=O)NCCCCCCc1ccccc1
O=C(O)Oc1cc(CCCCc2ccc(C(F)(F)F)cc2)ccn1
NC(=O)c1ccc[n+](COCCOc2ccc3ccccc3n2)c1
C#CCn1c(=O)c2c(nc(C#Cc3ccc(OC)c(OC)c3)n2C)n(C[C@@H](C)O)c1=O
Cc1nc(C)c(C(C)C)c(N2CCOc3ccc(-c4cnc5nc(C)[nH]c5c4)cc3C2)n1
CC(C)(C)c1cc(-c2ncc(C3CCNCC3)s2)cc(C(C)(C)C)c1
CC[C@@H]1c2nncn2-c2cnc(-n3ccnc3Cc3ccccc3)nc2N1C1CCCC1
Cc1ncsc1C(CN)N1CCOCC1
Fc1cccnc1[C@]1(CNc2nnc(-c3cc(Br)ccc3Cl)s2)C[C@H](F)C1
O=C(O)N[C@H]1[C@H](N2Cc3ccc(-c4nnc(C(F)F)o4)cc3C2=O)CCCC1(F)F
COC(=O)c1cccc(-c2ccc(CNC(=O)[C@H]3C[C@H]3c3ccccc3)c3c2CCN(C(=O)NC2CC(F)(F)C2)C3)c1
CCN1C(=O)c2c(nc(OC)n2Cc2ccc(OC)c(C#N)c2)N2CC(Cc3ccccc3)N=C12
COc1ccc(OC(CF)CF)cc1Br
COc1ccc(F)cc1CN(C)S(=O)(=O)c1cc(-c2nnc(O)n2-c2ccccc2C)c(O)cc1O
COC(=O)c1cn2ccnc2c(C)c1Nc1ccc(Br)cc1Cl
O=P(O)(O)OC[C@H]1O[C@@H](Nc2ccccc2)[C@H](O)[C@@H]1O
O=C(Nc1cccc(-c2ccc(F)cc2F)n1)c1ccc(Oc2cc3c(cc2Cl)C(C(=O)O)CCO3)cc1
Cc1cc(C(=O)NCCN(C)C)ccc1/N=C1/NC(=O)/C(=C/c2cnc(NC(=O)C3CC3)s2)S1
C[C@H](NC(=O)CCC(F)(F)F)NC(=O)c1ccc(/C(F)=C/C(c2cc(Cl)c(F)c(Cl)c2)C(F)(F)F)cc1C(F)(F)F
C[C@@H]1CN(Cc2cncc(-c3ccc(F)c(OC(F)F)c3)n2)C(=O)O1
CCOC(=O)c1ccc(CCN2CCN(CC(C)Cc3ccc(Cl)cc3)CC2)cc1
COC(CCC(=O)O)c1cccc(NC(=O)Cc2ccc(NC(=O)N(C)c3ccccc3C)cc2)c1
CC(C)(C)c1cn(C[C@H]2CCCO2)/c(=N/C(=O)c2cc(C(F)(F)F)ccc2OC(CCO)NC(=O)C(F)(F)F)s1
O=C(CCCN1CCC(Cc2ccccc2)CC1)c1ccc(Br)cc1
OCCC1CCN(c2ccn3c(n2)nc2ccccc23)CC1
C[C@]12CC[C@@H]3[C@@H](C(O)C=C4CC(O)C=C[C@@]43C)[C@@H]1CCC2N
COc1ccc2c(CCCc3cccc4ccccc34)c3[n+](cc2c1OC)CCc1cc2c(cc1-3)OCO2
COC(=O)c1ncc(N2CCN(c3ccc(OC)cc3)CC2)nc1Nc1cc(C(C)(C)C)ccc1C
CC(O)(Cc1ccccc1-c1ccccc1)C1CNCCO1
N#Cc1ccc(N2CCN(C(=O)COc3ccc4[nH]cc(CCN)c4c3)CC2)cc1
Nc1ccccc1N1CCN(C(=O)CCC2CCCCC2)CC1
O=c1oc(CCc2ccccc2)cc(O)c1CCCCc1ccc(Br)cc1
COc1cc(OC)c(-n2nncc2-c2ccc(Br)cc2)cc1OC
O=c1c2ccc(Cl)cc2nc(-c2cc(CNC3CCNC3)ccc2Cl)n1-c1ccc(Cl)c(F)c1
CC1(C)O[C@@H]2C[C@H]3[C@@H]4C[C@H](F)C5=C(F)C(=O)C=C[C@]5(C)[C@@]4(Cl)[C@@H](Cl)C[C@]3(C)[C@]2(C(=O)C(Cl)Cl)O1
CCC(=O)N[C@H]1CC[C@@H](n2nncc2-c2ccc(-c3ccc(-c4cnn(C)c4)cc3)cc2)C1
Cc1nn(CC(=O)N2CC(O)C2)c(C)c1Br
Cc1ccc(-c2csc(NC(=O)c3cccc(F)c3)c2C(=O)O)cc1C
O=C1NC(=O)/C(=C\c2ccc(OC3CCN(c4ccccn4)CC3)cc2)S1
CCCCNC(=O)c1ccc(/C=C/C(C)C)cc1
O=C(Nc1cccc(-n2c(=O)c(Cc3ccccc3)nc3cccnc32)c1)c1ccccc1
CCCCCS(=O)(=O)NC(=O)C(=O)C=Cc1c(C)nn(C)c1-n1ccc2cc(Cl)ccc21
O=C(Nc1ccc(C2CCCCC2)cc1)c1cccnc1SCc1ccncc1
COC(=O)c1cc(N2CCC3(CCO3)CC2)c2c(C(C)C)nn(-c3ccc(F)cc3)c2n1
CCCc1nn(C)c2c(=O)[nH]c(-c3cccc(OC4CCN(c5ncc(C(=O)NO)cn5)CC4)c3)nc12
CN(Cc1coc(C=Cc2ccc(Cl)cc2)n1)c1ccc(CCCCn2ccnn2)cc1
CCc1c(CC)c(S(=O)(=O)N(CC)CC)c(CC)c(CC)c1C(CC)(CC)CC
O=C(NS(=O)(=O)c1ccc(Br)s1)c1ccc(C(=O)C(F)(F)F)s1
COc1cccc(/C(COc2ccc(/C=C3\SC(=O)NC3=O)cc2)=N/O)c1
O=C(COc1ccc(-c2ccccc2)cc1)NCCc1nc2ccccc2[nH]1
CCCCC(=O)/C=C/[C@H]1CCC(=O)N1CCc1ccc(C(=O)OC)cc1
Cc1c(CC(=O)NC(C)CC(=O)O)c2c(F)c(O)ccc2n1C(=O)c1cccc(F)c1
CC(C)(C)OC(=O)Nc1ccc(C2CNS(=O)(=O)NC2)cc1
Nc1ccc2c(O[C@H]3c4ccccc4CC[C@@H]3N3CCC[C@H](N)C3)cccc2c1
COc1ccccc1-c1nc2cc(-c3ccc(C#N)cc3)cnc2[nH]1
Cc1c(C(C)(C)C)[nH]c2ccc(-c3ccccc3)cc12
CCOc1cc(C(=O)C=Cc2c(-c3ccc(OC)c([N+](=O)[O-])c3)nc3sc(C)cn23)cc(OCC)c1OCC
CCOc1cc(CN2CCC(Nc3nc4cccnc4o3)CC2)ccc1Cl
C=CCc1cc2ccccc2o1
Cc1cccc(C(=O)Nc2ccc(Cl)c(-c3cc4cnccc4n(C)c3=O)c2Cl)c1
NCCc1ccon1
O=C(Nc1nnc(-c2ccc(F)cc2)s1)c1cccs1
Cc1cccc(C)c1-c1c(C)ccc(OCCCCN)c1C
CC(NC(=O)OCc1ccccc1)[C@@H]1C[C@@H]2c3cccc4c3c(cn4C)C[C@H]2N(C)C1
COc1cc(OC)c(Cl)c(-c2ccc3c(NC(=O)c4ccc(N5C[C@H](C)N[C@H](C)C5)cc4)n[nH]c3n2)c1Cl
CCOC(=O)N1c2cc(C)c(C)cc2N(C(=O)c2ccccc2C(F)(F)F)CC1CC
Cn1ncc(NC(=O)c2nc(-c3c(F)cccc3F)sc2N)c1N1CCOCCC1=O
CC(=O)C1CC1COc1ccc(-c2cc(Oc3ccc(C)c(F)c3)cc(F)c2F)cc1F
CN1[C@H]2CC[C@@H]1[C@@H](c1nnc(-c3ccccc3)o1)C(c1ccc(Cl)cc1)C2
C[C@@H]1CN(c2ccc(C(C)(C)O)nc2)CCN1c1nccc(C(=O)NC2C3CC4CC2CC(O)(C4)C3)n1
CS(=O)(=O)N1CCN(c2nc(CCCN[C@@H]3C[C@H]3c3ccc(F)cc3)cn(Cc3ccc(F)cc3)c2=O)CC1
O=C(O)C1CSC(c2ccc(F)cc2)N1C(=O)OCc1ccccc1
CCC(F)(F)c1ccc(CC(=O)Nc2ccc(-c3cccnc3-c3ccc(Cl)cc3)cc2)cc1
O=S(=O)(c1ccccc1F)n1cc(C(F)F)c2c(N3CCNCC3)cc(Br)cc21
COc1cc(CN2CCC[C@@H](C(=O)N(Cc3cc(Cl)c4c(c3)OCCCO4)CC(C)C)C2)c(F)cc1F
CC(C)(C)OC(=O)N1CC(NC(=O)CNc2c(C(F)(F)F)ccc3cnncc23)C1
CNS(=O)(=O)Cc1ccc(NC(=O)c2cc(N3C(=O)CCNC3=O)cc(C(C)(C)C)c2O)cc1
COc1ccc(CC(=O)N(Cc2ccc(C)cc2)C2CCN(CCCO)CC2)cc1
CC(=O)c1ccc(N)c(CN2CCN(C)CC2)c1
c1ccc(C2CNCCN2c2nnn[nH]2)nc1
Cc1ccc2[nH]c(=O)c(O)c(C(=O)NCCCc3ccc(Cl)c(Cl)c3)c2c1
Cc1ccc(-c2ccc(C(=O)N[C@H](Cc3ccc(-c4noc(-c5ccc(C)cc5)n4)c(C)c3)C(=O)O)o2)cc1
CN1CCC(Nc2cccc3c2cc(C#CCNC(=O)Nc2ccc(C#N)nc2)n3CC(F)(F)F)CC1
COc1cc(OC)cc(N(CCN2CCC(CO)CC2)c2ccc3ncc(-c4cnn(C)c4)nc3c2)c1
Cc1ccc(S(=O)(=O)N[C@@]2(C(=O)O)CCCN2)cc1
CCOC(=O)c1cc(Cc2ccc(Cl)cc2)on1
Oc1cccc(-c2cnc(Cl)o2)c1
COCCOc1ccccc1-c1ncc[nH]1
CCC(F)(F)c1ccc(CNC(=O)[C@H]2CN(C(=O)/C=C/C(=O)O)CCN2S(=O)(=O)c2ccc(OC(F)(F)F)cc2)cc1
Cc1nnc2n1-c1sc(CCCCOC(=O)O)cc1C(c1ccccc1Cl)=NC2
CNCC1OCCCc2c(-c3ccncc3)cccc21
COc1cccc(NC(=O)c2c(-c3ccc(F)cc3)c(-c3ccc(F)cc3)c(CC[C@@H](O)C[C@@H](O)CC(=O)O)n2C(C)C)c1
Cc1cc2c(C3CC3C(C)C(N)=O)cccc2o1
CCOC(=O)c1cc(-c2ccncc2)n(-c2ccccc2)n1
Cc1ncc(-c2ccc3[nH]nc(C(=O)N[C@@H](C)C(F)(F)F)c3c2)n1C
Cn1c2ccccc2c2oc(C(CCC(N)=O)N3CCCCC3)cc21
CCOC(=O)c1c(Cl)ccc(CNC(=O)C(C)C)c1F
CCc1ccc2c(nc([C@@H](C(C)C)N(CCCN)C(=O)c3ccc(C)cc3)n2Cc2ccccc2)c1C
COCCOC1(C(=O)O)CCC(c2nc3c(-c4ccc(-c5ccccc5)nc4)cnn3c(N)c2C(C)=O)CC1
CC(N)(c1ccccc1)C1CCC2(CC1)OCCO2
CCC(=C(c1ccc(O)cc1)c1ccc(OCCCCN2CC3(C2)CN(c2ccc4c(c2)CN(C2CCC(=O)NC2=O)C4=O)C3)cc1)c1ccccc1
CN(C)C(=O)c1ncc2c[nH]nc2n1
O=C(O)c1cc(N2CCN(C(=O)CN3CCOCC3)CC2)c2c(C3CCC3)nn(-c3ccccc3)c2n1
CCc1nc2ccc(C(c3ccccc3)n3cccn3)cc2[nH]c1=O
CC(O)c1nc2cnc3[nH]ccc3c2n1C1CCCOC1
CCOc1ccc2c(c1)C(=N)N=C2N
CN(C)CCCOc1cccc2c1Cc1c-2n[nH]c1Nc1cccc(F)c1
Cc1cccc([C@H](C)c2nccn2C(=O)OCCC(C)(C)C)c1C
COc1cccc(-c2nsnc2SCSC#N)c1
Cc1cc(C)cc(-c2ncn(/C=C(\C(N)=O)c3ccc(-c4ccccc4)c(F)c3)n2)c1
O=C(c1ccc2[nH]cnc2c1)N1CCC(Cc2ccc(F)cc2)CC1
CC1COc2c(F)c(F)cc3c(=O)c(OC(=O)O)cn1c23
CCC1CC(=O)N(Cc2ccc(NC(=O)c3cnco3)cc2)N=C1c1ccc(OC(F)(F)F)c(OC)c1
FC(F)(F)c1cncc(-c2nccc(NCc3cccc(Oc4cnccn4)c3)n2)c1
CC(C)(C)Nc1nc(Cl)cc2ccn(C[C@H](O)CO)c(=O)c12
CC(C)(C)C(=O)Nc1cc(C(=O)N2CCC(Oc3cccc(OC(F)(F)F)c3)CC2)ccn1
CCCn1cnc2c(NCc3ccccc3)nc(NC3CCC(N)CC3)nc21
O=C(NCc1ccc(F)cc1)c1nc2n(c(=O)c1O)CCOCC21CCCC1
O=C(NCc1cccnc1)N[C@H]1CC[C@H](n2cc(C(=O)N3CCN(C4CCCCC4)CC3)c3ccccc32)CC1
C=C1C[C@@H]2[C@H](CC[C@]3(C)[C@@H](CC)CC[C@@H]23)[C@@]2(C)C(CCl)=CCCC12
CC(C)(C)OC(=O)N1CCN(S(=O)(=O)c2cccc3cccnc23)C(OC(=O)O)C1
O=C(Nc1ccc(C(F)(F)F)c(OCC2CCCO2)c1)c1cccnc1NCc1ccnc2[nH]ccc12
O=C(O)C1=CS[C@H]2/C(=C\C3CCCN3C(=O)OCc3ccccc3)C(=O)N12
Cc1cc(Nc2nc(C(SCCN)c3ccc(F)cc3)nn3cccc23)n[nH]1
NC(=O)c1ccc(-c2ccc(NC(=O)C3(c4ccc5c(c4)OCO5)CC3)cc2C(F)(F)F)cc1
Cc1c(Cl)cccc1S(=O)(=O)Nc1ccncc1OCc1ccc(Cl)c(OCC2CCN(C)CC2)c1
CCC(C)NC(=O)N1CC(OC(c2ccccc2Cl)c2ccccc2Cl)C1
COC(=O)N[C@H](C(=O)Nc1ccccc1CC[C@@H]1CN[C@H](c2nc3cc(F)c(Br)cc3[nH]2)CO1)C(c1ccccc1)c1ccccc1
C[C@@H](NC(=O)[C@@H]1Cc2cccc3c2N1C(=O)[C@@H](NC(=O)OCC1c2ccccc2-c2ccccc21)CC3)c1ccccc1
Cn1cc(N)cc1C(=O)Nc1cccc(CC(=O)NC(CCCCNC(=O)OC(C)(C)C)C(=O)OC(C)(C)C)c1
CCCCCCCCCCCCCCCCc1cc2ccc(C(=O)O)cc2[nH]1
CN1CCC(Oc2cccc3[nH]c(=O)c(-c4nc5ccccc5[nH]4)c(N)c23)CC1
CC(C)c1cc2c(c(-c3cccc(N4CC(C(=O)O)C4)c3)c1)NCC(C)(C)O2
CC(C)(C)S(=O)(=O)NC1CCC(CNc2ccc(OCC3CCCCO3)cc2)CC1
C#CCN1C(=O)CN(Cc2ccccc2)CC1=O
CCNCC1=C(c2ccc(C(F)(F)F)cc2)S(=O)(=O)N(C)C12CCCCC2
C#CCc1c(C)ccc(C(N)=O)c1Nc1nc(Nc2ccc3c(c2)CCN(CCOC)CC3)ncc1Cl
Cc1cccc([N+](=O)[O-])c1Oc1ccccc1
COc1cc(C2CCN(C(=O)OC(C)(C)C)CC2F)ccc1-c1cc(Nc2cnc(C#N)cn2)n[nH]1
CCCC(CN1CC(O)C1)NC
CCOC(=O)CCCCCOc1ccc(-c2ccccc2)c(-c2ccccc2)n1
CCCCCc1c(C)n(C2CCCCC2)c(=O)n1Cc1ccc(-c2cnccc2-c2nnn[nH]2)cc1
CCn1c(Oc2ccc3ncccc3c2)nnc1[C@@H](C)NS(=O)(=O)c1ccc(Cl)c(Cl)c1
CCOC(=O)C1CC1c1ccc(NCc2cccc(Oc3cccc(C(F)(F)F)c3)c2)cc1
O=C(O)c1cc(-c2ccnc(NC3CCCCC3)c2)nc(N2CCNCC2)c1
Fc1cc(OCCN2CCCC2)cc(-c2nccc3[nH]c(-c4n[nH]c5ccc(-c6cncc(OC7CCCCC7)c6)cc45)cc23)c1
O=C1Nc2nc(Cl)ncc2C12CCCC2
COC1(c2ccccc2)CNC(=O)N1C
CC#CC1(O)C(Cl)=CC[C@H]2[C@@H]3CCC4=CC(=O)CC[C@@H]4[C@H]3[C@@H](c3ccc(OC)cc3)C[C@@]21C
Clc1cccc(Cl)c1-c1nnn(C2CC2)c1CO[C@@H]1C[C@@H]2C[C@H]1CN2
C[C@@H](CN(C)C)Oc1nc2c(c(N3CCN(C(=O)OCc4ccccc4)CC3)n1)CCN(C(=O)O)C2
Cc1ccc(NC(=O)[C@@H]2C[C@H](C)CC[C@H]2C(C)C)cc1Cl
N#Cc1ccc(C2CC(=O)CC(=O)C2)cc1
C[C@@]1(c2cc(NC(=O)c3ccc(C#N)cn3)ccc2F)COCCC(N)=N1
CCC(O)c1ccc(OCCNC(C)Cc2ccccc2)cc1
C[C@@](N)(Cc1ccc(CN)cc1)C(=O)O
FC(F)(F)c1cnc(NC2CCC2)nc1Nc1ccc2c(c1)OCO2
NC(=O)C(Cc1c[nH]c2ccc(OCc3ccccc3)cc12)CC1COc2ccccc2O1
COC(=O)C1CCN(C2CNC2)CC1
CC[C@H](C)[C@H](N)C(=O)OCn1ccs/c1=N\C(=O)c1ccc(NC(=O)CC(C)(C)C)c(OC)c1
CCC(C)c1ccc2c(c1)[C@H]1OCCC[C@H]1[C@H](c1ccccc1)N2
N[C@H](C(=O)Nc1cncc(F)c1CC[C@@H]1CN[C@@H](COC(=O)NCC(F)(F)F)CO1)[C@H](c1ccc(F)cc1)c1cccc(F)c1
Cc1nccc(C(F)(F)F)c1C(=O)NC(Cc1ccc(N2CCC(CNc3ccccn3)CC2)cc1)C(=O)O
Cc1ncc(-c2ccc([N+](=O)[O-])cc2CO)o1
CC1(C)Oc2ccc(S(=O)(=O)c3ccccc3)cc2[C@@H](N2COC(=O)C2)[C@@H]1O
CSCCCOc1cccc([N+](=O)[O-])c1C#N
CCCCCn1cnc2cccnc21
Cc1csc(-c2ccc(Cc3cc(C(=O)N[C@H]4CCCC[C@@H]4O)nc4c3OCC4)cc2)n1
COc1cc(C(=O)CCCN2CCC(OC(=O)c3cc(Cl)c(N)c4c3OCCC4)CC2)cc(OC)c1OC
COCCc1ccc(OCC(O)CNC(C)C)cc1
CC(C)(C)C(COc1cccc(Cl)c1Cl)NC(=O)O
Cc1cc(Br)ccc1N(C(=N)N)c1cccc2ccccc12
COC(F)c1cccc2c1CCN=C2
CCCCCOc1cccc(-c2csc(NC(=O)c3cc(Cl)c(/C=C(/C)C(=O)O)c(Cl)c3)n2)c1F
CCOc1c(S(C)(=O)=O)ccc(C(=O)C2C(=O)CC(C)CC2=O)c1Cl
Cc1ccc(S(=O)(=O)N[C@H]2[C@H]3CC[C@H](C3)[C@@H]2/C=C\CCCC(=O)O)cc1
Oc1ccc2c(c1)SCC(c1ccc(CF)cc1)=C2c1ccc(O[C@H]2CCN(CCCF)C2)cc1
O=C(O)N1CCN[C@H](CO)C1
Cc1nnc(-c2ccc(Nc3ncc4ccnc(N5CCC6(COC6)C5)c4n3)c(Cl)c2)o1
CC(=O)NCc1ccc(COc2ccc(C#Cc3ccc(C(F)(F)C(O)(Cn4cnnn4)c4ccc(F)cc4F)nc3)cc2)cc1
Cc1cc(F)ccc1Oc1ccc(S(=O)(=O)N(C)C2CCCc3c2cnn3CC(=O)O)cc1Cl
COc1ccc(-c2nn(C(C)c3nc4ccccc4c(=O)n3C3CC3)c3ncnc(N)c23)cc1F
COP(=O)(CC(=O)CC1(C)CCCC(C)(C)C1=O)OC
Cc1nc2cnc3cc(F)c(-c4ccc(Oc5cccn(C)c5=O)cc4Cl)cc3c2n1C1CCN(C(=O)C(C)O)CC1
NC(=O)c1ccc(N2CCC(Nc3ncnc4ccc(C(c5ccc(Cl)cc5)c5ccc(Cl)cc5)cc34)CC2)cc1
CC(C)C(CCc1c[nH]cn1)C(C)C
CCn1c(-c2cc(Cl)ccc2Cl)cs/c1=N\c1ccc(S(=O)(=O)O)cc1
CC1=C(c2ccccc2)C(CC(=O)c2cccc(-c3ccccc3)c2)n2cncc21
CCOc1ccc(CCC[C@@H](C(=O)N2CCN(S(=O)(=O)c3ccc(OC(F)(F)F)cc3)CC2)[C@@H]2OC(C)(C)OC2=O)cc1
CCn1ncc2c1CCC(Nc1nc3c(-c4ccccc4)cccn3n1)C2
CC(C)(C)OC(=O)/C=C\[C@H]1[C@@H](C(=O)OC2Cc3cccc(C#N)c3C2)C1(C)C
Cc1cc(Oc2ccc(NC(=O)Nc3cc(C(C)(C)C)nn3-c3ccc(CN(CCCO)CCCO)cc3)c(F)c2)ccn1
Nc1ncnc2c1ccn2[C@@H]1O[C@@H](C(O)Cc2ccccc2C(F)(F)F)[C@@H](O)[C@H]1O
NS(=O)(=O)c1ccc(-n2nc(C(F)(F)F)nc2-c2ccc(Cl)cc2)nc1
CNC(=O)[C@H](N)Cc1ccc(OC)cc1
CCOC(=O)c1c(C)nc(NC2CCc3cc(OC)ccc3C2)nc1C
C[C@@H]1CNS(=O)(=O)C(c2ccccc2)CO1
O=C(O)CCc1cccc(-c2nc(=O)c3ccc(F)cc3s2)n1
COC(=O)c1scc2c1nc(Cl)c1nn(Cc3ccc(OC)cc3)cc12
C=C(C)[C@H](CC(=O)O)c1ccc(OCc2ccc(C3CC3)c(-c3cc(OC)ccc3F)c2)cc1
CC(C)(C)c1cc(C(=O)O)c(C(C)(C)C)c(C(=O)O)c1[N+](=O)[O-]
CCNC(=O)NC1(C2CNCCC2(C)C(=O)O)N=CC=CN1c1cc(-c2cc(C)c(F)cn2)c2scnc2c1
CC(C)(C)OC(=O)NCCCC[C@H](NS(=O)(=O)N1CCOC1=O)C(=O)O
CC(C)OC(=O)N1CC[C@@H](C)C1
CC(NC(=O)O)C(=O)NCCCCNC(=O)c1cc(C2CC2)on1
CN(C)C(c1ccc(F)cc1)C1CCC(NC(=O)COC2CCN(S(=O)(=O)c3ccc(Cl)cc3)C2)CC1
CC(C)Nc1cc(-n2ccc3cncnc32)ncc1C(=O)NCC(F)C(C)(C)O
CSc1ccc(CC(O)c2ccc(F)c(F)c2)cc1
NC(CCN(Cc1nccs1)c1nc(-n2ccnc2)ns1)OC(=O)CO
O=C(Nc1scc(-c2ccc(Br)cc2)c1C(=O)O)c1ccnnc1
CC(CC1CCN(C(=O)c2ccc(C(F)(F)F)cc2S(C)(=O)=O)CC1)S(=O)(=O)c1cccc(OC(F)(F)F)c1
CCNC(=O)Nc1ccc(-c2sc3c(c2CN(C)CCOC)c(=O)n(Cc2ccccn2)c(=O)n3Cc2c(F)cccc2F)cc1
CN(C)C(=N)c1ccc(-n2cc(CNC(=O)c3ccc(Cl)s3)nn2)c(F)c1
CN1C(=N)N[C@@](C)(c2ccc(-c3cccc(C#N)c3)s2)C(c2ccc(C(C)(C)C#N)cc2)C1=O
CC(C)(C)OC(=O)NC1CCC(Nc2nc(N3CCc4cc(NC(=O)Cc5cccs5)ccc43)c3ncn(C(=O)OC(C)(C)C)c3n2)CC1
CCOC(=O)C(C)(Cc1ccc(-c2ccccc2)cc1)S(=O)(=O)c1nccn1C
Cc1c(C(O)CN2CCC3(CC2)CCN(C(=O)OC(C)(C)C)C3)ccc2c1COC2=O
O=C(c1ccccc1)c1ccc(C(=O)N2CCC(N3C(=O)CCc4ccccc43)CC2)cc1
CC(=O)CCC(=O)OCc1oc(=O)oc1C
COc1cc(N2CC3(CCN(c4ccc(OCCCN5CCC[C@H](C)C5)cc4)CC3)OCC2=O)ccn1
O=c1cnc2c(NCCCCCO)nc(SCc3cccc(F)c3F)nc2[nH]1
CCCCOc1ccc(S(=O)(=O)c2ccc(CNC(=O)c3cc4ccncc4o3)cc2)cc1
C[C@H](N)C(=O)N[C@@H](Cc1cccc(C(N)=O)c1)C(=O)N1CC(C(=O)N[C@@H]2CCc3ccccc32)C1c1ccccc1
COCCNC(=O)C(=O)Nc1nn([C@@H]2[C@H]3CC4C[C@@H]2C[C@](O)(C4)C3)c2c1cnc1[nH]ccc12
COc1cnc2ccc(C(=O)c3cccc(NC(=O)c4cccc(F)c4)c3F)cc2n1
CC1(C(=O)Nc2nc(Cc3ccc(-c4ccncc4)cc3)cs2)CC2c3ccccc3C1c1ccccc12
Cn1ncc2c(N3CC4CCC(C3)O4)nc(-c3ccc(NC(=O)Nc4ccc(S(=O)(=O)CCN5CCCCC5)cc4)cc3)nc21
Cc1nc(-c2ccc(C(F)(F)F)cn2)sc1C(=O)O
COc1cnc2nc(O)n([C@@H](C)c3ccccc3)c2n1
Cc1ccc(CCNC(=O)Cn2cnc3c2ccc(=O)n3C)cc1
Cc1ccc2c3c(cccc13)NS2(=O)=O
NCCc1ccc(N)cc1N
COc1cc2c(-c3cccn3S(=O)(=O)c3ccc(C)cc3)c[nH]c2cc1OCc1ccccc1
CC(=O)NCCc1cn(C)c2ccccc12
CC(=O)NCCNc1cc(NC(=O)C(=O)N2CCN(c3ccc(F)cc3F)CC2)nc(-c2ccccc2)n1
CC[C@@H]1CC(=O)[C@@H]2Oc3c(OC)ccc4c3[C@@]23CCN(CC2CC2)[C@H](C4)[C@H]13
CC(C)(C)c1cc2nnccc2s1
CCOc1c(F)c(-c2cccc(C)c2)nn1CCOc1ccc(-c2ccc3c(c2)OCO3)cc1Cl
CCCCCCCCCCCCO[C@H]1O[C@H]([C@@](C)(O)S(=O)(=O)c2ccc(C)cc2)[C@@H]2OC(C)(C)O[C@H]12
Cc1ccc(-c2ccc3c(c2)ncn3-c2ccnc(NCCc3ccccc3)n2)nn1
CNCC1C(C)CCN1c1cc2c(cc1F)c(=O)c(OC(=O)O)cn2C1CC1
O=C(Nc1ccc(N2CCCC2)cc1)Nc1ccnc2ccccc12
CC(=O)NC1C(=O)N2C(C(=O)O)=C(CSc3nnnn3C)CS[C@@H]12
CC(C)(C)OC(=O)N1CCN(c2cc(-c3ccc(Cl)c(Cl)c3)c(C(F)(F)F)cc2[N+](=O)[O-])CC1
COc1ccc(-c2c(Nc3cnncn3)nc3c(-c4ccccc4)c(-c4ccccc4)nn3c2OC)cc1
COC1=C(C#N)C(=O)N(CCC(C)(C)C)[C@H]1C(C)(C)C
CC(/C=C/c1cccc(Oc2cccc(C(F)(F)F)c2)c1)N(O)CC(=O)O
CCn1c(N)nc2[nH]c(N)cc21
CN(C)C/C=C/C(=O)Nc1ccc2c(c1)C1=Nc3cccc(Br)c3CN1C=N2
NC(=O)CC(c1ccccc1)N1CCCCC1
CC1(C)CN[C@H](CCO)CO1
CN(C)C(=O)Oc1ccc(CCC(=O)N2CCN(C3CCCC3)CC2)cc1
O=C(NCC(=O)c1c[nH]c2ccccc12)c1cc2c(cn1)CC1(C2)C(=O)Nc2ccccc21
CC(C)(C)OC(=O)N1C[C@@H](c2ccc(C(F)(C(F)(F)F)C(F)(F)F)cc2)[C@@](C)(c2ccc(F)cc2)C1
CC(C)(Oc1cccc(CCCOc2ccc(OS(C)(=O)=O)cc2)c1)C(=O)O
CC(=O)c1ccc(-c2ccccc2C2(C3CCN(C(C)CC(N)=O)CC3)OC=CO2)cc1
O=C(NCC1CCN(CC(=O)N2CCCC2C(F)(F)F)CC1)c1cc(C(F)(F)F)cc(C(F)(F)F)c1
COC(=O)c1nn2c(c1O)C(=O)N(C)CC2c1cccnc1
CC(C)CN(Cc1ccc(Cl)c(Cl)c1)C(=O)Nc1nccs1
CCOC(=O)CNC(=O)c1ccc(C)cc1
COC(=O)[C@@H](C)N(Cc1ccccc1)P(=O)(c1ccccc1)c1ccccc1
CCCNc1ccc2c(=O)n(-c3ccc(NC(=O)NS(=O)(=O)c4ccc(Cl)s4)cc3Cl)c(=O)[nH]c2c1
CC(C)(C)OC(=O)N1CCc2c(n[nH]c2N)C1
CC(C)[C@]1(C(=O)N2CCc3c(cc(C(F)(F)F)cc3NS(C)(=O)=O)C2)CC[C@@H](NC2CCOCC2)C1
CCCCC(O)C(O)C(Cc1ccccc1)NC(=O)c1csc(NS(=O)(=O)CC)n1
C[C@@H]1CN(c2ccc(OC(F)(F)F)cc2)CCN1C(=O)[C@@H](Cc1ccccc1)[C@@H]1OC(C)(C)OC1=O
Cc1cc(OCC(=O)N(C)C)cc(C)c1-c1nc2cc(C(=O)O)ccc2o1
COc1ccc(Cl)cc1-c1cc(F)cc2c1OC(CCN)C2
CC[C@H]1CC[C@@]2(C)C(=CC[C@H]3[C@@H]4CCC(=O)[C@@]4(C)CC[C@@H]32)C1
Cn1cnc(S(=O)(=O)N2C[C@H](c3ncccc3F)[C@@H](N)C2)c1
CCNC(=O)Cc1c[nH]c2ccc(CNc3nccc(NCc4ccc5[nH]ccc5c4)n3)cc12
N[C@H]1CC[C@H](NCC(=O)O)CC1
CC(=O)Nc1nc(C)c(-c2cc3c(c(SCc4ccccc4)c2)C(=O)N(C(C)(C)C)C3)s1
CC(C)(Oc1ccc(Br)cn1)/C(=N/C#N)NC1C2CC3CC1CC(C(N)=O)(C3)C2
COc1ccc(Cl)cc1C(=O)N=c1sc(C(C)(C)C)cn1C[C@H]1CCC(=O)O1
CCSC1N=CN(CC(F)(F)F)N1
CNC(=O)c1cc(C(=O)NC2[C@H]3COC[C@@H]23)cc(Cc2cccc3c2CCN3C(=O)OCc2ccccc2)n1
c1ccc(Oc2ccco2)cc1
O=C(NCc1ccc(Br)cc1)c1cnc(N2CCN(C3CCN(Cc4ccc(Cl)cc4)CC3)CC2)c(Cl)c1
Nc1cc(Cl)ccc1C(=O)NCc1ccccc1
COC(=O)C(C)n1ncc2c(-c3cnc(N)nc3)nc(N3CC4CCC(C3)O4)nc21
Cc1nnn(-c2ccc(C(F)F)cc2)c1COc1ccc(-n2cnc(C(N)=O)c2)nn1
CC(C)(C[C@H](NC(=O)OCc1ccccc1)C(=O)O)C(F)F
CCOC(=O)c1c(-c2c(Cl)cncc2Cl)noc1-c1cnn(-c2cccc(NC(C)=O)c2)c1C(F)(F)F
CC(O)C(O)c1cnc2c(n1)NC(N)NC2O
Cc1ccc2ccc(F)cc2[n+]1[O-]
CC(C)(C)c1nc(C2CCC(F)CC2C(=O)O)c(-c2ccc(N3CCS(=N)(=O)CC3)cc2)o1
Fc1ccc(-c2cccc(-c3cnc4nc(C(F)(F)F)cnn34)c2)nc1
Cc1cc(Nc2cc(C(F)F)ccn2)nc(-c2cn(C[C@@H]3CNC(=O)C3)nn2)c1
O=C1NCc2ccc(OCCCCl)cc21
CC(=O)NC1=C[C@@H]2C[C@@H](O)C=C[C@]2(C)[C@H]2CC[C@]3(C)[C@@H](NC(C)=O)CC[C@H]3[C@H]12
NS(=O)(=O)c1ccc(O[C@H]2CC[C@H](N3CCOCC3)CC2)c([N+](=O)[O-])c1
CC(C)(C)OC(=O)CN(c1ccc2c(ccn2-c2nccc(N3CCN(C(=O)OC(C)(C)C)CC3)n2)c1)S(=O)(=O)c1cc(Cl)cc(Cl)c1
CCOC(=O)c1c(-c2ccccc2)nc2cc(C(=O)C(=O)OCC(F)(F)F)ccn12
Cc1ccnc(N2CCC(C(CC#N)n3cc(-c4ncnc5[nH]ccc45)cn3)C2)c1C#N
CCOC(=O)C(=CNC1CC1)C(=O)c1ccc(Br)c(OC(F)F)c1Br
O=C1N[C@H]([C@@]2(O)C[C@H](OC(=O)c3ccccc3)CC(CCc3ccccc3)O2)CS1
NC1COc2cc(N3CCN(C(=O)O)CC3)cc(F)c2C1
COC(=O)c1ccc(OC#N)cc1
CC(C)(C)C#Cc1ccc(CCS(=O)(=O)Nc2ccccc2S(N)(=O)=O)cn1
CC1Cc2cc(Cl)cc(Cl)c2S1
NC(=O)c1ccccc1C=CC(F)(F)F
CCCC(=O)Nc1n[nH]c2cc(-c3ccc(OCc4ccccc4)cc3)ccc12
NC(=O)[C@@H](CNC(=O)OCc1ccccc1)Cc1ccccc1
CC(C)C1Cc2c(oc3c(-c4ccoc4)cccc23)-c2cc(=O)c(C(=O)O)cn21
C=CCOC[C@H]1CCCNC1
CCc1c(O)c2cc(C=CC(=O)O)cnc2[nH]c1=O
O=C(O)c1ccc(CCCBr)cc1
O=C(O)c1cc(Nc2ccccc2)n(Cc2ccccc2Cl)n1
O=C(C1CCN(Cc2cc[nH]c2)CC1)N1CCC(n2c(-c3ccccn3)nc3cc(Cl)ccc32)CC1
CCN(CCO)C(=O)N(Cc1ccc([C@H]2CCCC[C@]2(C(=O)O)C(C)(C)C)cc1)c1ccc(F)cc1
O=c1[nH]ccc2cnsc12
C/C=C/CSc1nc2ccccc2c(=O)[nH]1
O=C(c1ccc2cc[nH]c2c1)N1CCN(CCOc2ccccc2)CC1
CN1CCC(C2(CO)CCCN2)CC1
CCCNCC(O)COc1ccc(COCCOCCC)cc1
COc1cccc(C(O)(C(=O)N(C)CCCC2CCN(c3ccc(C(=O)N4CCCC4)c(Cl)n3)CC2)C(F)(F)F)c1
Cc1c(CC(=O)O)c(=O)oc2cc(O)cc(O)c12
Cn1cc(-c2cnn(-c3ccccc3C#N)c2)c(-c2ccc(F)cc2)cc1=O
N[C@H]1CC[C@@H](N(c2ccc(C(F)(F)F)cc2)[C@H](Cc2ccc(Cl)cc2)C(=O)N2CCC(Cn3cncn3)(C3CCCCC3)CC2)CC1
COc1ccc(C2=C(C#N)N3CCCC[C@@H]3C[C@@H]2c2ccc(OC)c(OC)c2)cc1
N#Cc1cnnn1-c1ccccc1
O=c1[nH]c(CN2CC(Oc3ccc(F)cc3)C2)cn2c(C3CCOC3)ncc12
COc1cccc2c(NCC(C)(C)C)cc(O)nc12
COC[C@H]1C[C@H](N(C)C(C)C)CC[C@@H]1N1CC[C@H](NC(=O)O)C1=O
Cc1c(C(N)=O)nnn1-c1ccc(C(=O)NCC(F)(F)F)cc1OCCOc1ccc(Cl)cc1
Cc1ccc(OCc2ccc(F)cc2)c(-c2ccc(C)n2-c2cc(N)cc(C(=O)O)c2)c1
CC1=CC(c2ccc(-c3cccc([N+](=O)[O-])c3)nc2)C(C(=O)OC/C=C/c2ccc(Cn3ccnc3)cc2)=C(C)N1
CN(CCN1CCOCC1)S(=O)(=O)c1ccsc1C(=O)O[C@@H](Cc1c(Cl)cncc1Cl)c1ccc(OC(F)F)c(OCC2CC2)c1
O=C1CCCCC/C1=C\c1ccc(F)cc1
Nc1cccc(-c2cc(F)ccc2Oc2ccc3nnc(Cl)n3n2)c1
O=C(CC[C@H]1CC[C@H](Nc2ccc([N+](=O)[O-])c(C(F)(F)F)c2)CC1)N1CCN(c2ccc(C(F)(F)F)cc2)CC1
N#Cc1ccc(OC[C@@H](O)CN2CC3CN(C(=O)OCCc4ccncc4)CC3C2)cc1
NC1CCC[C@@H]1OCc1ccccc1
CCOC(=O)COc1ccc(CCN[C@@H](C)[C@H](O)c2ccc(O)cc2)cc1[N+](=O)[O-]
NCc1cc(-c2ccccn2)cc(Cl)c1Sc1ncccc1CO
COC(=O)c1cc2c(ccn3cc(C)nc23)n1C
CC(NC(=O)C(C)(Cc1c[nH]c2ccccc12)NC(=O)OCc1ccco1)c1ccccc1
CC(C)COC(=O)Nc1ccc2c(c1)sc1cc(S(=O)(=O)N[C@H](C(=O)O)C(C)C)ccc12
N#Cc1nn(-c2c(Cl)cc(C(F)(F)F)cc2Cl)c(N)c1S(=O)(=O)O
N=C(N)c1ccc(OCC2CN(c3cccc(C(=N)N)c3)C(=O)O2)cc1
Cc1ccc(Cl)cc1-c1c(C(=O)N2CCC2)nc2cccnn12
C[C@@H](Oc1cc(-c2ccc(OC3CCN(C(=O)OC(C)(C)C)CC3)nc2)cnc1N)c1cc(F)ccc1-n1nccn1
CN(c1ccc2c(c1)OCC[C@H]2CNc1cccnc1)c1ccc(C2CC2)cn1
CC(C)(C)OC(=O)NC1C(=O)N2C(C(=O)OC(c3ccccc3)c3ccccc3)=C(/C=C/Sc3ncccn3)CS[C@H]12
COc1cccc(OC)c1-n1c(NS(=O)(=O)C(C)C(C)c2ncc(F)cn2)nnc1[C@H]1CCC(C)(C)O1
COc1cccc(F)c1CNc1ncc(C#N)c(N[C@H]2CC[C@@H](O)CC2)n1
COc1ccc(C(=O)N2CCCc3cc(C(=O)NO)ccc3C2)cc1
CC(C)(C)OC(=O)N1CCCC(Nc2ncc3nc(Nc4c(Cl)cc(Cl)cc4Cl)n([C@H]4CC[C@@H](C(N)=O)CC4)c3n2)C1
COc1ccc(CC(C)(C)NCC(O)COc2ccccc2)cc1F
CC(C)(C)C1CCC(NC(=O)c2ccc3cc(C(=O)N[C@H](C(=O)O)C(C)(C)C)nc(CC4CCCC4)c3c2)CC1
CC(Nc1ncnc(N)n1)c1cc2cc(Br)ccc2nc1N1CCNC(=O)C1
CC(C(N)=O)C1OC(=O)N(F)C1c1ccc(-n2ccc(C=NO)n2)cc1
Cc1oc(-c2ccccc2)nc1CC(=O)Nc1ccc(CC2SC(=O)NC2=O)cc1
Cc1nn(C)cc1-c1cn(S(=O)(=O)c2ccccc2)c2ncc(C3CCC(N4CCOCC4)CC3)cc12
Cn1c(-c2cscn2)nc2ccccc21
Cc1cnn(C)c1N1CCc2c(c(C(F)(F)F)nn2-c2cccc(C(=O)N(C)c3ccc4c(c3)OCO4)c2)C1
COc1cccc(C2(O)CC3CN(C(=O)OCc4ccccc4)CC3C2)c1
O=C(NC1N=CC2=CN(C(=O)C3CCCCC3)CCC2=N1)c1ccccc1C(F)(F)F
Nc1ccc(F)cc1OC1COCC1F
Cc1ccc(C(=O)NC(C)C(C)C)s1
C#CCOc1ccc2c(c1)c(-c1ccc(C(C)C)cc1)nc(=O)n2Cc1cccnc1Cl
CC(C)(C)OC(=O)N(CCCCCCCCCN1CCC2(CC1)CNCCO2)C[C@H](O)c1ccc(O)c2[nH]c(=O)sc12
CC(Cc1ccccc1)NCC#N
FC(F)(F)c1ccc2ncc(-c3nccc(N4CCNC(c5cn[nH]c5)C4)n3)n2c1
COC(=O)C(N)(CCc1ccc(-c2cccc(Cl)c2)cc1)OC
CN1CCN(c2ccc(-c3n[nH]c4cc(/C=C5\C(=O)Nc6ccc(Br)cc65)ccc34)cn2)CC1
CCOc1ccc(N)cc1C(C)C
CCOC(=O)C1(Cc2ccc(OC)c(CN)c2)C=CCO1
COCCOCCC(=O)NC1CCC(C)CC1
Cn1c(C(=O)OCc2ccccc2)c(-c2ccc(F)cc2)c2cccnc2c1=O
FC(F)(F)c1nc(-c2cccc(-c3cn4ncccc4n3)c2)no1
COc1ccc(Sc2ccccc2CNc2ccc(O)c(CO)c2)cc1
CCCOc1ccc(C(=O)c2ccccc2)c(-n2cccc2C(N)=O)c1-c1nc(CC)c(CC)c(=O)[nH]1
O=C(NO)C1(NS(=O)(=O)c2ccc(Oc3ccc(F)cc3)o2)CC2OCOC2C1
Brc1cncc(-c2ccc3c(c2)CCNC3)c1
N#Cc1cccc(-c2noc(C(F)F)c2-c2ccc(S(=O)(=O)O)c(F)c2)c1
CCOC(=O)c1noc(C)c1C(=O)Nc1ccc(C(F)(F)F)cc1
CC(C)(C)N(C(=O)Oc1ccc(C(N)=O)cc1C=C1SC(=O)NC1=O)C1CCCNC1
NCCOCCOCCOCCNS(=O)(=O)c1ccc(O[C@H]2c3ccccc3C[C@@H]2N2CCCCC2)cc1
C[C@@H](NC(=O)[C@@H](N)Cc1ccc(O)cc1)C(=O)NCC(=O)[N+](C)([O-])[C@@H](Cc1ccccc1)C(=O)NCCCN(C)C
CC(C)=CCc1cc(I)ccc1OC(=O)c1ccccc1
OCc1c(-c2ccc(F)c(Cl)c2)nc2ccc(Cl)cn12
C[C@@]12CC[C@@](CCOc3ccc(-n4ccnc4)cc3)(O1)[C@H]1C(=O)N(c3ccc(C#N)c4ccccc34)C(=O)[C@H]12
COc1ccc(CCCn2c(N)c(N)c(=O)[nH]c2=O)cc1
[truncated: 12,311,894 more chars]
